# Supplementary material for: Feed-forward loops by NR5A2 ensure robust gene activation during pre-implantation development
Source: Development. 2026 Jan 8;153(1):dev205059. doi: 10.1242/dev.205059 (PMC12848575; doi:10.1242/dev.205059)
Supplement: Table S1. NR5A2 peaks from 2C to morula stages. — Information of NR5A2 peaks in 2C, 4C, 8C, and morula. The mouse genomic loci at NR5A2 peaks are shown. [file develop-153-205059-TableS1.xlsx]

## Sheet: Nr5a2_2C
Reproducible peaks of Nr5a2 binding in 2-cell embryo
seqnames	start	end
chr1	3445396	3445932
chr1	3958911	3959446
chr1	4855165	4855953
chr1	6161110	6161589
chr1	8935980	8936436
chr1	9865391	9865825
chr1	11127467	11127847
chr1	11467095	11467463
chr1	12049895	12050298
chr1	12064684	12065231
chr1	13083664	13084018
chr1	13413784	13414260
chr1	15051344	15052256
chr1	15061559	15062087
chr1	15837736	15838551
chr1	15851740	15852062
chr1	16022111	16022529
chr1	16075904	16076292
chr1	16093555	16094106
chr1	16195460	16196126
chr1	16205963	16206514
chr1	16413900	16414255
chr1	16560084	16560490
chr1	16659219	16659733
chr1	16683447	16683854
chr1	16715056	16715829
chr1	16722135	16722598
chr1	16767358	16767826
chr1	16887058	16887656
chr1	16888422	16888874
chr1	16921388	16921743
chr1	17595495	17595997
chr1	17645812	17646334
chr1	21327659	21328091
chr1	21372514	21373176
chr1	21396887	21397432
chr1	21399874	21400289
chr1	22108842	22109407
chr1	23395388	23395774
chr1	23539557	23540096
chr1	23870724	23871192
chr1	24612379	24613015
chr1	24776485	24777003
chr1	24939123	24939637
chr1	26320669	26321448
chr1	26409915	26410262
chr1	26891383	26891826
chr1	29669950	29670534
chr1	29978301	29978902
chr1	29989312	29989838
chr1	30817738	30818325
chr1	30906576	30906952
chr1	30922222	30922757
chr1	31032032	31032539
chr1	31069181	31069711
chr1	32719706	32720191
chr1	34381934	34382556
chr1	34451428	34452096
chr1	34698150	34698727
chr1	35136355	35136930
chr1	35521647	35522097
chr1	36363633	36364363
chr1	36465797	36466313
chr1	36594176	36594973
chr1	36649985	36650816
chr1	37118592	37118968
chr1	37285529	37285973
chr1	37569053	37569517
chr1	37712519	37713065
chr1	38118398	38118843
chr1	38149076	38149644
chr1	39114042	39114624
chr1	39294730	39295105
chr1	40318971	40319404
chr1	42035289	42035634
chr1	42218439	42218921
chr1	43287120	43287891
chr1	43483953	43484555
chr1	45792982	45793494
chr1	45824855	45825432
chr1	46002505	46002941
chr1	46301045	46301409
chr1	46370079	46370615
chr1	46757897	46758188
chr1	46913977	46914493
chr1	47319649	47320602
chr1	50344514	50345102
chr1	50483979	50484565
chr1	51920678	51921314
chr1	53718504	53719019
chr1	54422491	54423054
chr1	54488359	54488920
chr1	54959068	54959553
chr1	55210842	55211487
chr1	55235813	55236220
chr1	55291426	55292097
chr1	57991565	57991927
chr1	58006209	58006688
chr1	58283574	58284050
chr1	58760465	58761103
chr1	59039910	59040385
chr1	59306793	59307088
chr1	59724316	59724766
chr1	59728411	59728918
chr1	59826969	59827546
chr1	59938578	59938915
chr1	60003020	60003421
chr1	60009613	60009986
chr1	60148517	60148981
chr1	60160452	60161005
chr1	60330358	60331004
chr1	62066580	62067310
chr1	63117010	63117630
chr1	63138666	63139220
chr1	63216378	63216720
chr1	64523543	64524093
chr1	64948705	64949226
chr1	64990627	64991221
chr1	66752325	66752730
chr1	69736974	69737514
chr1	70516624	70517068
chr1	71058584	71058995
chr1	71103013	71103942
chr1	72213816	72214382
chr1	72242267	72242871
chr1	72484397	72484743
chr1	72715075	72716081
chr1	74309184	74309938
chr1	74451155	74451728
chr1	74503190	74503769
chr1	74515097	74515557
chr1	74645431	74645933
chr1	74683789	74684106
chr1	74827272	74828041
chr1	74877301	74877843
chr1	74960457	74961024
chr1	74990423	74990738
chr1	75007984	75008500
chr1	75156803	75157206
chr1	75188721	75189499
chr1	75194324	75194715
chr1	75204272	75204683
chr1	75242681	75243086
chr1	75790748	75791272
chr1	75971766	75972378
chr1	76318475	76319003
chr1	77442236	77442647
chr1	78524745	78525408
chr1	78675847	78676404
chr1	79611309	79611689
chr1	79662083	79662812
chr1	79731347	79731940
chr1	79770615	79771126
chr1	82743971	82744355
chr1	83028015	83028617
chr1	84924817	84925181
chr1	84956850	84957207
chr1	85748221	85748779
chr1	85803809	85804297
chr1	86106133	86106540
chr1	86128261	86128629
chr1	86153943	86154331
chr1	86225335	86225782
chr1	86296912	86297411
chr1	86443395	86443812
chr1	86444712	86445242
chr1	86455019	86455527
chr1	86920114	86920465
chr1	87081647	87082196
chr1	87090519	87091053
chr1	87215401	87215781
chr1	87298351	87298936
chr1	87331846	87332628
chr1	87367613	87368097
chr1	87445443	87445807
chr1	89160440	89160883
chr1	89226728	89227031
chr1	89337265	89337845
chr1	89822070	89822535
chr1	89825605	89825916
chr1	89981119	89981597
chr1	91247411	91247779
chr1	91304333	91304790
chr1	91992418	91992873
chr1	92841031	92841534
chr1	93030147	93031148
chr1	93315009	93315794
chr1	93463345	93463910
chr1	93531368	93531867
chr1	93604113	93604991
chr1	93713136	93713960
chr1	93814769	93815060
chr1	96886441	96886978
chr1	98198086	98198717
chr1	103988639	103989082
chr1	105435579	105436178
chr1	105550731	105551241
chr1	105626176	105626640
chr1	105783468	105784004
chr1	105954160	105954610
chr1	106062988	106063493
chr1	107576461	107576821
chr1	111538305	111538838
chr1	112000930	112001246
chr1	113394024	113394739
chr1	115048398	115048766
chr1	115412469	115412811
chr1	116127404	116127917
chr1	117216767	117217274
chr1	118346161	118346539
chr1	118383126	118383634
chr1	118620212	118620781
chr1	118662318	118662892
chr1	119521858	119522212
chr1	120042407	120043146
chr1	120213230	120214083
chr1	121429090	121429588
chr1	121578989	121579552
chr1	122367638	122368086
chr1	124686342	124686728
chr1	125465951	125466376
chr1	125766293	125766740
chr1	127757026	127757540
chr1	128055503	128056064
chr1	128137884	128138205
chr1	128225083	128225454
chr1	128278601	128279061
chr1	128411847	128412309
chr1	128445430	128445899
chr1	128477980	128478439
chr1	132152474	132152847
chr1	132172376	132172799
chr1	132225787	132226181
chr1	132260552	132261049
chr1	132393918	132394321
chr1	133141577	133142193
chr1	133177236	133177659
chr1	133650890	133651277
chr1	133885698	133885989
chr1	133927211	133927729
chr1	134220078	134220535
chr1	134435161	134435550
chr1	134523569	134524020
chr1	134563749	134564158
chr1	134857592	134858114
chr1	134973352	134973829
chr1	135245408	135245906
chr1	135476584	135477129
chr1	135502855	135503603
chr1	136250510	136251030
chr1	136436732	136437374
chr1	136539441	136539876
chr1	136597391	136597808
chr1	136701658	136701981
chr1	136735200	136735626
chr1	136774812	136775307
chr1	136967612	136968079
chr1	136979538	136979934
chr1	138968935	138969313
chr1	139415015	139415686
chr1	140001610	140001979
chr1	141345211	141345763
chr1	141969775	141970780
chr1	142249570	142250128
chr1	143215798	143216301
chr1	143636680	143637077
chr1	143762263	143762607
chr1	145811540	145812177
chr1	149960065	149960693
chr1	150557935	150558381
chr1	151055526	151055925
chr1	151328221	151328957
chr1	151334149	151334834
chr1	151814280	151814696
chr1	153055687	153056059
chr1	153424662	153425193
chr1	153430410	153430970
chr1	153444525	153445081
chr1	153532767	153533431
chr1	153549904	153550652
chr1	153593921	153594393
chr1	153943874	153944456
chr1	154069573	154070096
chr1	154121851	154122159
chr1	155282624	155283148
chr1	155343072	155343754
chr1	155405345	155406166
chr1	155464227	155464842
chr1	155745172	155745644
chr1	155850283	155850702
chr1	156509081	156509668
chr1	156923735	156924029
chr1	156960318	156960968
chr1	157310717	157311279
chr1	157363527	157363902
chr1	158068121	158068445
chr1	159143316	159143884
chr1	159227462	159228206
chr1	159282862	159283534
chr1	159383726	159384182
chr1	160205356	160205669
chr1	160389646	160389968
chr1	160977216	160977592
chr1	161745531	161746408
chr1	162417279	162417820
chr1	164024243	164024881
chr1	164106618	164107132
chr1	165093285	165093740
chr1	165311094	165311615
chr1	165421941	165422353
chr1	165428699	165429171
chr1	165596938	165597825
chr1	165770716	165771492
chr1	166027521	166028062
chr1	167322832	167323261
chr1	167329623	167329980
chr1	167338211	167338632
chr1	168371669	168372118
chr1	168603464	168603993
chr1	169893994	169894402
chr1	170099250	170099630
chr1	170151836	170152349
chr1	170720510	170720977
chr1	171103369	171103771
chr1	171133480	171133952
chr1	171187522	171188208
chr1	171198498	171198894
chr1	171349696	171350398
chr1	171424824	171425244
chr1	171478178	171478863
chr1	171500178	171500699
chr1	172042717	172043270
chr1	172090052	172090759
chr1	172124464	172124885
chr1	172174959	172175291
chr1	172479243	172479815
chr1	174815822	174816320
chr1	175680702	175680993
chr1	175692682	175693085
chr1	176811560	176812148
chr1	177675056	177675496
chr1	178068676	178069081
chr1	178075084	178075533
chr1	178233163	178233726
chr1	178271467	178272067
chr1	179053561	179054004
chr1	179487080	179487505
chr1	180256836	180257404
chr1	180538819	180539218
chr1	180683700	180684145
chr1	180731498	180731906
chr1	180748020	180748416
chr1	180801408	180802022
chr1	180834051	180834632
chr1	181128010	181128394
chr1	181171831	181172315
chr1	181892275	181892690
chr1	182041363	182042091
chr1	182043008	182043479
chr1	182062835	182063450
chr1	182123167	182123667
chr1	183299137	183299638
chr1	184818491	184819017
chr1	184981981	184982334
chr1	186763969	186764675
chr1	187210692	187211397
chr1	188980344	188980857
chr1	190551296	190551649
chr1	191067181	191067527
chr1	191554321	191555027
chr1	191570833	191571170
chr1	191708731	191709639
chr1	191784500	191784895
chr1	191957617	191958113
chr1	192310099	192310583
chr1	193124145	193124659
chr1	193655499	193656025
chr10	3630050	3630637
chr10	4069853	4070192
chr10	4236960	4237334
chr10	4404199	4404546
chr10	4529012	4529362
chr10	5062718	5063074
chr10	5805554	5805962
chr10	5823936	5824411
chr10	5933706	5934222
chr10	6215430	6215740
chr10	6635594	6636059
chr10	7291199	7291497
chr10	7304347	7304685
chr10	7446570	7446884
chr10	7657725	7658159
chr10	7830906	7831625
chr10	7984974	7985727
chr10	8708710	8709506
chr10	8728913	8729433
chr10	9865669	9866220
chr10	10409202	10409573
chr10	11173128	11173644
chr10	11203064	11203728
chr10	12379106	12379647
chr10	12991533	12992191
chr10	13513197	13514029
chr10	13677777	13678247
chr10	13829527	13829868
chr10	14691774	14692133
chr10	15926069	15926540
chr10	16558171	16558622
chr10	18448801	18449369
chr10	18767805	18768260
chr10	19182043	19182489
chr10	20134275	20135262
chr10	20146010	20146683
chr10	20252797	20253147
chr10	20302000	20302701
chr10	21540432	21540818
chr10	21985916	21986369
chr10	22720027	22720391
chr10	23819980	23820447
chr10	23981778	23982345
chr10	24248174	24248573
chr10	24313581	24314018
chr10	24646206	24646682
chr10	25033369	25033824
chr10	25343968	25344390
chr10	26325321	26325747
chr10	26367333	26367909
chr10	26417929	26418241
chr10	26474599	26474897
chr10	26607223	26607582
chr10	27826199	27826829
chr10	28364427	28365051
chr10	28722871	28723384
chr10	29935729	29936239
chr10	30361494	30362067
chr10	30427904	30428402
chr10	30595135	30595654
chr10	31621090	31621655
chr10	33664644	33665126
chr10	34009997	34010568
chr10	34165986	34166501
chr10	34419996	34420292
chr10	35708301	35708841
chr10	35952953	35953308
chr10	37952418	37953016
chr10	38481177	38481622
chr10	38616930	38617359
chr10	38817345	38818236
chr10	38835732	38836079
chr10	38893394	38893850
chr10	39192236	39192659
chr10	40266774	40267516
chr10	40283086	40283561
chr10	40391919	40392225
chr10	40442248	40442847
chr10	40609178	40609891
chr10	40634991	40635517
chr10	40891546	40891961
chr10	40997819	40998163
chr10	41433666	41434129
chr10	41446953	41447259
chr10	41471720	41472261
chr10	41638624	41638976
chr10	41765468	41766269
chr10	41816320	41816832
chr10	42496903	42497547
chr10	43222132	43222573
chr10	43333330	43333817
chr10	43519428	43519766
chr10	43536859	43537353
chr10	43545969	43546394
chr10	43671526	43671839
chr10	44102677	44103282
chr10	44208055	44208521
chr10	44463388	44463820
chr10	46495235	46495828
chr10	46672391	46672893
chr10	49625390	49625987
chr10	49641809	49642275
chr10	50651668	50652194
chr10	52227169	52227780
chr10	52270346	52270879
chr10	52372244	52372592
chr10	53385578	53386229
chr10	53642473	53643053
chr10	53719321	53719906
chr10	55190026	55190421
chr10	55979182	55979646
chr10	56401647	56402144
chr10	56406523	56407176
chr10	57093781	57094227
chr10	58286911	58287324
chr10	59309893	59310784
chr10	59890814	59891341
chr10	59905241	59905823
chr10	59931917	59932641
chr10	59953866	59954425
chr10	60029442	60030039
chr10	60050724	60051466
chr10	60175306	60175827
chr10	60235958	60236346
chr10	60479975	60481001
chr10	60651902	60652387
chr10	60973171	60973697
chr10	61193950	61194479
chr10	61290964	61291518
chr10	61411884	61412556
chr10	61451168	61451565
chr10	61601779	61602453
chr10	61722644	61723277
chr10	61778772	61779132
chr10	61997254	61997776
chr10	62511165	62511489
chr10	62541974	62542269
chr10	62709176	62709658
chr10	62778849	62779302
chr10	62900000	62900563
chr10	62983705	62984181
chr10	63006012	63006525
chr10	63117500	63117804
chr10	63195050	63195399
chr10	63277704	63278134
chr10	63356078	63356555
chr10	63422024	63422383
chr10	63522703	63523294
chr10	63818474	63819021
chr10	65703249	65703627
chr10	65762805	65763277
chr10	66705445	66705917
chr10	66968731	66969450
chr10	69182622	69183241
chr10	69316898	69317436
chr10	69359689	69360109
chr10	69412569	69412928
chr10	70302086	70302519
chr10	71223785	71224273
chr10	71308118	71308719
chr10	74193394	74193866
chr10	75083498	75083991
chr10	75750477	75751017
chr10	75869024	75869557
chr10	75941651	75941988
chr10	75961459	75961956
chr10	75991238	75991845
chr10	76060894	76061204
chr10	76451876	76452309
chr10	76513358	76513834
chr10	77080036	77080382
chr10	77126692	77127177
chr10	77385163	77385459
chr10	78407257	78407878
chr10	78468841	78469578
chr10	79574310	79575153
chr10	79773355	79773874
chr10	79786194	79786756
chr10	79813895	79814474
chr10	79902095	79902468
chr10	79971454	79972105
chr10	80077671	80078244
chr10	80090887	80091369
chr10	80223071	80223380
chr10	80275260	80275774
chr10	80291312	80291886
chr10	80353536	80353957
chr10	80443571	80444871
chr10	80493899	80494320
chr10	80750189	80750710
chr10	80823009	80823669
chr10	81062317	81062723
chr10	81083904	81084467
chr10	81102722	81103020
chr10	81175237	81176060
chr10	81378485	81378860
chr10	81383692	81384224
chr10	82052186	82052644
chr10	82120796	82121259
chr10	82766731	82767342
chr10	82953875	82954367
chr10	82963509	82964080
chr10	84209621	84210183
chr10	84508260	84508667
chr10	84549459	84550058
chr10	84705177	84705961
chr10	85155398	85156273
chr10	85318275	85318670
chr10	85758377	85758903
chr10	85862910	85863276
chr10	86581260	86581615
chr10	86586741	86587536
chr10	87416884	87417350
chr10	87981192	87981563
chr10	88239870	88240632
chr10	88278459	88278926
chr10	88471299	88471651
chr10	88517110	88517606
chr10	88534783	88535228
chr10	89858435	89858869
chr10	89864219	89864631
chr10	90119464	90120142
chr10	90761632	90762141
chr10	91076473	91077038
chr10	91242179	91242547
chr10	91467845	91468646
chr10	93744891	93745335
chr10	93802583	93803425
chr10	93809459	93809967
chr10	94498219	94498671
chr10	95545996	95546685
chr10	95557648	95558243
chr10	95564896	95565249
chr10	95628427	95628935
chr10	95661645	95662091
chr10	95719393	95719914
chr10	95751770	95752541
chr10	95958771	95959217
chr10	96165739	96166557
chr10	96267989	96268476
chr10	96355687	96356123
chr10	103713382	103713788
chr10	105660600	105661125
chr10	105745405	105746196
chr10	108024078	108024383
chr10	108112324	108112837
chr10	108342502	108342961
chr10	108429277	108429702
chr10	108442869	108443429
chr10	109725996	109726480
chr10	110729889	110730386
chr10	110791961	110792556
chr10	111085934	111086637
chr10	111106948	111107541
chr10	111210051	111210518
chr10	111229042	111229436
chr10	111349963	111350605
chr10	111387128	111387726
chr10	111607457	111607813
chr10	111681184	111681904
chr10	112580298	112580852
chr10	113511260	113511841
chr10	113561320	113562161
chr10	115380032	115380491
chr10	115394449	115394871
chr10	115461107	115461490
chr10	115665368	115665913
chr10	115723584	115724140
chr10	115789848	115790426
chr10	116867658	116868275
chr10	117229176	117229611
chr10	117309409	117309843
chr10	117328004	117328655
chr10	117341512	117341908
chr10	117639108	117639559
chr10	117665273	117665846
chr10	117704185	117705079
chr10	117811569	117812041
chr10	120181745	120182386
chr10	120190527	120191004
chr10	120522470	120523236
chr10	120959066	120959460
chr10	121007532	121008314
chr10	121476420	121476827
chr10	121651350	121651953
chr10	122624510	122624997
chr10	122721004	122721539
chr10	123036353	123036923
chr10	125475248	125475602
chr10	126017572	126018105
chr10	126932206	126932583
chr10	126989772	126990226
chr10	127005660	127006002
chr10	127056864	127057409
chr10	127707852	127708550
chr10	127893138	127893922
chr10	128053920	128054268
chr10	128552860	128553237
chr10	128566085	128566621
chr10	128696209	128696500
chr10	128728656	128729037
chr10	128756569	128757063
chr10	128788225	128788666
chr11	3150932	3151586
chr11	3162366	3163170
chr11	3171307	3172689
chr11	3187753	3189303
chr11	3196432	3197283
chr11	3476554	3476984
chr11	3547719	3548100
chr11	3807517	3808058
chr11	3947178	3947564
chr11	4142386	4143029
chr11	4223036	4223495
chr11	4278799	4279258
chr11	4301748	4302334
chr11	4495218	4495724
chr11	4581983	4582559
chr11	4605651	4605960
chr11	4611262	4611863
chr11	4680407	4680909
chr11	4812119	4812813
chr11	4839792	4840355
chr11	4964652	4965190
chr11	5075487	5075968
chr11	5435667	5436191
chr11	5552102	5552886
chr11	5703802	5704098
chr11	6126579	6127279
chr11	6345411	6346152
chr11	6491784	6492136
chr11	6509232	6510034
chr11	7895730	7896222
chr11	8013859	8014614
chr11	8114368	8114874
chr11	8630001	8630418
chr11	9931417	9931813
chr11	10953543	10954256
chr11	11797769	11798305
chr11	11912583	11912874
chr11	12783829	12784386
chr11	15292855	15293374
chr11	17237655	17238187
chr11	17958184	17958747
chr11	19543848	19544335
chr11	20027823	20028298
chr11	20061729	20062150
chr11	20133622	20134161
chr11	20200965	20201406
chr11	20275301	20275792
chr11	20297089	20297488
chr11	20411874	20412548
chr11	20621146	20621629
chr11	20719751	20720316
chr11	21293646	21294262
chr11	21405031	21405322
chr11	22106392	22106974
chr11	23034870	23035585
chr11	23052818	23053223
chr11	23198602	23199040
chr11	23233170	23233703
chr11	23247527	23247997
chr11	23255529	23255955
chr11	23265076	23265453
chr11	23313786	23314476
chr11	23679419	23679989
chr11	25631208	25631625
chr11	25766892	25767544
chr11	25918880	25919408
chr11	26458295	26458754
chr11	27336943	27337429
chr11	27428993	27429433
chr11	27924535	27925057
chr11	29155944	29156502
chr11	29567336	29567866
chr11	29635314	29636251
chr11	29672423	29673004
chr11	29686773	29687249
chr11	30030680	30031001
chr11	30697505	30698082
chr11	31007712	31008174
chr11	31653590	31654133
chr11	31982606	31983042
chr11	32204675	32205154
chr11	32240069	32240883
chr11	33188076	33188578
chr11	33474767	33475254
chr11	35589059	35589486
chr11	35741825	35742464
chr11	35767249	35767894
chr11	35801078	35801573
chr11	35984352	35984643
chr11	37366055	37366480
chr11	39616487	39616991
chr11	40735036	40735533
chr11	43068375	43068876
chr11	43624881	43625466
chr11	43675019	43675553
chr11	43694077	43694672
chr11	43910129	43910693
chr11	44500133	44500686
chr11	45337533	45338044
chr11	46254136	46254732
chr11	46467076	46467499
chr11	46794900	46795322
chr11	49856818	49857339
chr11	49971642	49972219
chr11	50082875	50083401
chr11	50141476	50142002
chr11	50339391	50339831
chr11	51262290	51262861
chr11	51563320	51564065
chr11	51890573	51891028
chr11	52059736	52060275
chr11	52966189	52966778
chr11	53405220	53405701
chr11	53576345	53576837
chr11	53626258	53626748
chr11	53886226	53886692
chr11	53932814	53933164
chr11	53968585	53968886
chr11	54391012	54391688
chr11	54692898	54693482
chr11	54715423	54715958
chr11	54762422	54762952
chr11	57825205	57825866
chr11	57848028	57848401
chr11	57914614	57915240
chr11	59113206	59113610
chr11	59258433	59258776
chr11	59392491	59393039
chr11	59521339	59521653
chr11	60339372	60339681
chr11	60352769	60353085
chr11	60428949	60429396
chr11	60435707	60436132
chr11	60443839	60444269
chr11	60455490	60456077
chr11	60744410	60745260
chr11	60922133	60922452
chr11	60968480	60968858
chr11	61128734	61129176
chr11	61565971	61566356
chr11	61621563	61622094
chr11	61806176	61806863
chr11	61867458	61867834
chr11	62427091	62427543
chr11	68115026	68115501
chr11	68327584	68328329
chr11	68336327	68336853
chr11	68532746	68533272
chr11	69140705	69141508
chr11	69611374	69611915
chr11	69924497	69924871
chr11	70077917	70078765
chr11	70085597	70086199
chr11	70187847	70188499
chr11	70672954	70673692
chr11	70810643	70811290
chr11	70826322	70826777
chr11	70864492	70865075
chr11	70894115	70894558
chr11	70980937	70981443
chr11	71522687	71523384
chr11	72146626	72147221
chr11	72212838	72213405
chr11	72344994	72345285
chr11	72430978	72431412
chr11	72513483	72513971
chr11	72533812	72534446
chr11	72930967	72931464
chr11	72937794	72938380
chr11	73045517	73046062
chr11	73117290	73117712
chr11	73139029	73139508
chr11	74581229	74581541
chr11	74618082	74618629
chr11	74627242	74627713
chr11	74705084	74705659
chr11	74753527	74754012
chr11	74879837	74880429
chr11	75038974	75039608
chr11	75455414	75456098
chr11	75614190	75614575
chr11	75622743	75623248
chr11	75688441	75688858
chr11	75723817	75724343
chr11	75826358	75826886
chr11	75895904	75896711
chr11	75976340	75976722
chr11	76011767	76012381
chr11	76030126	76030696
chr11	76063875	76064257
chr11	76153970	76154550
chr11	76165600	76165906
chr11	76535814	76536213
chr11	76776766	76777332
chr11	76952864	76953347
chr11	77049626	77050143
chr11	77060717	77061115
chr11	77562447	77562846
chr11	77647079	77647490
chr11	77653272	77653745
chr11	78106892	78107319
chr11	78185576	78186383
chr11	78241850	78242323
chr11	78381721	78382397
chr11	78447751	78448349
chr11	78564551	78564959
chr11	78610623	78611144
chr11	78718849	78719395
chr11	78753553	78754056
chr11	79319053	79319691
chr11	79325943	79326368
chr11	79421132	79421627
chr11	79491008	79491579
chr11	79549749	79550280
chr11	79558219	79558742
chr11	79707377	79708168
chr11	79753846	79754592
chr11	79849852	79850285
chr11	79947532	79947997
chr11	79986749	79987254
chr11	80051069	80051607
chr11	80140270	80140754
chr11	80167865	80169010
chr11	80303637	80304125
chr11	80516913	80517719
chr11	82796876	82797263
chr11	82815121	82815421
chr11	82821027	82821422
chr11	82905872	82906446
chr11	82918305	82918845
chr11	83061524	83062163
chr11	83414044	83414607
chr11	83452914	83453290
chr11	83937385	83937858
chr11	83949890	83950374
chr11	84007110	84007505
chr11	84231028	84231541
chr11	84241421	84242035
chr11	84419359	84420058
chr11	84942546	84943021
chr11	85054927	85055433
chr11	85385098	85385596
chr11	85598188	85598964
chr11	85603817	85604173
chr11	85637615	85638061
chr11	85753948	85754347
chr11	85871206	85872228
chr11	86072096	86072691
chr11	86252689	86253200
chr11	86393097	86393779
chr11	86411532	86411891
chr11	86430929	86431397
chr11	86641309	86641861
chr11	86934023	86934532
chr11	87011895	87012321
chr11	87154310	87154702
chr11	87220861	87221353
chr11	87294645	87294943
chr11	87374229	87374716
chr11	87418442	87418783
chr11	87475421	87475924
chr11	87517150	87517531
chr11	87685379	87685894
chr11	87705435	87706013
chr11	87752208	87752810
chr11	87812536	87813183
chr11	87819343	87819826
chr11	88045067	88045572
chr11	88134304	88134814
chr11	88819200	88819767
chr11	88888902	88889598
chr11	88969911	88970426
chr11	89064506	89065013
chr11	89120544	89120959
chr11	89159554	89159991
chr11	89221925	89222386
chr11	89323812	89324294
chr11	89348377	89348814
chr11	92148799	92149380
chr11	93894560	93895029
chr11	93906920	93907571
chr11	93934066	93934598
chr11	93977267	93977718
chr11	94006946	94007337
chr11	94056356	94056867
chr11	94075701	94076183
chr11	94335335	94335633
chr11	94393834	94394343
chr11	94549022	94549508
chr11	94748511	94748837
chr11	94767530	94767974
chr11	95202955	95203408
chr11	95471994	95472424
chr11	96067211	96067705
chr11	96094205	96094612
chr11	96115405	96115832
chr11	96140235	96140837
chr11	96470262	96470696
chr11	96760263	96760754
chr11	96798119	96798493
chr11	97014460	97015068
chr11	97068862	97069540
chr11	97246790	97247261
chr11	97284240	97284782
chr11	97291943	97292535
chr11	97545483	97545838
chr11	97915226	97915590
chr11	97926227	97926727
chr11	97943429	97943748
chr11	98105718	98106117
chr11	98201190	98201642
chr11	98209869	98210222
chr11	98257421	98258037
chr11	98313030	98313428
chr11	98521867	98522385
chr11	98674450	98675302
chr11	98873171	98873588
chr11	98893001	98893457
chr11	98906449	98906799
chr11	99611822	99612267
chr11	100417064	100417825
chr11	100439447	100439954
chr11	100482987	100483422
chr11	100516998	100517539
chr11	100573870	100574429
chr11	100770983	100771492
chr11	100778074	100778501
chr11	100805925	100806348
chr11	100842558	100843189
chr11	100947505	100947814
chr11	101109603	101109983
chr11	101116359	101116789
chr11	101197098	101197714
chr11	101242297	101242876
chr11	101436718	101437291
chr11	101495454	101495961
chr11	101624664	101625370
chr11	101704984	101705525
chr11	102173107	102173715
chr11	102267718	102268267
chr11	102302160	102302887
chr11	102337764	102338160
chr11	102529588	102530035
chr11	102670694	102671414
chr11	102953578	102954119
chr11	103075759	103076586
chr11	103110268	103110721
chr11	104024548	104025095
chr11	104117815	104118505
chr11	104274930	104275427
chr11	104362825	104363358
chr11	104385981	104386329
chr11	104459122	104459893
chr11	104990309	104990858
chr11	105096525	105096880
chr11	105113687	105114230
chr11	105140204	105140620
chr11	105174270	105174761
chr11	105303286	105303800
chr11	105470386	105470717
chr11	105696542	105696943
chr11	105899323	105899619
chr11	106187334	106187857
chr11	106204183	106204675
chr11	106456095	106456569
chr11	106507581	106508024
chr11	106598507	106599024
chr11	106634573	106635168
chr11	106691340	106691799
chr11	107111852	107112369
chr11	107200407	107200777
chr11	107281973	107282531
chr11	107435859	107436209
chr11	107504402	107504970
chr11	107707194	107707534
chr11	109011646	109012080
chr11	109445783	109446094
chr11	109488286	109488930
chr11	110081070	110081663
chr11	110310401	110310866
chr11	112799516	112799935
chr11	113582163	113582589
chr11	113685067	113685506
chr11	113730470	113730834
chr11	113774144	113774639
chr11	114665651	114666010
chr11	114843235	114843654
chr11	115362371	115362906
chr11	115406464	115406990
chr11	115539485	115540016
chr11	115541132	115541664
chr11	115548100	115548580
chr11	115571529	115572236
chr11	115628125	115628969
chr11	115656174	115656840
chr11	116002170	116002930
chr11	116015688	116016394
chr11	116224574	116224932
chr11	116534328	116534934
chr11	116678449	116678833
chr11	116696390	116696981
chr11	116989547	116990239
chr11	117160896	117161373
chr11	117215586	117216132
chr11	117423258	117423714
chr11	117630294	117630741
chr11	117831573	117832081
chr11	117961115	117961648
chr11	117972394	117973037
chr11	118938830	118939380
chr11	119365069	119365838
chr11	119385981	119386584
chr11	119391920	119392469
chr11	119530788	119531118
chr11	120049423	120049797
chr11	120616200	120616912
chr11	120651496	120652013
chr11	120710177	120710691
chr11	120737556	120737872
chr11	120749003	120749675
chr11	120865116	120865451
chr11	121031779	121032076
chr11	121141679	121142259
chr11	121204073	121204516
chr11	121263056	121263448
chr11	121359937	121360547
chr11	121385942	121386702
chr11	121526707	121527354
chr12	3265684	3266062
chr12	3291133	3292044
chr12	3341591	3342218
chr12	3386732	3387553
chr12	3417358	3417813
chr12	3418010	3418631
chr12	3640031	3640648
chr12	3800641	3801320
chr12	3924978	3925361
chr12	3985966	3986515
chr12	4265206	4265652
chr12	4516066	4517108
chr12	4684702	4685159
chr12	4787144	4787496
chr12	4815936	4816257
chr12	4879448	4879766
chr12	4901993	4902658
chr12	4982618	4983144
chr12	5352378	5352975
chr12	5963077	5963583
chr12	8820469	8820925
chr12	8939766	8940378
chr12	9774359	9774971
chr12	11216292	11216808
chr12	12775025	12775526
chr12	16530518	16531012
chr12	17021206	17021766
chr12	17296747	17297086
chr12	17634991	17635398
chr12	18228708	18229335
chr12	21273243	21273596
chr12	21281644	21282400
chr12	21298459	21298979
chr12	21341664	21342122
chr12	21388093	21388736
chr12	21438314	21438808
chr12	21463077	21463424
chr12	24727844	24728384
chr12	24824275	24824576
chr12	24859015	24859434
chr12	24995878	24996280
chr12	25059893	25060407
chr12	28566731	28567435
chr12	28668477	28669032
chr12	28678451	28679123
chr12	28935831	28936255
chr12	29862891	29863274
chr12	31216758	31218027
chr12	31441816	31442335
chr12	31497393	31498137
chr12	31612190	31612516
chr12	31625190	31626081
chr12	31859986	31860369
chr12	31870789	31871122
chr12	32133801	32134288
chr12	32165183	32165633
chr12	32733291	32733647
chr12	39548366	39548987
chr12	39884096	39884490
chr12	40000593	40001378
chr12	40252787	40253156
chr12	40413260	40413761
chr12	40517965	40518566
chr12	40971493	40972060
chr12	40983081	40983487
chr12	41184252	41184634
chr12	41621795	41622205
chr12	41887755	41888351
chr12	41909652	41910130
chr12	42033242	42033635
chr12	44143561	44143857
chr12	44212369	44213082
chr12	44249223	44249514
chr12	44252356	44252918
chr12	45339493	45339848
chr12	48002051	48002501
chr12	48299650	48300171
chr12	50566759	50567171
chr12	50898286	50898821
chr12	51010184	51010788
chr12	51485098	51485599
chr12	51665915	51666497
chr12	51708198	51708803
chr12	51727282	51727949
chr12	51749296	51749759
chr12	51763584	51764196
chr12	51807451	51808187
chr12	51974340	51974645
chr12	52454713	52455093
chr12	52611526	52611980
chr12	52895166	52895837
chr12	53035501	53035824
chr12	54285252	54285543
chr12	54555912	54556518
chr12	54606937	54607341
chr12	54762706	54763317
chr12	54810657	54811245
chr12	55056073	55056415
chr12	55331541	55331933
chr12	55370392	55370998
chr12	55422392	55423026
chr12	55441818	55442277
chr12	55530344	55530740
chr12	55696680	55697064
chr12	56296567	56297067
chr12	56324921	56325400
chr12	56577301	56578194
chr12	57183054	57183964
chr12	57192063	57192501
chr12	57206887	57207419
chr12	57461180	57461476
chr12	57559669	57560290
chr12	58986804	58987418
chr12	59022208	59022972
chr12	59148286	59148766
chr12	59574167	59574732
chr12	64906971	64907434
chr12	66372019	66372591
chr12	69147205	69147889
chr12	69165910	69166827
chr12	69181074	69181686
chr12	69210217	69210575
chr12	70140880	70141264
chr12	71026491	71026903
chr12	71118014	71118723
chr12	71148685	71149334
chr12	71262925	71263232
chr12	72007795	72008297
chr12	72535115	72535683
chr12	72628065	72628605
chr12	72688182	72688778
chr12	72735589	72735971
chr12	73158607	73159112
chr12	75581388	75582289
chr12	75711408	75711719
chr12	75723838	75724311
chr12	75812917	75813557
chr12	76391233	76392025
chr12	76786061	76786410
chr12	76892026	76892538
chr12	77027383	77027742
chr12	77192392	77192896
chr12	77352666	77353105
chr12	78948179	78948815
chr12	79109852	79110285
chr12	79323626	79324004
chr12	80019867	80020174
chr12	80283974	80284478
chr12	80424696	80425101
chr12	80438105	80438495
chr12	80466323	80466857
chr12	80474369	80474895
chr12	80591449	80592027
chr12	80612757	80613072
chr12	80848259	80848566
chr12	80886656	80887290
chr12	80944644	80945450
chr12	81540917	81541434
chr12	81571230	81571829
chr12	81701370	81702043
chr12	81726705	81727170
chr12	82501042	82501616
chr12	82873493	82874113
chr12	83297085	83297712
chr12	83494381	83494978
chr12	83644463	83645036
chr12	83669356	83669830
chr12	83725738	83726298
chr12	84043750	84044444
chr12	84115353	84115673
chr12	84153675	84154393
chr12	84274121	84274689
chr12	84313397	84313763
chr12	84451050	84451504
chr12	84610472	84611106
chr12	84692735	84693256
chr12	84703881	84704310
chr12	84838507	84838868
chr12	84931962	84932673
chr12	84954392	84954700
chr12	85270805	85271605
chr12	85367842	85368978
chr12	85652301	85652912
chr12	85682091	85682516
chr12	86446750	86447373
chr12	86759341	86759832
chr12	86766093	86766589
chr12	86876872	86877388
chr12	86889366	86889818
chr12	87488833	87489299
chr12	87847733	87848227
chr12	87858882	87859258
chr12	87931122	87931648
chr12	88255779	88256236
chr12	90216259	90216823
chr12	91603229	91603598
chr12	91682962	91683254
chr12	91736201	91736816
chr12	96041090	96041485
chr12	96048401	96048875
chr12	96912171	96912649
chr12	98250542	98251150
chr12	98521808	98522176
chr12	98715706	98716590
chr12	98729607	98730142
chr12	98754354	98754655
chr12	99167304	99167761
chr12	99200902	99201712
chr12	99388833	99389444
chr12	99413600	99414099
chr12	99559908	99560330
chr12	99719101	99719960
chr12	100057751	100058406
chr12	100442900	100443411
chr12	100964293	100965140
chr12	101096076	101096610
chr12	101497916	101498442
chr12	101727341	101727725
chr12	101879007	101879500
chr12	101949960	101950447
chr12	102259790	102260477
chr12	102504337	102504817
chr12	102825905	102826209
chr12	102933619	102934211
chr12	103381450	103381960
chr12	104787923	104788442
chr12	105021061	105021532
chr12	105699364	105699988
chr12	105775427	105775817
chr12	105804301	105804766
chr12	105864193	105864646
chr12	106061358	106061884
chr12	108084658	108085124
chr12	108530449	108530949
chr12	108771908	108772355
chr12	108781955	108782481
chr12	108896626	108896990
chr12	109672462	109672968
chr12	110417804	110418444
chr12	110677517	110678088
chr12	111042330	111042776
chr12	111211585	111211890
chr12	111256423	111256946
chr12	111347874	111348240
chr12	111512562	111513663
chr12	111728139	111728828
chr12	111871465	111871849
chr12	111988858	111989403
chr12	112104457	112105062
chr12	112557090	112557505
chr12	112717300	112717893
chr12	112799376	112799858
chr12	116316593	116316942
chr12	116332781	116333089
chr12	116450766	116451272
chr12	116668601	116669050
chr12	118291599	118292012
chr12	118334159	118334450
chr12	118821757	118822355
chr13	4312326	4312699
chr13	4383453	4383980
chr13	4803670	4804105
chr13	5265849	5266358
chr13	7600016	7600796
chr13	9007219	9007511
chr13	9154231	9154738
chr13	9263659	9264131
chr13	9345132	9346003
chr13	12289204	12290066
chr13	12374345	12374662
chr13	12938698	12939143
chr13	13399625	13400354
chr13	13411185	13411798
chr13	13516283	13516799
chr13	14035542	14036106
chr13	14109657	14109993
chr13	15701626	15701988
chr13	15764019	15764467
chr13	15960520	15961037
chr13	17694756	17695261
chr13	17848035	17848561
chr13	17924212	17924895
chr13	18458970	18459631
chr13	18485670	18486171
chr13	19594840	19595320
chr13	20953867	20954257
chr13	21463319	21463997
chr13	21775474	21775842
chr13	22708032	22708516
chr13	23470634	23471253
chr13	23764414	23764921
chr13	24560884	24561348
chr13	24652740	24653265
chr13	26494044	26494486
chr13	27619079	27619486
chr13	27672966	27673467
chr13	28634363	28634796
chr13	28699069	28700146
chr13	29564128	29564673
chr13	29925265	29925616
chr13	31909550	31910076
chr13	33593220	33593712
chr13	34017477	34017966
chr13	34311762	34312334
chr13	35565082	35565551
chr13	35762350	35763027
chr13	36641873	36642644
chr13	37275658	37276197
chr13	37741323	37741729
chr13	37823908	37824393
chr13	38403703	38404369
chr13	40931564	40931918
chr13	41032637	41033364
chr13	41066776	41067305
chr13	41251443	41251979
chr13	41497042	41497554
chr13	41654254	41654670
chr13	41833008	41833564
chr13	41926804	41927178
chr13	42026163	42026583
chr13	44155629	44155970
chr13	44543903	44544466
chr13	44677991	44678546
chr13	44782996	44783759
chr13	45249534	45250374
chr13	45629491	45630084
chr13	45637698	45638450
chr13	45825129	45825653
chr13	47029747	47030225
chr13	47259626	47260013
chr13	48148536	48149193
chr13	48565489	48566102
chr13	48900017	48900504
chr13	49132464	49132928
chr13	49416715	49417425
chr13	49548591	49549290
chr13	49659352	49659847
chr13	50957304	50957729
chr13	51113388	51113830
chr13	51583668	51584252
chr13	51624371	51624848
chr13	51631047	51631751
chr13	51651270	51651750
chr13	51681068	51681598
chr13	52204061	52204579
chr13	53140182	53140701
chr13	54224876	54225263
chr13	55068740	55069357
chr13	55190095	55190584
chr13	55196748	55197220
chr13	55216079	55216582
chr13	55240314	55240874
chr13	55265910	55266453
chr13	55299771	55300167
chr13	55318905	55319357
chr13	55357550	55357975
chr13	55525137	55525650
chr13	55613909	55614535
chr13	55684819	55685572
chr13	57551994	57552325
chr13	58134211	58134786
chr13	58280603	58281105
chr13	59591535	59591996
chr13	60017582	60018008
chr13	60721232	60721570
chr13	61658351	61658649
chr13	61767552	61768095
chr13	61874488	61875375
chr13	61900668	61901191
chr13	61962274	61962925
chr13	62066827	62067343
chr13	62184570	62185064
chr13	62287066	62287644
chr13	62696465	62697157
chr13	62850477	62850961
chr13	62896907	62897329
chr13	63499485	63500167
chr13	64185325	64185945
chr13	64280011	64281018
chr13	64407271	64407687
chr13	65120097	65120705
chr13	65961204	65961588
chr13	66311874	66312254
chr13	66589981	66590487
chr13	66878265	66879369
chr13	66938340	66939533
chr13	67488337	67488800
chr13	67732264	67732819
chr13	67839970	67840425
chr13	68089217	68089661
chr13	68388278	68388614
chr13	68409416	68409868
chr13	69768474	69768907
chr13	69807534	69807967
chr13	70346102	70346594
chr13	71265250	71265814
chr13	73412539	73412964
chr13	73629874	73630433
chr13	73924489	73924881
chr13	73933102	73933619
chr13	73939038	73939502
chr13	74349934	74350288
chr13	75537128	75537793
chr13	75624647	75625264
chr13	75706976	75707565
chr13	75835274	75836089
chr13	75971919	75972445
chr13	77363277	77363702
chr13	77711641	77711984
chr13	81756446	81756797
chr13	84273052	84273701
chr13	84375835	84376709
chr13	85186634	85186983
chr13	85201603	85201894
chr13	86914165	86914653
chr13	87955065	87955632
chr13	88646785	88647535
chr13	88767560	88767851
chr13	89935452	89936041
chr13	89945334	89945843
chr13	90907768	90908350
chr13	90998577	90999076
chr13	91223757	91224078
chr13	91249596	91250028
chr13	91534603	91534954
chr13	92354636	92355178
chr13	92572199	92572856
chr13	92669821	92670454
chr13	93042300	93042787
chr13	93181778	93182217
chr13	93494395	93495357
chr13	93546807	93547330
chr13	93642082	93642410
chr13	94038529	94039371
chr13	94047993	94048465
chr13	94079207	94079803
chr13	94255488	94256245
chr13	94361234	94361687
chr13	94433736	94434090
chr13	94889888	94890287
chr13	96587860	96588466
chr13	96683631	96684094
chr13	97054926	97055491
chr13	97199079	97199526
chr13	97298986	97299416
chr13	98765957	98766663
chr13	98779176	98779809
chr13	98932882	98933568
chr13	98980804	98981268
chr13	99037109	99037422
chr13	99077712	99078154
chr13	99881150	99881511
chr13	100001127	100001975
chr13	100502747	100503338
chr13	100639725	100640163
chr13	100683752	100684191
chr13	100754606	100755328
chr13	100799604	100800161
chr13	100876918	100877506
chr13	102675849	102676277
chr13	102863589	102864509
chr13	103362441	103363001
chr13	103730024	103730536
chr13	104711630	104712231
chr13	104848933	104849686
chr13	106644420	106644787
chr13	106916460	106916845
chr13	106944504	106945013
chr13	107053188	107053685
chr13	107131773	107132449
chr13	108115093	108115569
chr13	109703203	109703713
chr13	110372674	110373470
chr13	111421826	111422249
chr13	111498276	111498744
chr13	111527126	111527647
chr13	111566560	111567093
chr13	111672773	111673444
chr13	111680440	111681049
chr13	111725262	111725702
chr13	112956865	112957853
chr13	112972042	112972552
chr13	113015474	113015873
chr13	113793817	113794451
chr13	114104207	114104577
chr13	114132212	114132522
chr13	117082091	117082938
chr13	118060379	118060901
chr13	118787981	118788510
chr13	118968781	118969129
chr13	119449072	119449556
chr13	119597457	119598062
chr13	119601384	119601743
chr13	119872628	119873097
chr14	7752244	7752922
chr14	8101374	8101693
chr14	8123686	8124212
chr14	8234140	8234478
chr14	10032273	10032837
chr14	11185432	11185723
chr14	13592518	13592931
chr14	13945459	13946058
chr14	14001771	14002796
chr14	14749565	14750038
chr14	15198025	15198546
chr14	18239057	18239430
chr14	18281784	18282459
chr14	18309396	18309757
chr14	18392268	18392787
chr14	18422169	18422659
chr14	18942721	18943323
chr14	19411626	19412175
chr14	20318445	20319046
chr14	20370895	20371542
chr14	20410214	20410785
chr14	20467126	20467840
chr14	20540538	20541069
chr14	20610832	20611291
chr14	20676800	20677689
chr14	20781727	20782352
chr14	21270360	21270683
chr14	21311819	21312469
chr14	21417963	21418448
chr14	21461775	21462579
chr14	21474418	21474846
chr14	21893441	21893976
chr14	23732653	23733250
chr14	24815470	24815937
chr14	25820575	25821000
chr14	26300765	26301210
chr14	26385706	26386183
chr14	26483280	26483821
chr14	26519933	26520358
chr14	26612186	26612639
chr14	26720804	26721286
chr14	27147670	27148071
chr14	27510035	27510485
chr14	28622879	28623393
chr14	29995622	29996074
chr14	30331840	30332581
chr14	30531524	30532144
chr14	30604177	30604576
chr14	30735715	30736047
chr14	30977577	30978220
chr14	31169487	31170218
chr14	31477824	31478256
chr14	32205037	32205655
chr14	32215326	32215862
chr14	32490221	32491390
chr14	33074470	33075041
chr14	33818025	33818748
chr14	34006620	34007047
chr14	34509326	34509897
chr14	34519903	34520558
chr14	34722709	34723164
chr14	37734268	37734586
chr14	38583716	38584155
chr14	40992888	40993503
chr14	41075279	41076096
chr14	45413404	45413996
chr14	45519904	45520544
chr14	45734866	45735239
chr14	47225787	47226360
chr14	47449981	47450420
chr14	47571492	47572277
chr14	47914167	47914807
chr14	48159642	48160281
chr14	48689887	48690305
chr14	51019902	51020193
chr14	51391219	51391582
chr14	52071709	52072227
chr14	52142470	52143200
chr14	52293740	52294266
chr14	54229345	54230152
chr14	54751367	54751658
chr14	54880205	54880802
chr14	54901976	54902424
chr14	55080404	55080909
chr14	55578949	55579393
chr14	55597175	55597573
chr14	55792289	55792828
chr14	55845649	55846019
chr14	56476124	56476415
chr14	56639953	56640743
chr14	56853732	56854271
chr14	56984834	56985585
chr14	57021843	57022285
chr14	57031663	57032022
chr14	57406929	57407736
chr14	57421845	57422291
chr14	57531209	57531826
chr14	57551065	57551395
chr14	57584867	57585604
chr14	57829868	57830419
chr14	59320380	59320743
chr14	60809480	60810029
chr14	60945423	60945905
chr14	61050401	61050899
chr14	61364203	61364751
chr14	61597336	61597999
chr14	61623203	61623545
chr14	61738615	61739120
chr14	62776754	62777234
chr14	62875180	62875609
chr14	63076994	63077374
chr14	63108527	63108929
chr14	63175962	63176404
chr14	63184747	63185310
chr14	63221778	63222277
chr14	63374351	63374830
chr14	63611008	63611517
chr14	64095344	64095803
chr14	64680627	64681112
chr14	64701452	64701976
chr14	65766653	65767233
chr14	65806926	65807399
chr14	65814104	65814593
chr14	65842815	65843180
chr14	66007315	66007647
chr14	66997527	66998075
chr14	67072652	67073408
chr14	67081778	67082712
chr14	67207758	67208274
chr14	67440285	67440808
chr14	67694335	67694892
chr14	68019620	68020141
chr14	69701547	69702042
chr14	69806878	69807539
chr14	70267856	70268584
chr14	70356247	70356648
chr14	70381173	70381726
chr14	70405817	70406287
chr14	70600946	70601466
chr14	70853716	70854087
chr14	73478161	73478694
chr14	73563509	73564155
chr14	75542599	75543076
chr14	75854267	75854698
chr14	75871448	75872210
chr14	75922074	75922543
chr14	76089977	76090338
chr14	76285394	76285933
chr14	76451474	76451922
chr14	77852146	77852702
chr14	78527361	78527791
chr14	78831799	78832278
chr14	79165929	79166477
chr14	79557415	79557844
chr14	80377044	80377530
chr14	83176962	83177372
chr14	84276027	84276542
chr14	86650643	86651230
chr14	89226258	89226808
chr14	92862932	92863496
chr14	95943108	95943615
chr14	96150300	96151021
chr14	96997010	96997548
chr14	97300108	97300560
chr14	97379209	97379910
chr14	98627375	98627884
chr14	98992408	98992941
chr14	99292743	99293274
chr14	99409217	99409566
chr14	100495650	100496153
chr14	101021245	101021692
chr14	101699632	101700277
chr14	101718334	101718992
chr14	101742279	101742878
chr14	101789506	101789984
chr14	102571631	102572155
chr14	105318958	105319447
chr14	105831300	105831655
chr14	106573476	106573917
chr14	110176419	110176988
chr14	112827691	112828096
chr14	113841101	113841705
chr14	113960813	113961479
chr14	114312333	114312883
chr14	115423152	115423825
chr14	115465240	115465872
chr14	115881976	115882513
chr14	116172005	116172531
chr14	116180243	116180729
chr14	116237030	116237421
chr14	118251868	118252665
chr14	118958392	118959009
chr14	120624404	120624751
chr14	120771427	120771916
chr14	120879850	120880375
chr14	120898734	120899338
chr14	120905232	120905743
chr14	120978209	120979323
chr14	121359446	121359848
chr14	121708884	121709358
chr14	121762107	121762789
chr14	121997370	121997778
chr14	122161707	122162331
chr14	122168084	122168525
chr14	122180028	122180472
chr14	122208369	122208830
chr14	122306185	122306555
chr14	122865085	122865605
chr14	123519628	123520191
chr15	3316218	3316627
chr15	3473991	3474493
chr15	5015968	5016481
chr15	5023531	5024028
chr15	5109912	5110375
chr15	6107736	6108261
chr15	6771329	6772051
chr15	8102884	8103280
chr15	8325424	8325755
chr15	8377091	8377430
chr15	8469432	8469958
chr15	8847415	8847850
chr15	9135598	9136448
chr15	9168712	9169276
chr15	10473714	10474188
chr15	10658526	10658930
chr15	11409631	11409962
chr15	11521537	11521957
chr15	11758398	11759061
chr15	12241680	12242211
chr15	13005459	13006111
chr15	14397384	14397892
chr15	15019273	15019744
chr15	19237406	19237923
chr15	19377560	19378058
chr15	21296534	21297055
chr15	22876737	22877238
chr15	24335685	24336251
chr15	25394450	25394827
chr15	25903232	25903734
chr15	25979405	25979931
chr15	26740102	26740738
chr15	26783881	26784393
chr15	27086487	27086929
chr15	27720386	27720733
chr15	29250438	29250878
chr15	29898873	29899308
chr15	30414253	30414657
chr15	30905027	30905594
chr15	31580516	31580965
chr15	33508607	33509255
chr15	34087034	34087344
chr15	34908746	34909062
chr15	34962866	34963457
chr15	35916474	35916771
chr15	36248902	36249839
chr15	37126175	37126674
chr15	37187461	37187804
chr15	37436750	37437475
chr15	37933544	37934052
chr15	37934235	37934526
chr15	38044930	38045249
chr15	38142040	38142439
chr15	38193352	38193917
chr15	38326565	38327002
chr15	38486149	38486673
chr15	38533127	38533750
chr15	38552035	38553181
chr15	39085585	39085969
chr15	40411806	40412770
chr15	40555162	40555553
chr15	41261464	41261919
chr15	41409375	41409944
chr15	42060266	42060792
chr15	42421399	42421797
chr15	43723046	43723337
chr15	43800657	43801359
chr15	43913789	43914385
chr15	44371605	44372040
chr15	44772076	44772855
chr15	46537853	46538352
chr15	49425794	49426255
chr15	51878950	51879517
chr15	53023124	53023681
chr15	55189467	55189933
chr15	55216759	55217302
chr15	55220601	55221003
chr15	55344346	55344696
chr15	55360669	55361106
chr15	57384837	57385128
chr15	58211531	58211897
chr15	58959555	58960108
chr15	59348438	59349012
chr15	59575394	59575824
chr15	59605790	59606250
chr15	59636236	59636761
chr15	60558897	60559367
chr15	61739173	61739606
chr15	62045890	62046502
chr15	62597623	62598038
chr15	63065409	63065700
chr15	66369029	66369375
chr15	67745969	67746442
chr15	68458161	68458651
chr15	71959066	71959612
chr15	72857563	72857953
chr15	73075010	73075336
chr15	73326002	73326456
chr15	73438762	73439297
chr15	73537369	73538075
chr15	75085467	75086084
chr15	75086474	75087092
chr15	76418243	76418765
chr15	76473292	76473871
chr15	76878755	76879210
chr15	76898936	76899577
chr15	78886743	78887201
chr15	78997362	78998119
chr15	79118222	79118748
chr15	79126357	79126883
chr15	79150447	79150971
chr15	79187756	79188311
chr15	79375871	79376266
chr15	79415988	79416589
chr15	79453931	79454360
chr15	79459776	79460460
chr15	79650237	79650745
chr15	79669581	79670829
chr15	79910546	79911017
chr15	79959257	79959909
chr15	80040059	80040392
chr15	80066015	80066624
chr15	80123996	80124433
chr15	80172419	80172876
chr15	80199081	80199488
chr15	80244330	80244861
chr15	80696679	80697321
chr15	80904441	80905233
chr15	80920301	80920814
chr15	81054978	81055456
chr15	81075902	81076421
chr15	81140793	81141376
chr15	81250573	81251091
chr15	81261097	81261495
chr15	81383520	81383852
chr15	81500046	81500473
chr15	81571904	81572378
chr15	81588970	81589336
chr15	81939938	81940401
chr15	81987442	81987973
chr15	82050238	82050763
chr15	82073482	82073926
chr15	82096256	82096682
chr15	82309928	82310388
chr15	82426987	82427688
chr15	82786858	82787308
chr15	82878107	82878435
chr15	83068251	83068554
chr15	83578135	83578698
chr15	84227808	84228365
chr15	84569467	84569970
chr15	84933623	84934042
chr15	85025016	85026096
chr15	85066295	85066838
chr15	85123996	85124729
chr15	85293933	85294732
chr15	85345215	85345660
chr15	85583931	85584444
chr15	86093654	86094376
chr15	86183332	86183693
chr15	86226552	86226850
chr15	87895862	87896330
chr15	88708888	88709521
chr15	88735652	88736124
chr15	88745792	88746302
chr15	88817628	88818099
chr15	89114569	89114890
chr15	89193673	89194036
chr15	89243463	89243867
chr15	89249433	89249934
chr15	89399765	89400291
chr15	90589560	90590009
chr15	92666629	92667114
chr15	93371755	93372111
chr15	95025936	95026431
chr15	96250135	96250618
chr15	97087645	97088195
chr15	97332758	97333310
chr15	97369336	97369916
chr15	97382548	97383210
chr15	97689470	97690202
chr15	97897884	97898643
chr15	98544977	98545411
chr15	98715747	98716311
chr15	98914706	98915312
chr15	99047547	99047872
chr15	99236885	99237283
[truncated: 3,838 more rows]

## Sheet: Nr5a2_4C
Reproducible peaks of Nr5a2 binding in 4-cell embryo
seqnames	start	end
chr1	3445401	3446097
chr1	3958962	3959486
chr1	4788182	4788682
chr1	4855232	4855871
chr1	4866220	4866854
chr1	5484861	5485305
chr1	6161049	6161639
chr1	6195380	6195844
chr1	6277322	6277787
chr1	6392237	6392718
chr1	7032305	7032687
chr1	7299071	7299415
chr1	8935901	8936458
chr1	9477323	9477816
chr1	9730116	9730497
chr1	9788799	9789242
chr1	9825270	9825836
chr1	9865374	9865837
chr1	9932466	9932984
chr1	11467017	11467565
chr1	12126470	12126850
chr1	12853473	12853874
chr1	13043511	13044067
chr1	13083598	13083927
chr1	13223054	13223480
chr1	13664277	13664723
chr1	14408963	14409431
chr1	14689358	14690017
chr1	14913012	14913448
chr1	15061509	15062318
chr1	15837808	15838756
chr1	16021319	16021832
chr1	16022095	16022569
chr1	16079944	16080535
chr1	16093286	16094188
chr1	16183772	16184447
chr1	16195357	16196172
chr1	16205883	16206576
chr1	16650357	16650703
chr1	16659312	16659766
chr1	16682094	16682727
chr1	16683408	16683865
chr1	16722125	16722643
chr1	16792574	16793145
chr1	18696246	18696605
chr1	18845926	18846538
chr1	20623472	20623852
chr1	21353898	21354647
chr1	21372618	21373216
chr1	21378334	21378864
chr1	21390476	21391364
chr1	21399797	21400372
chr1	21416295	21416720
chr1	21428290	21428644
chr1	21438260	21438693
chr1	22028988	22029504
chr1	23126212	23126657
chr1	23395289	23395767
chr1	23425685	23425975
chr1	23539544	23540089
chr1	23870734	23871127
chr1	24612358	24613067
chr1	24680189	24680531
chr1	24776515	24777043
chr1	24939273	24939779
chr1	25049662	25050238
chr1	26409949	26410298
chr1	26739923	26740506
chr1	26891305	26891979
chr1	27599364	27600102
chr1	28652631	28653056
chr1	29197179	29197554
chr1	29669986	29670456
chr1	29787707	29788177
chr1	29978356	29978971
chr1	29989453	29989808
chr1	30817601	30818348
chr1	30864815	30865375
chr1	30906440	30906968
chr1	30922211	30922813
chr1	30929431	30930082
chr1	30937526	30938326
chr1	31032083	31032579
chr1	31069032	31069771
chr1	31635425	31635862
chr1	32719609	32720244
chr1	33743791	33744357
chr1	33779364	33779910
chr1	34381863	34382565
chr1	34451414	34452063
chr1	34484054	34484513
chr1	34698150	34699059
chr1	35136250	35136858
chr1	36054565	36055234
chr1	36240431	36241334
chr1	36363548	36364330
chr1	36465812	36466313
chr1	36515849	36516243
chr1	36594058	36595037
chr1	36649800	36650699
chr1	37285677	37286032
chr1	37493608	37493993
chr1	37569117	37569650
chr1	37712574	37713102
chr1	37802918	37803442
chr1	37864812	37865410
chr1	37870249	37870753
chr1	38149085	38149644
chr1	38592387	38592860
chr1	38833025	38833523
chr1	39150489	39150865
chr1	39294579	39295283
chr1	39614189	39614731
chr1	40832194	40832483
chr1	42035020	42035639
chr1	42218375	42218965
chr1	42297251	42297735
chr1	42994309	42994874
chr1	43082813	43083214
chr1	43286894	43287798
chr1	43431989	43432447
chr1	43483925	43484597
chr1	43489651	43490337
chr1	43941582	43942046
chr1	45594470	45595013
chr1	45792971	45793541
chr1	45813581	45814128
chr1	45824942	45825450
chr1	45845699	45846047
chr1	46002375	46003140
chr1	46135037	46135555
chr1	46270900	46271335
chr1	46370179	46370591
chr1	46913823	46914599
chr1	47207323	47207869
chr1	47319714	47320254
chr1	51400263	51400784
chr1	51420908	51421352
chr1	51479540	51479881
chr1	51858914	51859405
chr1	51914456	51914994
chr1	51920589	51921413
chr1	52233136	52233581
chr1	52363960	52364498
chr1	52667077	52667598
chr1	53370233	53370610
chr1	53718478	53718868
chr1	53866918	53867516
chr1	54396883	54397379
chr1	54452284	54453104
chr1	54488420	54489037
chr1	54730535	54731133
chr1	54983010	54983800
chr1	55028657	55029107
chr1	55210728	55211533
chr1	55235842	55236166
chr1	55291519	55292105
chr1	57153264	57153785
chr1	58006231	58006688
chr1	58331450	58332048
chr1	58409691	58410240
chr1	58760494	58760951
chr1	58973365	58973709
chr1	59454625	59455062
chr1	59504819	59505360
chr1	59534066	59534430
chr1	59677140	59677677
chr1	59724331	59724716
chr1	59794740	59795033
chr1	59826867	59827346
chr1	59938489	59938968
chr1	60003039	60003429
chr1	60009525	60009928
chr1	60073656	60074071
chr1	60093804	60094134
chr1	60103159	60103473
chr1	60104345	60104659
chr1	60148443	60148980
chr1	60160444	60161002
chr1	60293577	60294244
chr1	60818542	60819018
chr1	62066603	62067369
chr1	63011392	63011921
chr1	63117028	63117657
chr1	63122699	63123260
chr1	63138621	63139299
chr1	64372796	64373232
chr1	64484657	64485031
chr1	64551578	64552125
chr1	64690538	64690997
chr1	64902405	64902712
chr1	64948921	64949229
chr1	64957925	64958317
chr1	64968340	64968800
chr1	64990610	64991281
chr1	65178552	65179085
chr1	65226380	65226762
chr1	66428860	66429385
chr1	66752326	66752765
chr1	66867608	66868210
chr1	69671477	69671921
chr1	71102860	71103927
chr1	71932420	71932943
chr1	72213916	72214381
chr1	72232622	72232950
chr1	72242274	72242817
chr1	72622110	72622683
chr1	72674770	72675139
chr1	72676554	72677048
chr1	72715076	72716187
chr1	73932770	73933251
chr1	74217637	74218062
chr1	74309213	74310227
chr1	74342683	74343182
chr1	74451153	74451736
chr1	74503164	74503777
chr1	74513996	74514686
chr1	74556838	74557402
chr1	74594373	74595014
chr1	74645250	74645842
chr1	74673795	74674136
chr1	74756172	74756938
chr1	74779036	74779548
chr1	74827283	74828027
chr1	74873955	74874367
chr1	74877330	74877808
chr1	75156737	75157225
chr1	75188733	75189558
chr1	75204272	75204675
chr1	75242602	75243053
chr1	75545784	75546068
chr1	75790742	75791343
chr1	75971799	75972371
chr1	78116978	78117402
chr1	78208863	78209300
chr1	78669041	78669553
chr1	78675917	78676527
chr1	79619924	79620340
chr1	79662142	79662814
chr1	79663585	79664143
chr1	79675342	79675729
chr1	79731327	79732013
chr1	79770591	79771214
chr1	80008012	80008502
chr1	82820520	82820832
chr1	83028005	83028550
chr1	84814207	84814609
chr1	84860657	84861214
chr1	84924412	84925206
chr1	85090554	85091793
chr1	85592513	85593364
chr1	85619680	85620229
chr1	85748177	85748882
chr1	85803799	85804424
chr1	86153935	86154354
chr1	86225313	86225931
chr1	86278524	86278940
chr1	86296586	86297402
chr1	86443318	86443828
chr1	86482033	86482559
chr1	86492126	86492626
chr1	86517403	86518001
chr1	86530996	86532452
chr1	86597620	86598042
chr1	86647511	86648097
chr1	87074537	87074931
chr1	87081348	87082274
chr1	87090652	87091101
chr1	87215342	87215825
chr1	87290815	87291432
chr1	87326380	87326947
chr1	87331764	87332728
chr1	87367606	87368160
chr1	87413927	87414468
chr1	87445255	87445944
chr1	87630998	87631751
chr1	87647976	87648345
chr1	87673926	87674412
chr1	88208009	88208649
chr1	89025137	89025628
chr1	89337239	89337862
chr1	89562524	89563066
chr1	89822061	89822575
chr1	89981139	89981608
chr1	91175641	91176080
chr1	91247213	91248045
chr1	91304359	91304963
chr1	91992266	91992837
chr1	92840935	92841604
chr1	93030161	93031146
chr1	93314983	93315599
chr1	93364009	93364664
chr1	93457597	93457886
chr1	93463259	93464231
chr1	93478011	93478978
chr1	93511430	93511972
chr1	93531312	93531908
chr1	93604086	93605174
chr1	93638743	93639154
chr1	93693974	93694720
chr1	93702931	93703679
chr1	93713160	93714003
chr1	93737708	93738146
chr1	93747501	93748067
chr1	95243681	95244045
chr1	96217410	96217933
chr1	96886444	96886999
chr1	96909626	96910249
chr1	98198045	98198677
chr1	105435539	105435898
chr1	105509315	105509681
chr1	105626102	105626670
chr1	105783516	105784063
chr1	105863299	105863583
chr1	106062995	106063457
chr1	106534688	106535228
chr1	107062157	107062510
chr1	107961132	107961516
chr1	110157992	110158896
chr1	110904113	110904720
chr1	111538310	111538844
chr1	112000799	112001224
chr1	113361857	113362267
chr1	115412394	115412810
chr1	116127252	116127931
chr1	118618874	118619275
chr1	118620133	118620706
chr1	118975753	118976352
chr1	119369356	119369815
chr1	119521632	119522300
chr1	119913230	119913728
chr1	120042339	120043219
chr1	120213012	120213869
chr1	121428873	121429544
chr1	121578982	121579555
chr1	124686384	124686877
chr1	125766449	125766781
chr1	127789338	127789784
chr1	127790400	127790722
chr1	128078509	128078917
chr1	128097243	128097833
chr1	128098512	128099136
chr1	128108699	128109287
chr1	128137909	128138393
chr1	128225091	128225480
chr1	128238356	128239068
chr1	128268224	128268865
chr1	128278489	128279119
chr1	128361030	128361416
chr1	128422210	128422621
chr1	128516673	128517021
chr1	130572208	130572715
chr1	131311445	131311830
chr1	131527071	131527946
chr1	131779399	131779927
chr1	131858789	131859369
chr1	131914520	131915148
chr1	131950779	131951201
chr1	131969437	131970250
chr1	132172490	132172837
chr1	132251424	132251957
chr1	133029338	133029905
chr1	133063352	133063693
chr1	133064003	133064379
chr1	133084019	133084585
chr1	133118437	133119097
chr1	133141336	133142111
chr1	133177294	133177726
chr1	133309037	133309751
chr1	133326643	133327137
chr1	133336818	133337210
chr1	133396594	133397269
chr1	133649755	133650127
chr1	133650188	133651354
chr1	133662395	133662768
chr1	133760371	133760888
chr1	133927352	133927716
chr1	134337971	134338692
chr1	134435005	134435550
chr1	134501101	134501475
chr1	134563746	134564199
chr1	134590717	134591112
chr1	134895598	134896294
chr1	134936169	134936537
chr1	134973330	134973772
chr1	135207199	135207773
chr1	135245351	135245910
chr1	135310172	135310637
chr1	135368194	135368515
chr1	135381885	135382422
chr1	135447298	135447753
chr1	135476335	135476958
chr1	135502972	135503615
chr1	136391089	136391533
chr1	136436534	136437173
chr1	136597351	136597833
chr1	136658935	136659804
chr1	136666723	136667304
chr1	136734984	136736027
chr1	136774726	136775347
chr1	136841808	136842255
chr1	136972942	136973342
chr1	136974265	136974588
chr1	136979580	136980145
chr1	138859197	138859661
chr1	139414815	139415521
chr1	139496173	139496643
chr1	141969933	141970689
chr1	143215865	143216279
chr1	143636519	143637162
chr1	143762165	143762563
chr1	145557443	145558087
chr1	146322904	146323320
chr1	150557956	150558387
chr1	150819597	150820024
chr1	151055408	151055958
chr1	151270263	151270792
chr1	151319801	151320256
chr1	151323026	151323427
chr1	151328433	151329130
chr1	151333949	151334946
chr1	151420992	151421612
chr1	151424490	151424792
chr1	151466664	151467073
chr1	151555366	151555710
chr1	151613530	151614010
chr1	151730455	151730749
chr1	151919114	151919620
chr1	152909489	152909979
chr1	152915943	152916348
chr1	152916923	152917376
chr1	153008592	153009783
chr1	153055632	153055925
chr1	153284528	153284869
chr1	153318502	153319022
chr1	153424597	153425239
chr1	153426220	153426643
chr1	153430477	153430768
chr1	153444493	153445121
chr1	153508520	153509276
chr1	153532760	153533407
chr1	153549876	153550678
chr1	153593563	153594394
chr1	153785822	153786495
chr1	153943965	153944347
chr1	154056007	154056499
chr1	154069461	154070167
chr1	154083697	154084248
chr1	155282428	155283246
chr1	155343052	155343553
chr1	155405301	155406148
chr1	155438555	155439113
chr1	155464179	155464852
chr1	155499198	155499645
chr1	155512529	155513453
chr1	155522037	155522597
chr1	155556078	155556607
chr1	155843205	155843784
chr1	156033299	156033885
chr1	156487006	156487581
chr1	156509080	156509721
chr1	156699607	156700019
chr1	156923713	156924042
chr1	156960329	156960947
chr1	157215909	157216304
chr1	157310554	157311450
chr1	157434178	157434538
chr1	158625568	158626003
chr1	159143435	159143865
chr1	159227417	159228206
chr1	159282900	159283495
chr1	159383768	159384234
chr1	160205334	160205640
chr1	160884918	160885337
chr1	160933219	160933871
chr1	161028009	161028415
chr1	161083416	161083971
chr1	161206641	161207153
chr1	161745550	161746134
chr1	162245844	162246208
chr1	162417237	162417813
chr1	162511779	162512316
chr1	162662609	162663086
chr1	163968729	163969206
chr1	164024245	164024996
chr1	164240035	164240548
chr1	164425765	164426254
chr1	164517447	164517779
chr1	164518322	164518765
chr1	165295329	165295809
chr1	165311124	165311825
chr1	165358959	165359409
chr1	165428562	165429130
chr1	165460630	165461159
chr1	165514378	165514792
chr1	165596992	165597513
chr1	165652661	165653245
chr1	165770482	165771822
chr1	167338181	167338699
chr1	170148204	170148739
chr1	170168977	170169507
chr1	170178527	170179156
chr1	170208205	170208654
chr1	170720430	170721014
chr1	170778937	170779238
chr1	171103350	171103732
chr1	171133376	171133972
chr1	171187615	171188094
chr1	171198423	171198866
chr1	171303969	171304332
chr1	171478235	171478779
chr1	171500225	171500556
chr1	172042717	172043265
chr1	172132380	172133184
chr1	172426602	172426980
chr1	172467695	172468109
chr1	172478937	172479662
chr1	172592050	172592773
chr1	175866380	175866781
chr1	176689434	176689897
chr1	176811498	176811975
chr1	178233137	178233892
chr1	178257148	178258004
chr1	178271454	178271993
chr1	179025630	179026223
chr1	179198809	179199220
chr1	179415770	179416352
chr1	179487114	179487595
chr1	179527104	179527653
chr1	180256771	180257234
chr1	180538818	180539613
chr1	180568425	180569026
chr1	180636564	180637362
chr1	180654909	180655645
chr1	180700425	180700961
chr1	180801603	180801970
chr1	180834230	180834856
chr1	180850605	180851061
chr1	180872875	180873246
chr1	180874040	180874355
chr1	180910496	180911132
chr1	181127845	181128469
chr1	181138476	181138932
chr1	181171781	181172329
chr1	181178206	181178759
chr1	181224216	181224756
chr1	181257028	181257618
chr1	181861262	181861749
chr1	181877148	181877807
chr1	182041331	182042042
chr1	182043003	182043560
chr1	182062879	182063478
chr1	182229469	182230015
chr1	183299072	183299687
chr1	183378313	183379097
chr1	184786140	184786757
chr1	184818264	184819093
chr1	184819366	184819833
chr1	184871185	184871630
chr1	184981827	184982290
chr1	185357052	185357426
chr1	185425941	185426389
chr1	186763893	186764530
chr1	187210526	187211349
chr1	187693532	187694085
chr1	188027133	188027570
chr1	188980196	188980707
chr1	189923926	189924362
chr1	190841911	190842541
chr1	191397314	191397723
chr1	191496902	191497376
chr1	191554286	191555070
chr1	191570653	191571141
chr1	191680095	191680419
chr1	191708803	191709708
chr1	191754943	191755397
chr1	191957552	191958109
chr1	192341963	192342545
chr1	193124345	193124777
chr1	193655479	193656038
chr10	3630062	3630842
chr10	4068325	4068643
chr10	4237045	4237479
chr10	4301924	4302399
chr10	4474383	4475038
chr10	5062555	5063067
chr10	5794647	5795089
chr10	5805310	5806050
chr10	5823830	5824404
chr10	5880893	5881639
chr10	6635661	6636099
chr10	7290760	7291429
chr10	7304356	7304664
chr10	7326570	7327358
chr10	7709212	7709807
chr10	7831142	7831629
chr10	7985110	7985590
chr10	8227328	8227908
chr10	8729038	8729618
chr10	9865665	9866222
chr10	11173102	11173684
chr10	11203057	11203757
chr10	12378810	12379492
chr10	12578927	12579705
chr10	12991465	12992181
chr10	13015243	13015677
chr10	13219073	13219525
chr10	13513152	13514043
chr10	13829455	13829828
chr10	13949115	13949435
chr10	13949523	13949842
chr10	14691764	14692147
chr10	15843308	15843809
chr10	15926022	15926585
chr10	16558128	16558794
chr10	18448827	18449319
chr10	18493889	18494342
chr10	18767794	18768362
chr10	19182055	19182626
chr10	20134317	20135330
chr10	20145920	20146637
chr10	20156725	20157267
chr10	20260332	20260804
chr10	20302026	20302665
chr10	20705292	20705622
chr10	21985916	21986348
chr10	22719825	22720377
chr10	23791793	23792211
chr10	23820028	23820457
chr10	23981774	23982524
chr10	24061047	24061472
chr10	24084427	24084852
chr10	24248124	24248581
chr10	24733955	24734309
chr10	24775659	24776234
chr10	24777302	24777883
chr10	24868772	24869265
chr10	25343963	25344433
chr10	26325309	26325814
chr10	26367343	26367902
chr10	26418149	26418447
chr10	26451142	26451782
chr10	26783448	26784125
chr10	27826028	27826784
chr10	28823178	28823981
chr10	29301753	29302218
chr10	29510687	29511203
chr10	30195174	30195545
chr10	30361329	30362316
chr10	30427901	30428279
chr10	30720507	30720931
chr10	31473769	31474143
chr10	33977464	33978050
chr10	34009966	34010567
chr10	34075458	34075999
chr10	34166024	34166511
chr10	34419876	34420397
chr10	35030442	35030835
chr10	37005400	37005878
chr10	37269485	37270140
chr10	37665170	37665482
chr10	37952433	37953007
chr10	38481147	38481633
chr10	38483118	38483616
chr10	38616837	38617579
chr10	38817649	38818313
chr10	38835667	38836139
chr10	38891688	38891972
chr10	38893459	38893978
chr10	39192178	39192535
chr10	39618072	39618682
chr10	40176664	40177078
chr10	40183360	40183851
chr10	40266740	40267524
chr10	40277154	40277626
chr10	40283088	40283660
chr10	40348893	40349403
chr10	40360268	40360782
chr10	40442268	40442954
chr10	40634977	40635652
chr10	40891530	40891997
chr10	40997788	40998236
chr10	41005257	41005980
chr10	41300088	41300391
chr10	41433572	41434203
chr10	41446862	41447320
chr10	41471615	41472333
chr10	41765509	41766229
chr10	41816166	41816872
chr10	41818734	41819020
chr10	41902935	41903462
chr10	41923570	41923919
chr10	42139369	42140102
chr10	42464997	42465794
chr10	42496907	42497480
chr10	42685822	42686149
chr10	42710120	42710681
chr10	42847566	42847944
chr10	43200144	43200634
chr10	43217839	43218390
chr10	43222159	43222633
chr10	43518826	43519858
chr10	43535055	43535572
chr10	43536747	43537394
chr10	43545906	43546441
chr10	43671515	43671879
chr10	44071359	44071700
chr10	44102503	44103510
chr10	44358851	44359263
chr10	45064390	45065057
chr10	45265433	45265896
chr10	45650497	45651016
chr10	45734727	45735036
chr10	46666831	46667408
chr10	46672336	46672895
chr10	48880192	48880600
chr10	49625295	49626101
chr10	50651630	50651914
chr10	50652743	50653177
chr10	50712065	50712551
chr10	51707331	51707849
chr10	52227264	52227906
chr10	52270455	52271040
chr10	52372068	52372574
chr10	52512208	52512818
chr10	53362965	53363350
chr10	53368126	53368502
chr10	53385584	53386402
chr10	53642449	53642975
chr10	55979053	55979686
chr10	56194838	56195250
chr10	56319269	56319690
chr10	56401428	56402405
chr10	56406452	56407219
chr10	56430215	56431037
chr10	56685366	56686071
chr10	57093712	57094154
chr10	57294778	57295283
chr10	58353235	58353607
chr10	58410720	58411185
chr10	58439597	58440234
chr10	58747662	58748234
chr10	59209473	59209975
chr10	59240899	59241314
chr10	59309918	59310794
chr10	59327904	59328573
chr10	59338161	59338846
chr10	59890813	59891457
chr10	59905231	59905876
chr10	59932025	59932643
chr10	59933603	59934194
chr10	59953642	59954470
chr10	60029441	60030040
chr10	60030713	60031187
chr10	60050724	60051467
chr10	60124606	60125249
chr10	60175211	60175780
chr10	60236000	60236400
chr10	60254872	60256242
chr10	60267427	60267937
chr10	60303541	60303834
chr10	60479774	60481030
chr10	60651886	60652278
chr10	60726623	60727255
chr10	60973037	60973720
chr10	61082498	61083142
chr10	61107164	61107708
chr10	61193827	61194479
chr10	61290939	61291415
chr10	61344152	61344682
chr10	61411905	61412241
chr10	61535439	61535749
chr10	61601912	61602401
chr10	61619253	61619592
chr10	61778772	61779176
chr10	61997182	61997752
chr10	62338000	62338754
chr10	62385345	62385822
chr10	62521088	62521631
chr10	62568440	62568758
chr10	62620995	62621297
chr10	62690045	62690379
chr10	62727341	62727995
chr10	62778830	62779322
chr10	62797064	62797451
chr10	62896929	62897315
chr10	62924324	62924943
chr10	63195134	63195505
chr10	63206772	63207253
chr10	63258590	63259155
chr10	63277560	63278092
chr10	63282339	63282690
chr10	63522702	63523243
chr10	65762615	65763459
chr10	66705508	66706075
chr10	66799240	66799572
chr10	66968642	66969279
chr10	67034483	67035191
chr10	67298074	67298559
chr10	67884785	67885114
chr10	67991551	67992151
chr10	69121489	69121991
chr10	69161474	69162007
chr10	69237195	69237686
chr10	69316610	69317373
chr10	69412494	69412954
chr10	70302080	70302448
chr10	70415483	70415935
chr10	71223776	71224283
chr10	71308088	71308687
chr10	71370102	71370805
chr10	71400075	71400576
chr10	74108422	74108790
chr10	74207271	74207701
chr10	75083493	75083971
chr10	75528432	75529079
chr10	75750357	75751051
chr10	75759901	75760491
chr10	75961460	75962016
chr10	75991374	75991880
chr10	76030458	76031275
chr10	76060723	76061310
chr10	76390495	76391114
chr10	76445137	76445456
chr10	76451942	76452321
chr10	76513331	76514068
chr10	76531207	76531613
chr10	77047128	77047533
chr10	77080019	77080452
chr10	77567767	77568380
chr10	77581181	77581498
chr10	77627656	77628175
chr10	78033361	78033807
chr10	78233296	78233711
chr10	78407141	78407914
chr10	78436333	78436851
chr10	78469150	78469573
chr10	79574351	79575133
chr10	79748692	79749457
chr10	79766877	79767527
chr10	79773256	79773809
chr10	79780250	79780879
chr10	79814076	79814617
chr10	79864640	79865626
chr10	79908277	79908637
chr10	79971339	79972081
chr10	80041837	80042572
chr10	80053040	80053637
chr10	80090077	80091405
chr10	80104483	80104902
chr10	80110834	80111751
chr10	80213649	80214017
chr10	80222726	80223355
chr10	80353567	80354230
chr10	80443546	80444866
chr10	80595838	80596765
chr10	80651532	80651879
chr10	80680499	80680987
chr10	80702002	80702578
chr10	80749960	80750705
chr10	80768886	80769561
chr10	81004093	81004536
chr10	81062262	81062864
chr10	81083845	81084482
chr10	81100559	81100892
chr10	81131505	81132096
chr10	81137294	81137995
chr10	81159187	81159891
chr10	81175131	81176201
chr10	81182324	81183082
chr10	81320464	81321069
chr10	81366659	81367115
chr10	81378451	81378918
chr10	81427596	81428187
chr10	82052288	82052805
chr10	82120690	82121341
chr10	82766723	82767285
chr10	82953855	82954299
chr10	82963364	82964024
chr10	83949871	83950366
chr10	84512377	84513139
chr10	84549286	84550139
chr10	84597883	84598365
chr10	84616261	84616795
chr10	84705198	84705921
chr10	84742690	84743110
chr10	84960710	84961321
chr10	85071677	85072029
chr10	85155093	85156264
chr10	85209019	85209581
chr10	85318211	85318664
chr10	85965506	85965997
chr10	86581186	86581615
chr10	86587030	86587697
chr10	87416815	87417370
chr10	87981150	87981529
chr10	88012296	88012786
chr10	88199220	88199751
chr10	88239853	88240428
chr10	88278396	88278921
chr10	88364695	88365087
chr10	88373203	88373787
chr10	88410166	88410875
chr10	88448114	88448537
chr10	88471313	88471834
chr10	88517150	88517612
chr10	88534763	88535556
chr10	88547613	88548041
chr10	89090626	89091137
chr10	89721539	89721825
chr10	89731508	89731835
chr10	89858400	89858770
chr10	89864225	89864721
chr10	90119571	90120275
chr10	90745331	90745876
chr10	90980591	90981162
chr10	91076317	91077176
chr10	91082711	91083113
chr10	91242200	91242661
chr10	91467855	91468660
chr10	92604882	92605360
chr10	93822286	93822839
chr10	93928860	93929682
chr10	94498193	94498886
chr10	94684817	94685270
chr10	95476161	95476567
chr10	95545913	95546554
chr10	95557532	95558190
chr10	95564726	95565547
chr10	95651851	95652329
chr10	95661598	95662161
chr10	95719423	95720052
chr10	95736151	95736767
chr10	95751703	95752546
chr10	96165963	96166624
chr10	98737123	98737492
chr10	99598217	99598782
chr10	100631348	100632061
chr10	105660484	105661184
chr10	105729902	105730327
chr10	105745445	105746081
chr10	105848706	105849425
chr10	105874133	105874676
chr10	106782704	106783085
chr10	108112435	108112820
chr10	108270305	108270749
chr10	108429284	108429686
chr10	108442922	108443423
chr10	109606952	109607385
chr10	109962773	109963319
chr10	110729876	110730276
chr10	110792037	110792370
chr10	111085121	111086581
chr10	111106862	111107598
chr10	111159203	111159487
chr10	111228911	111229480
chr10	111349718	111350608
chr10	111387305	111387932
chr10	111607404	111607822
chr10	111616609	111616893
chr10	111681308	111681797
chr10	112580306	112580953
chr10	112723075	112723520
chr10	112744059	112744738
chr10	113104947	113105527
chr10	113511451	113511898
chr10	113517248	113517691
chr10	113561515	113562029
chr10	115324459	115324901
chr10	115374494	115374862
chr10	115380003	115380559
chr10	115394197	115394932
chr10	115461058	115461464
chr10	115477137	115477662
chr10	115723481	115724033
chr10	115789803	115790412
chr10	115820941	115821245
chr10	115891627	115892045
chr10	116260517	116261087
chr10	116265992	116266774
chr10	116775452	116775960
chr10	116867653	116868310
chr10	117081840	117082323
chr10	117159730	117160298
chr10	117173747	117174052
chr10	117309356	117309930
chr10	117317204	117317548
chr10	117328033	117328405
chr10	117341499	117341983
chr10	117665325	117665767
chr10	117782913	117783423
chr10	119179831	119180282
chr10	119197729	119198882
chr10	120107109	120107613
chr10	120181703	120182262
chr10	120199705	120200204
chr10	120206676	120207272
chr10	120498974	120499418
chr10	120522457	120523402
chr10	120903803	120904304
chr10	120959122	120959538
chr10	121007415	121008229
chr10	121422273	121422994
chr10	121476334	121476742
chr10	121495915	121496332
chr10	121513569	121514208
chr10	121592805	121593302
chr10	121630581	121631253
chr10	121651150	121651875
chr10	121662732	121663125
chr10	121719078	121719433
chr10	122624557	122625017
chr10	123036330	123037071
chr10	123726910	123727245
chr10	125260649	125261074
chr10	126017664	126018125
chr10	126932194	126932725
chr10	126989576	126990491
chr10	127056687	127057432
chr10	127155100	127155666
chr10	127322353	127323227
chr10	127397075	127397689
chr10	127585266	127585945
chr10	127733231	127733537
chr10	127892925	127893917
chr10	128053776	128054299
chr10	128117402	128117822
chr10	128155102	128155661
chr10	128172137	128172681
chr10	128237285	128237754
chr10	128372887	128373491
chr10	128418886	128419600
chr10	128486586	128486958
chr10	128506151	128506724
chr10	128547351	128548060
chr10	128551646	128552212
chr10	128565996	128566618
chr10	128696168	128696790
chr10	128728650	128728985
chr10	128756544	128757098
chr10	128787718	128788812
chr10	128842868	128843539
chr10	128844996	128845530
chr10	128904742	128905040
chr11	3135318	3135788
chr11	3150841	3151521
chr11	3171912	3172650
chr11	3173386	3173840
chr11	3187776	3188365
chr11	3196636	3197156
chr11	3565666	3566206
chr11	3598533	3599004
chr11	3807502	3808269
chr11	3853042	3853530
chr11	3905487	3905889
chr11	3919827	3920304
chr11	4223036	4223559
chr11	4247874	4248397
chr11	4301780	4302738
chr11	4495223	4495824
chr11	4548000	4548601
chr11	4581976	4582442
chr11	4605629	4605957
chr11	4670777	4671328
chr11	4680383	4681045
chr11	4759131	4759488
chr11	4777390	4777929
chr11	4802539	4803107
chr11	4812093	4812696
chr11	4839656	4840293
chr11	4885824	4886533
chr11	4899857	4900504
chr11	5264263	5264911
chr11	5435309	5436244
chr11	5552145	5552899
chr11	5694366	5694914
chr11	5701854	5702307
chr11	5703636	5704392
chr11	6126700	6127297
chr11	6233025	6233541
chr11	6345507	6346327
chr11	6420843	6421580
chr11	6431354	6431721
chr11	6491646	6492129
chr11	6509369	6509919
chr11	6530914	6531548
chr11	6553618	6554131
chr11	6853253	6853777
chr11	6882962	6883487
chr11	8013731	8014540
chr11	8629174	8629819
chr11	8630020	8630475
chr11	8671583	8672135
chr11	9794581	9795015
chr11	9931267	9931847
chr11	10714352	10714867
chr11	10953694	10954044
chr11	11797685	11798251
chr11	11859259	11859632
chr11	11879600	11880099
chr11	11904060	11904493
chr11	12486044	12486507
chr11	12783698	12784299
chr11	12833991	12834524
chr11	15292945	15293334
chr11	17052329	17052723
chr11	17237619	17238384
chr11	17252869	17253281
chr11	17294913	17295416
chr11	17958150	17958741
chr11	19543752	19544340
chr11	19841304	19841898
chr11	20061653	20062120
chr11	20112977	20113397
chr11	20133526	20134182
chr11	20153543	20153938
chr11	20411961	20412505
chr11	20451077	20451454
chr11	20549491	20550134
chr11	20590027	20590338
chr11	20641026	20641453
chr11	21245429	21245802
chr11	21258499	21259073
chr11	21293689	21294342
chr11	21405023	21405367
chr11	21942332	21942705
chr11	22106292	22107014
chr11	22219186	22219743
chr11	23034734	23035644
chr11	23052618	23053372
chr11	23247657	23247989
chr11	23251692	23252197
chr11	23264832	23265499
chr11	23313763	23314521
chr11	23341289	23341650
chr11	23402483	23403059
chr11	23427936	23428345
chr11	23828407	23829009
chr11	23966850	23967300
chr11	25316862	25317428
chr11	25631020	25631481
chr11	26458440	26458754
chr11	27064920	27065446
chr11	27428968	27429592
chr11	29567383	29567914
chr11	29635322	29636318
chr11	29672426	29673091
chr11	29686703	29687424
chr11	30479840	30480251
chr11	30651423	30651945
chr11	30921681	30922013
chr11	31007655	31008214
chr11	31982633	31983129
chr11	32240236	32241004
chr11	32269719	32270536
chr11	32680803	32681131
chr11	32695086	32695465
chr11	33148122	33148598
chr11	33165201	33166051
chr11	33187831	33188590
chr11	33474822	33475295
chr11	33519221	33520217
chr11	33581493	33582109
chr11	34876326	34876665
chr11	35371651	35372006
chr11	35589064	35589812
chr11	35741618	35742549
chr11	35752806	35753722
chr11	35767117	35767912
chr11	35773309	35773875
chr11	35792438	35793259
chr11	40084979	40085503
chr11	40543685	40544119
chr11	40564649	40565070
chr11	40580540	40581050
chr11	41393402	41393728
chr11	43068063	43068628
chr11	43310841	43311317
chr11	43448525	43449011
chr11	43487216	43487982
chr11	43530045	43530604
chr11	43624914	43625535
chr11	43675037	43675603
chr11	43694053	43694763
chr11	44369996	44370481
chr11	44500119	44500735
chr11	45859767	45860104
chr11	45895087	45895501
chr11	46140314	46140656
chr11	46253993	46254713
chr11	46695319	46695679
chr11	46716262	46716758
chr11	46717344	46717881
chr11	46794930	46795306
chr11	47955882	47956374
chr11	48549700	48550411
chr11	48769804	48770310
chr11	49833978	49834282
chr11	49846450	49846867
chr11	49854878	49855433
chr11	49856711	49857287
chr11	49971798	49972336
chr11	50077954	50078569
chr11	50094391	50094759
chr11	50117199	50117572
chr11	50141336	50142011
chr11	50392832	50393154
chr11	50469513	50470014
chr11	50805483	50806145
chr11	51563208	51564373
chr11	51600224	51600684
chr11	51633533	51634336
chr11	51680872	51681356
chr11	51890548	51891023
chr11	51900923	51901251
chr11	52077386	52077895
chr11	52364315	52364883
chr11	52483547	52484046
chr11	52550461	52550748
chr11	52966117	52966758
chr11	53371414	53371760
chr11	53395539	53395934
chr11	53405138	53405757
chr11	53430807	53431245
chr11	53467643	53468152
chr11	53576486	53576863
chr11	53626262	53626784
chr11	53844393	53844874
chr11	53844899	53845491
chr11	53886217	53886716
chr11	53932595	53933399
chr11	54390713	54391638
chr11	54407590	54407895
chr11	54692870	54693529
chr11	54715439	54715859
chr11	54731741	54732273
chr11	54762437	54762976
chr11	54960449	54960813
chr11	55384836	55385296
chr11	55472453	55473209
chr11	57825378	57825808
chr11	57847983	57848527
chr11	57861403	57861964
chr11	57914426	57915349
chr11	57955149	57955863
chr11	57986027	57986538
chr11	57993084	57993473
chr11	58028502	58028977
chr11	58198531	58198848
chr11	58251745	58252198
chr11	58720793	58721079
chr11	58721269	58721607
chr11	59392465	59393012
chr11	59754011	59754706
chr11	59786739	59787190
chr11	59908802	59909629
chr11	60001180	60001811
chr11	60047573	60047953
chr11	60059545	60060510
chr11	60066128	60066750
chr11	60339304	60339848
chr11	60352791	60353241
chr11	60367545	60368023
chr11	60428957	60429463
chr11	60435682	60436033
chr11	60443894	60444571
chr11	60455517	60455984
chr11	60512719	60513396
chr11	60566478	60567017
chr11	60674348	60674907
chr11	60695751	60696251
chr11	60744623	60745201
chr11	60810952	60811540
chr11	60839420	60839899
chr11	60878618	60879218
chr11	61128721	61129253
chr11	61175124	61175519
chr11	61486180	61486594
chr11	61621565	61622130
chr11	61647043	61647793
chr11	61765882	61766544
chr11	61787185	61787510
chr11	61790108	61790898
chr11	61806283	61806656
chr11	61867394	61867830
chr11	61873322	61873728
chr11	62360587	62361082
chr11	62416428	62416760
chr11	62427085	62427374
chr11	62436833	62437144
chr11	62445384	62445710
chr11	62511037	62511879
chr11	62719454	62720175
chr11	64029636	64030220
chr11	64122813	64123431
chr11	64146663	64147039
chr11	64973110	64973715
chr11	65378542	65379005
chr11	66930710	66931160
chr11	67994199	67994514
chr11	68115128	68115561
chr11	68127453	68127804
chr11	68181197	68181703
chr11	68327758	68328336
chr11	68336464	68336822
chr11	68532743	68533302
chr11	68684722	68685090
chr11	68822610	68823269
chr11	68835220	68835726
chr11	68870362	68870710
chr11	68882281	68882829
chr11	69140685	69141478
chr11	69390236	69391248
chr11	69427544	69428065
chr11	69611327	69611915
chr11	69653748	69655060
chr11	69696784	69697377
chr11	69718845	69719310
chr11	70077899	70078811
chr11	70085534	70086353
chr11	70187855	70188576
chr11	70241767	70242310
chr11	70295548	70295962
chr11	70410562	70411306
chr11	70452053	70452611
chr11	70559803	70560434
chr11	70626732	70627191
chr11	70672826	70673717
chr11	70752882	70753494
chr11	70810633	70811304
chr11	70821415	70821756
chr11	70826391	70826858
chr11	70864345	70864972
chr11	70876157	70876633
chr11	70937408	70937723
chr11	70939020	70939416
chr11	70980788	70981393
chr11	71019311	71019800
chr11	71522756	71523318
chr11	72212822	72213170
chr11	72440056	72440378
chr11	72483481	72483936
chr11	72513414	72514024
chr11	72533585	72534400
chr11	72633414	72633791
chr11	72737292	72737820
chr11	72937621	72938605
chr11	73045525	73046102
chr11	73123463	73124051
chr11	73138977	73139586
chr11	73144248	73144768
chr11	74618053	74618760
chr11	74705133	74705646
chr11	74742270	74742877
chr11	74753493	74754246
chr11	74794679	74795321
chr11	74879818	74880465
chr11	74917938	74918293
chr11	74967171	74967785
chr11	74976926	74977482
chr11	75039048	75039900
chr11	75216968	75217308
chr11	75286814	75287375
chr11	75348449	75348911
chr11	75447277	75447625
chr11	75455447	75456213
chr11	75622664	75623271
chr11	75687006	75687591
chr11	75761701	75762375
chr11	75762902	75763239
chr11	75895814	75896659
chr11	76011779	76012543
chr11	76030144	76030782
chr11	76063558	76064411
chr11	76137405	76137851
chr11	76153992	76154687
chr11	76175819	76176432
chr11	76276930	76277375
chr11	76499152	76499451
chr11	76535579	76536218
chr11	76636294	76636927
chr11	76908582	76909301
chr11	76952885	76953359
chr11	76971408	76972152
chr11	77049607	77050218
chr11	77060683	77061082
chr11	77087758	77088426
chr11	77408838	77409326
chr11	77423314	77423718
chr11	77441075	77441597
chr11	77498146	77498500
chr11	77541013	77541482
chr11	77554385	77554998
chr11	77562390	77562937
chr11	77577624	77578178
chr11	77621558	77621921
chr11	77649666	77650318
chr11	77653252	77653769
chr11	77766207	77766812
chr11	77905513	77906212
chr11	78106835	78107518
chr11	78130131	78130675
chr11	78174456	78175091
chr11	78185617	78186392
chr11	78241593	78242360
chr11	78261327	78261624
chr11	78317516	78317800
chr11	78382011	78382417
chr11	78447880	78448452
chr11	78477770	78478664
chr11	78599846	78600328
chr11	78610692	78611226
chr11	78622450	78622963
chr11	78657049	78657402
chr11	78718876	78719467
chr11	78853500	78854039
chr11	78888908	78889616
chr11	79222955	79223638
chr11	79256207	79256624
chr11	79319065	79319683
chr11	79325749	79326460
chr11	79421092	79421604
chr11	79491055	79491576
chr11	79558193	79558857
chr11	79707404	79708192
chr11	79926591	79927018
chr11	79947337	79947936
chr11	79986790	79987307
chr11	79991841	79992164
chr11	80007022	80007355
chr11	80026089	80026584
chr11	80038595	80039461
chr11	80044893	80045278
chr11	80051016	80051584
chr11	80140287	80141105
chr11	80160939	80161464
chr11	80167878	80169525
chr11	80190929	80192139
chr11	80324762	80325275
chr11	80426137	80426921
chr11	80516949	80517646
chr11	80717017	80717539
chr11	80732158	80732534
chr11	80967793	80968470
chr11	82848587	82848977
chr11	82856761	82857332
chr11	82905863	82906478
chr11	82918199	82918868
chr11	83061577	83062121
chr11	83351263	83351885
chr11	83452797	83453325
chr11	83949929	83950448
chr11	84007124	84007517
chr11	84035983	84036570
chr11	84058352	84058775
chr11	84081330	84081698
chr11	84096543	84096972
chr11	84114427	84115211
chr11	84135622	84136343
chr11	84214592	84214901
chr11	84231052	84231363
chr11	84844285	84844797
chr11	84856748	84857147
chr11	84942532	84943059
chr11	85020104	85020624
chr11	85055083	85055438
chr11	85109403	85110131
chr11	85384931	85385667
chr11	85519392	85519692
chr11	85597953	85598993
chr11	85603704	85604232
chr11	85637472	85638101
chr11	85746836	85747306
chr11	85871144	85872301
chr11	86195312	86195798
chr11	86264026	86264665
chr11	86341810	86342139
chr11	86393065	86393763
chr11	86430819	86431412
chr11	86484278	86484740
chr11	86528350	86528988
chr11	86641327	86641687
chr11	86642283	86642752
chr11	86679072	86679493
chr11	86816768	86817320
chr11	86903198	86903556
chr11	87006359	87006773
chr11	87011902	87012304
chr11	87098916	87099316
chr11	87104420	87105027
chr11	87148215	87148608
chr11	87244853	87245207
chr11	87298031	87298347
chr11	87374328	87374718
chr11	87381402	87381908
chr11	87398365	87399028
chr11	87413494	87413854
chr11	87462568	87463076
chr11	87517076	87517531
chr11	87685212	87685919
chr11	87705252	87706250
chr11	87752061	87752851
chr11	87812616	87813160
chr11	88045195	88045743
chr11	88056043	88056488
chr11	88157262	88157674
chr11	88661715	88662204
chr11	88819185	88819834
chr11	88888928	88889760
chr11	88938097	88938488
chr11	88965528	88966115
chr11	89067764	89068296
chr11	89120544	89121169
chr11	89159470	89160035
chr11	89221757	89222345
chr11	89348281	89348866
chr11	90411108	90411619
chr11	92148522	92149391
chr11	92780702	92781196
chr11	93874982	93875440
chr11	93906879	93907532
chr11	93934200	93934530
chr11	93969913	93970209
chr11	93973364	93973881
chr11	93977009	93977774
chr11	94066629	94067012
chr11	94075678	94076624
chr11	94380021	94380759
chr11	94393768	94394181
chr11	94522602	94523105
chr11	94549049	94549342
chr11	94560560	94560963
chr11	94580305	94580792
chr11	94748511	94748872
chr11	94760418	94761019
chr11	94791182	94791990
chr11	95169798	95170322
chr11	95202712	95203522
chr11	95238701	95239282
chr11	95255859	95256481
chr11	95328058	95328572
chr11	95406467	95406975
chr11	95446644	95447216
chr11	95472051	95472508
chr11	95501563	95502237
chr11	95722692	95723476
chr11	96066987	96067697
chr11	96075699	96076149
chr11	96115401	96115841
chr11	96127785	96128316
chr11	96140292	96140825
chr11	96470328	96470699
chr11	96505972	96506323
chr11	96760263	96760807
chr11	96798057	96798564
chr11	97014550	97015086
chr11	97068872	97069753
chr11	97085167	97085858
chr11	97085920	97086264
chr11	97109519	97109941
chr11	97181111	97181628
chr11	97187984	97188493
chr11	97246720	97247444
chr11	97291959	97292539
chr11	97435935	97436512
chr11	97545380	97546110
chr11	97570574	97571381
chr11	97662154	97662881
chr11	97775935	97776393
chr11	97850539	97850823
chr11	97860950	97861474
chr11	97869110	97869542
chr11	97915132	97915640
chr11	97926239	97926724
chr11	98014006	98014523
chr11	98040762	98041455
chr11	98078129	98078672
chr11	98105400	98106066
chr11	98128964	98129562
chr11	98181673	98182516
chr11	98201306	98201850
chr11	98209902	98210328
chr11	98212719	98213290
chr11	98257367	98257949
chr11	98407934	98408410
chr11	98521924	98522447
chr11	98674418	98675147
chr11	98754799	98755233
chr11	98893097	98893536
chr11	98906484	98906792
chr11	98935267	98935901
chr11	98987662	98988117
chr11	99004815	99005272
chr11	99066256	99066789
chr11	99076442	99076938
chr11	99089136	99089530
chr11	99134112	99135117
chr11	99139896	99140736
chr11	99201949	99202271
chr11	99218370	99218867
chr11	100318379	100319087
chr11	100345818	100346334
chr11	100417006	100417991
chr11	100439663	100440275
chr11	100482953	100483279
chr11	100517081	100517529
chr11	100573723	100574513
chr11	100637243	100637707
chr11	100733205	100734345
chr11	100770932	100771493
chr11	100777999	100778573
chr11	100805934	100806517
chr11	100842513	100842982
chr11	100867332	100867691
chr11	101001853	101002483
chr11	101109547	101110111
chr11	101116350	101117085
chr11	101197007	101197838
chr11	101436750	101437314
chr11	101464340	101464752
chr11	101624578	101625409
chr11	101704991	101705642
chr11	101797484	101797928
chr11	102137192	102137547
chr11	102144424	102145098
chr11	102173215	102174184
chr11	102181633	102182039
chr11	102188193	102188780
chr11	102247510	102247850
chr11	102249392	102249945
chr11	102267622	102268341
chr11	102302272	102302885
chr11	102314525	102314966
chr11	102337652	102338245
chr11	102344377	102344845
chr11	102423032	102423603
chr11	102429841	102430391
chr11	102529513	102530076
chr11	102547632	102548010
chr11	102561815	102562138
chr11	102622705	102623482
chr11	102635698	102636222
chr11	102670673	102671255
chr11	102702222	102702664
chr11	102707654	102708188
chr11	102942739	102943221
chr11	102953568	102954386
chr11	103002869	103003497
chr11	103044011	103044632
chr11	103075561	103076434
chr11	103110253	103110735
chr11	103164306	103165105
chr11	103661949	103662529
chr11	104009160	104009915
chr11	104024468	104025107
chr11	104064270	104064828
chr11	104089717	104090606
chr11	104117498	104118503
chr11	104274868	104275647
chr11	104295453	104296057
chr11	104326902	104327980
chr11	104340119	104340735
chr11	104348045	104348421
chr11	104363034	104363564
chr11	104385841	104386446
chr11	104408900	104409246
chr11	104430086	104430464
chr11	104444312	104445223
chr11	104459166	104460382
chr11	104528955	104529417
chr11	104546705	104547093
chr11	104547178	104547800
chr11	104732108	104732975
chr11	104990246	104991175
chr11	105096421	105096864
chr11	105113627	105114227
chr11	105174279	105174843
chr11	105229169	105229546
chr11	105248377	105248903
chr11	105303290	105303742
chr11	105696620	105697077
chr11	105899371	105899782
chr11	105954085	105954696
chr11	106083939	106084557
chr11	106094528	106094933
chr11	106187320	106188114
chr11	106193450	106193868
chr11	106203882	106204658
chr11	106272847	106273263
chr11	106280276	106280820
chr11	106455852	106456666
chr11	106496331	106497064
chr11	106507476	106508016
chr11	106623963	106624505
chr11	106634540	106635131
chr11	106691202	106692042
chr11	106704040	106704554
chr11	106741935	106742263
chr11	106914365	106914941
chr11	106936272	106936790
chr11	106939405	106940291
chr11	107015516	107016062
chr11	107028923	107029456
chr11	107036756	107037605
chr11	107111813	107112340
chr11	107112863	107113324
chr11	107146305	107146875
chr11	107165318	107165672
chr11	107200417	107200785
chr11	107206677	107207301
chr11	107429665	107430042
chr11	107435817	107436293
chr11	107489874	107490274
chr11	107504499	107505029
chr11	107998804	107999212
chr11	108869976	108870716
chr11	109011651	109012093
chr11	109425624	109426121
chr11	109445563	109446163
chr11	109501964	109502323
chr11	109611438	109611857
chr11	110171321	110171736
chr11	113287509	113288216
chr11	113582143	113582573
chr11	113730535	113730973
chr11	113774151	113774630
chr11	114665619	114665982
chr11	114713234	114713991
chr11	114721478	114721962
chr11	114789747	114790170
chr11	114834376	114835206
chr11	114843207	114843604
chr11	114844126	114845086
chr11	115362498	115362891
chr11	115388426	115389085
chr11	115406493	115407136
chr11	115459546	115460020
chr11	115505176	115505627
chr11	115521974	115522765
chr11	115539559	115540203
chr11	115541089	115541628
chr11	115548039	115548596
chr11	115557945	115558507
chr11	115627957	115628957
chr11	115656325	115656846
chr11	115869081	115869642
chr11	115995124	115995597
chr11	116002318	116002958
chr11	116015770	116016631
chr11	116021150	116021667
chr11	116055681	116056076
chr11	116206006	116206654
chr11	116224449	116224993
chr11	116512697	116513220
chr11	116534333	116534817
chr11	116696344	116697026
chr11	116848447	116849051
chr11	117189338	117189878
chr11	117423316	117423844
chr11	117630176	117630614
chr11	117823363	117824095
chr11	117829564	117829936
chr11	117835836	117836520
chr11	117911864	117912432
chr11	117961207	117961672
chr11	117972395	117973179
chr11	117982801	117983234
chr11	118256372	118257004
chr11	118780650	118781171
chr11	119338446	119339016
chr11	119365047	119366174
chr11	119385866	119386591
chr11	119391988	119392755
chr11	119823503	119824084
chr11	119995437	119996193
chr11	120049438	120049977
chr11	120197942	120198388
chr11	120395221	120396185
chr11	120438441	120438978
chr11	120615784	120616811
chr11	120651517	120652014
chr11	120710079	120710690
chr11	120737442	120737912
chr11	120748814	120749629
chr11	120940919	120941634
chr11	121025776	121026230
chr11	121031766	121032256
chr11	121076734	121077259
chr11	121141239	121142324
chr11	121204094	121204639
chr11	121234361	121234806
chr11	121291613	121291913
chr11	121351606	121352043
chr11	121359952	121360748
chr11	121369388	121369799
chr11	121385999	121386289
chr11	121526790	121527446
chr11	121954383	121954876
chr11	121977977	121978499
chr12	3291015	3292044
chr12	3341593	3342218
chr12	3386835	3387681
chr12	3398049	3398479
chr12	3417285	3418567
chr12	3433404	3433928
chr12	3498680	3499114
chr12	3527750	3528240
chr12	3535619	3536018
chr12	3640054	3640633
chr12	3800766	3801357
chr12	3830818	3831263
chr12	3859219	3859623
chr12	3986151	3986537
chr12	4012022	4012562
chr12	4030256	4030820
chr12	4063543	4064116
chr12	4163943	4164348
chr12	4516104	4517108
chr12	4684636	4685226
chr12	4767863	4768347
chr12	4815846	4816278
chr12	4836583	4837167
chr12	4878679	4879806
chr12	4901753	4902663
chr12	4982646	4983271
chr12	5963102	5963598
chr12	8440706	8441357
chr12	8461663	8462183
chr12	8655409	8655867
chr12	8745087	8745456
chr12	8820374	8820899
chr12	8921615	8921965
chr12	8939753	8940438
chr12	9774415	9775016
chr12	11216221	11217026
chr12	11239443	11240106
chr12	12774996	12775499
chr12	12788518	12789046
chr12	12922548	12923008
chr12	12979150	12979576
chr12	16530313	16531076
chr12	17021168	17021818
chr12	17417613	17418040
chr12	17634418	17635313
chr12	18228713	18229557
chr12	19668589	19669210
chr12	19875228	19875786
chr12	20914374	20914897
chr12	21281586	21282354
chr12	21298365	21298976
chr12	21341423	21342085
chr12	21347596	21347912
chr12	21388086	21388615
chr12	21417312	21417866
chr12	21438413	21439249
chr12	21462524	21463279
chr12	21767723	21768111
chr12	24645388	24646010
chr12	24651823	24652279
chr12	24689720	24690173
chr12	24728019	24728429
chr12	24744980	24745435
chr12	24775350	24775933
chr12	24824305	24824613
chr12	24858073	24858579
chr12	24858756	24859511
chr12	25030702	25031139
chr12	25059875	25060361
chr12	25073458	25074113
chr12	25994829	25995250
chr12	26899499	26899792
chr12	28116659	28117160
chr12	28566727	28567449
chr12	28647805	28648490
chr12	28733272	28734082
chr12	30404879	30405302
chr12	31216646	31218078
chr12	31441828	31442335
chr12	31497358	31497999
chr12	31612196	31612595
chr12	31625598	31625922
chr12	31696385	31696858
chr12	31725743	31726066
chr12	31859803	31860559
chr12	31938213	31938734
chr12	32133868	32134287
chr12	32158377	32158842
chr12	32165069	32165616
chr12	32565639	32566101
chr12	36230314	36230912
chr12	39548373	39549022
chr12	39884040	39884772
chr12	40000569	40001197
chr12	40302280	40302805
chr12	40357311	40357970
chr12	40413267	40413685
chr12	40518002	40518591
chr12	40971381	40972121
chr12	41729779	41730204
chr12	41887702	41888351
chr12	41909619	41910133
chr12	41983483	41984000
chr12	42033203	42033581
chr12	44192338	44193260
chr12	44212327	44213192
chr12	44221139	44221574
chr12	44252350	44253003
chr12	45339337	45339864
chr12	45828254	45828538
chr12	48002150	48002565
chr12	48299663	48300171
chr12	50566856	50567208
chr12	50620221	50620750
chr12	51010243	51010608
chr12	51228625	51229160
chr12	51433734	51434569
chr12	51485098	51485771
chr12	51576582	51576974
chr12	51664895	51665225
chr12	51675772	51676247
chr12	51683757	51684478
chr12	51708191	51708928
chr12	51727239	51728213
chr12	51763538	51764083
chr12	51807464	51808262
chr12	51819613	51820427
chr12	51836913	51837437
chr12	51846638	51847264
chr12	51872851	51873217
chr12	52190834	52191338
chr12	52454672	52455072
chr12	52611362	52612018
chr12	52895341	52895870
chr12	53035457	53036012
chr12	54606932	54607291
chr12	54686305	54687660
chr12	54762518	54763018
chr12	54785377	54785937
chr12	54813793	54814317
chr12	54851871	54852529
chr12	54936335	54936775
chr12	54938844	54939399
chr12	55319091	55319424
chr12	55356761	55357067
chr12	55407064	55407569
chr12	55416357	55416754
chr12	55422333	55422982
chr12	55530368	55530840
chr12	56296629	56297121
chr12	56325046	56325416
chr12	56577294	56578209
chr12	57183057	57183990
chr12	57192078	57192582
chr12	57193347	57193926
chr12	57223408	57223941
chr12	57460905	57461493
chr12	57529239	57529693
chr12	57549186	57549970
chr12	57559454	57560284
chr12	58986830	58987465
chr12	59022141	59023484
chr12	59127373	59127844
chr12	59148297	59148858
chr12	59228002	59228585
chr12	59574252	59574703
chr12	61547824	61548533
chr12	61955430	61955839
chr12	64906768	64907399
chr12	65013013	65013737
chr12	65084434	65085007
chr12	65108341	65108689
chr12	65115192	65115609
chr12	65183941	65184455
chr12	66372057	66372618
chr12	69147107	69147878
chr12	69166025	69166963
chr12	69180809	69181637
chr12	69338875	69339349
chr12	69345120	69345788
chr12	69366683	69367762
chr12	69480627	69481184
chr12	69557297	69557718
chr12	69671894	69672262
chr12	69723443	69724009
chr12	70114556	70115184
chr12	70140857	70141520
chr12	70141625	70142080
chr12	71015464	71015958
chr12	71053701	71054229
chr12	71118036	71118736
chr12	71155163	71155620
chr12	71262737	71263327
chr12	71530665	71530996
chr12	71935565	71936006
chr12	72007810	72008270
chr12	72622331	72622883
chr12	72628055	72628658
chr12	72688060	72688834
[truncated: 7,253 more rows]

## Sheet: Nr5a2_8C
Reproducible peaks of Nr5a2 binding in 8-cell embryo
seqnames	start	end
chr1	3445421	3446150
chr1	3958923	3959446
chr1	4660436	4661134
chr1	4787743	4788783
chr1	4802535	4803283
chr1	4819292	4819753
chr1	4855232	4855974
chr1	4866243	4866863
chr1	4998285	4998521
chr1	5008082	5008392
chr1	5052156	5052699
chr1	5308298	5308627
chr1	5484856	5485298
chr1	6157580	6158104
chr1	6161059	6161654
chr1	6188210	6188823
chr1	6194816	6195137
chr1	6195334	6195862
chr1	6210045	6210993
chr1	6293062	6293626
chr1	6392225	6392684
chr1	6989739	6990553
chr1	7088623	7089263
chr1	7126062	7126465
chr1	7207231	7207576
chr1	7291566	7292041
chr1	7298786	7299553
chr1	7397457	7398205
chr1	7638073	7638713
chr1	8935940	8936438
chr1	9349872	9350396
chr1	9367207	9367906
chr1	9380255	9380532
chr1	9520295	9520757
chr1	9730217	9730508
chr1	9749300	9749700
chr1	9768305	9768951
chr1	9777711	9778146
chr1	9786186	9786670
chr1	9788794	9789219
chr1	9825339	9826080
chr1	9865295	9865801
chr1	9875164	9875718
chr1	9887136	9887569
chr1	9932094	9932912
chr1	9947632	9948151
chr1	10105551	10105994
chr1	10206857	10207392
chr1	10284500	10284789
chr1	10359896	10360256
chr1	11127344	11127913
chr1	11304556	11305189
chr1	11466979	11467503
chr1	11493092	11493451
chr1	12064662	12065095
chr1	12126335	12126987
chr1	12204374	12204901
chr1	12853390	12853911
chr1	12885816	12886224
chr1	12886441	12886727
chr1	13043451	13043894
chr1	13073802	13074200
chr1	13083648	13083977
chr1	13108572	13108917
chr1	13146459	13146917
chr1	13159240	13159772
chr1	13413816	13414053
chr1	13496536	13497080
chr1	13596685	13597150
chr1	13606675	13607054
chr1	13642388	13643228
chr1	13664352	13664782
chr1	13942063	13942532
chr1	14095483	14096010
chr1	14105478	14105925
chr1	14292257	14292673
chr1	14408512	14409480
chr1	14631949	14632394
chr1	14689232	14690084
chr1	14743088	14743933
chr1	14912663	14913523
chr1	14962986	14963483
chr1	15051155	15052257
chr1	15061515	15062234
chr1	15062567	15063100
chr1	15837682	15838793
chr1	15900047	15900357
chr1	16005719	16006184
chr1	16021218	16021688
chr1	16022123	16022640
chr1	16079967	16080502
chr1	16093319	16094156
chr1	16183735	16184180
chr1	16195131	16196125
chr1	16205887	16206664
chr1	16363753	16364137
chr1	16608362	16608758
chr1	16627582	16627908
chr1	16650374	16650718
chr1	16651277	16651793
chr1	16658295	16658729
chr1	16659276	16659877
chr1	16669138	16669693
chr1	16682106	16682665
chr1	16683397	16683861
chr1	16714976	16715294
chr1	16722147	16722634
chr1	16792243	16793242
chr1	16817645	16818098
chr1	16867065	16867758
chr1	16881487	16882061
chr1	16888284	16888872
chr1	16921386	16921904
chr1	17434114	17434686
chr1	17595498	17595993
chr1	18696196	18696655
chr1	18845903	18846747
chr1	19816838	19817321
chr1	19975280	19975726
chr1	20623388	20623998
chr1	20744020	20744311
chr1	21025683	21026232
chr1	21079283	21079651
chr1	21166302	21167128
chr1	21204029	21204382
chr1	21256345	21256851
chr1	21327494	21328142
chr1	21336483	21336818
chr1	21353750	21354534
chr1	21372618	21373350
chr1	21378289	21378757
chr1	21390636	21391159
chr1	21399805	21400297
chr1	21416319	21416632
chr1	21428289	21428778
chr1	21438196	21438607
chr1	22029037	22029483
chr1	22108908	22109360
chr1	23126160	23126671
chr1	23246117	23246748
chr1	23383160	23383490
chr1	23394461	23394763
chr1	23395331	23395715
chr1	23425485	23425987
chr1	23539590	23540047
chr1	23576440	23576945
chr1	23613508	23614229
chr1	23870710	23871058
chr1	23873287	23873793
chr1	23918479	23918735
chr1	23937921	23938746
chr1	24100136	24100558
chr1	24612320	24613096
chr1	24765648	24766094
chr1	24776572	24777073
chr1	24939302	24939720
chr1	25020408	25021027
chr1	25049648	25050095
chr1	25715398	25715859
chr1	26320705	26321369
chr1	26340438	26340899
chr1	26739676	26740493
chr1	26891356	26892005
chr1	27486581	27487177
chr1	28058788	28059331
chr1	28394633	28395464
chr1	28652674	28653067
chr1	29035952	29036614
chr1	29670104	29670571
chr1	29787721	29788337
chr1	29978322	29979061
chr1	29989290	29989723
chr1	30817576	30818346
chr1	30864621	30865358
chr1	30873760	30874405
chr1	30906463	30906957
chr1	30908643	30909193
chr1	30922238	30922929
chr1	30929373	30930289
chr1	30937039	30938386
chr1	30949705	30950150
chr1	30951829	30952271
chr1	30955961	30956396
chr1	31032158	31032393
chr1	31069039	31069753
chr1	31255129	31255498
chr1	31635380	31635833
chr1	31937966	31938434
chr1	32035365	32035702
chr1	32719635	32720163
chr1	32942438	32943095
chr1	33555500	33555951
chr1	33556534	33556851
chr1	33743743	33744333
chr1	33779242	33779860
chr1	33840646	33841183
chr1	34073655	34074098
chr1	34106989	34107508
chr1	34381876	34382917
chr1	34439369	34439990
chr1	34451269	34452086
chr1	34484123	34484405
chr1	34627776	34628393
chr1	34659751	34660090
chr1	34698209	34698652
chr1	34715531	34715969
chr1	34739617	34740060
chr1	35136471	35136963
chr1	35358990	35359462
chr1	35521536	35522097
chr1	35871227	35872042
chr1	35881463	35881920
chr1	36001785	36002256
chr1	36013614	36014646
chr1	36054612	36055258
chr1	36077117	36077778
chr1	36101039	36101467
chr1	36240392	36241080
chr1	36249620	36250238
chr1	36286053	36286456
chr1	36363511	36364318
chr1	36465809	36466371
chr1	36476752	36477442
chr1	36515898	36516328
chr1	36594015	36595107
chr1	36649973	36650915
chr1	36757626	36758018
chr1	36770104	36770513
chr1	36893764	36894222
chr1	36917417	36917872
chr1	37196373	37196936
chr1	37285404	37286004
chr1	37493582	37494060
chr1	37568898	37569615
chr1	37616237	37616620
chr1	37684936	37685360
chr1	37712135	37712447
chr1	37712573	37713116
chr1	37852479	37852817
chr1	37864726	37865347
chr1	37870276	37870865
chr1	37873272	37873604
chr1	38002123	38002812
chr1	38093889	38094381
chr1	38149137	38149831
chr1	38330489	38331117
chr1	38356588	38356832
chr1	38503627	38504056
chr1	38592387	38592812
chr1	38673986	38674815
chr1	38833009	38833426
chr1	38873859	38874347
chr1	38960563	38960991
chr1	38987381	38987848
chr1	39073021	39073457
chr1	39122661	39123279
chr1	39135022	39135460
chr1	39150420	39150831
chr1	39175848	39176124
chr1	39294676	39295311
chr1	39348964	39349887
chr1	39451118	39451739
chr1	39462921	39463311
chr1	39520863	39521474
chr1	39577248	39577659
chr1	39613061	39613454
chr1	39614302	39615032
chr1	39987836	39988147
chr1	40318941	40319366
chr1	42035173	42035691
chr1	42218424	42219026
chr1	42224690	42225215
chr1	42297258	42297681
chr1	42324053	42324408
chr1	42784823	42785528
chr1	42994204	42994911
chr1	43082732	43083129
chr1	43098464	43098836
chr1	43102052	43102431
chr1	43171310	43172285
chr1	43286932	43287704
chr1	43431719	43432372
chr1	43483887	43484613
chr1	43489607	43490364
chr1	43941541	43942094
chr1	45594361	45594909
chr1	45793084	45793523
chr1	46002364	46003059
chr1	46270871	46271216
chr1	46301002	46301461
chr1	46340882	46341353
chr1	46853420	46853915
chr1	46913631	46914591
chr1	47207327	47207886
chr1	47319714	47320403
chr1	49347387	49347852
chr1	49516903	49517451
chr1	49879026	49879555
chr1	50076193	50076526
chr1	50344580	50345120
chr1	50400070	50400435
chr1	50484164	50484483
chr1	51191227	51192181
chr1	51400222	51400761
chr1	51420710	51421451
chr1	51478317	51478815
chr1	51479555	51479939
chr1	51480532	51480790
chr1	51612572	51612859
chr1	51732590	51733050
chr1	51858750	51859369
chr1	51908558	51908861
chr1	51914446	51914891
chr1	51920604	51921426
chr1	52233068	52233572
chr1	52248533	52249016
chr1	52363970	52364464
chr1	52808523	52808976
chr1	52844752	52845170
chr1	52858056	52858625
chr1	52937805	52938482
chr1	53370108	53370524
chr1	53511083	53511730
chr1	53525598	53526458
chr1	53718417	53719079
chr1	53855519	53855932
chr1	53867169	53867640
chr1	53871872	53872456
chr1	54156724	54156996
chr1	54327681	54328319
chr1	54396880	54397436
chr1	54452328	54453141
chr1	54730519	54731470
chr1	54884762	54885288
chr1	54982574	54983127
chr1	54983245	54983745
chr1	55022708	55023216
chr1	55028674	55029260
chr1	55031217	55031678
chr1	55210806	55211617
chr1	55235760	55236147
chr1	55291577	55292018
chr1	55351992	55352299
chr1	57153264	57153883
chr1	57406506	57407000
chr1	57476334	57477033
chr1	57521661	57521993
chr1	57953741	57954521
chr1	58006189	58006677
chr1	58254792	58255214
chr1	58283657	58284029
chr1	58331459	58331761
chr1	58373353	58373909
chr1	58392651	58393125
chr1	58407752	58408171
chr1	58413935	58414340
chr1	58457398	58458295
chr1	58504732	58505221
chr1	58712316	58712575
chr1	58760538	58761124
chr1	58879518	58880023
chr1	58973288	58973891
chr1	59045645	59046095
chr1	59210081	59210538
chr1	59235735	59236094
chr1	59270466	59270973
chr1	59384024	59384647
chr1	59400032	59400714
chr1	59454664	59455089
chr1	59504838	59505406
chr1	59533596	59534557
chr1	59602276	59602603
chr1	59638652	59639123
chr1	59663442	59664078
chr1	59677094	59677514
chr1	59678257	59678714
chr1	59683807	59684179
chr1	59685640	59686098
chr1	59719088	59719491
chr1	59728502	59729004
chr1	59773249	59773670
chr1	59779662	59780040
chr1	59785454	59785778
chr1	59794670	59795142
chr1	59808660	59809071
chr1	59826671	59827409
chr1	59832391	59832631
chr1	59895994	59896727
chr1	59938447	59939015
chr1	60003087	60003390
chr1	60009354	60009962
chr1	60073566	60074079
chr1	60093696	60094105
chr1	60103124	60103566
chr1	60104221	60104690
chr1	60112238	60112657
chr1	60148432	60149043
chr1	60160463	60161017
chr1	60180238	60180782
chr1	60189017	60189591
chr1	60293631	60294072
chr1	60330380	60331207
chr1	60343094	60343585
chr1	60414479	60415012
chr1	60778663	60779047
chr1	60818503	60819096
chr1	62066643	62067535
chr1	62691099	62691577
chr1	62995146	62995472
chr1	63011485	63012064
chr1	63019738	63020121
chr1	63107742	63108262
chr1	63117031	63117705
chr1	63138523	63139343
chr1	63231743	63232105
chr1	63647013	63647333
chr1	63894987	63895334
chr1	64249510	64250365
chr1	64372713	64373132
chr1	64523685	64524066
chr1	64551530	64552062
chr1	64611283	64611636
chr1	64737683	64737956
chr1	64902157	64902663
chr1	64948880	64949186
chr1	64956659	64956953
chr1	64957755	64958317
chr1	64990609	64991293
chr1	65133638	65134176
chr1	65151557	65152078
chr1	65178325	65179343
chr1	65186470	65186891
chr1	66174723	66175389
chr1	66428982	66429414
chr1	66752411	66752864
chr1	66859321	66859788
chr1	66867468	66868232
chr1	67709675	67710144
chr1	68189239	68189637
chr1	68333721	68334096
chr1	69566652	69567444
chr1	69593783	69594139
chr1	69671438	69671949
chr1	69875453	69876116
chr1	70469090	70469485
chr1	71102862	71103436
chr1	71103444	71103943
chr1	71547663	71548252
chr1	71635255	71635836
chr1	72205274	72205720
chr1	72213844	72214292
chr1	72226542	72227101
chr1	72242282	72242879
chr1	72484275	72484735
chr1	72561594	72562074
chr1	72622192	72622700
chr1	72676566	72677229
chr1	72715021	72716161
chr1	73304368	73304890
chr1	73332046	73332477
chr1	73586336	73586789
chr1	73932754	73933525
chr1	74094820	74095633
chr1	74217597	74218063
chr1	74284645	74285139
chr1	74309241	74310190
chr1	74315022	74315544
chr1	74327130	74327650
chr1	74385900	74386340
chr1	74415083	74415501
chr1	74427624	74427933
chr1	74446877	74447139
chr1	74451149	74451649
chr1	74477314	74477754
chr1	74503215	74503744
chr1	74505642	74506394
chr1	74514071	74514720
chr1	74515048	74515537
chr1	74556730	74557459
chr1	74565501	74566073
chr1	74594366	74594906
chr1	74604621	74605041
chr1	74642640	74642907
chr1	74645263	74645792
chr1	74673560	74674142
chr1	74674404	74674809
chr1	74683618	74684019
chr1	74779047	74779555
chr1	74827235	74828033
chr1	74864542	74864877
chr1	74873880	74874287
chr1	74877256	74877811
chr1	75007949	75008843
chr1	75156670	75157271
chr1	75168456	75169005
chr1	75183884	75184189
chr1	75188571	75189478
chr1	75194378	75194805
chr1	75204104	75204770
chr1	75317123	75318030
chr1	75480883	75481291
chr1	75545599	75546221
chr1	75665191	75665932
chr1	75727461	75727948
chr1	75746207	75746561
chr1	75790864	75791319
chr1	75971781	75972333
chr1	76100204	76100674
chr1	77453667	77454144
chr1	77553551	77554067
chr1	78116930	78117584
chr1	78208909	78209471
chr1	78488872	78489348
chr1	78524714	78525636
chr1	78534632	78535670
chr1	78545946	78546747
chr1	78657588	78657973
chr1	78675940	78676746
chr1	79656165	79656888
chr1	79662151	79662830
chr1	79672005	79672255
chr1	79712438	79712970
chr1	79731209	79731946
chr1	79770590	79771218
chr1	79959195	79959619
chr1	80007999	80008442
chr1	80184481	80184924
chr1	80185674	80186333
chr1	80340683	80341251
chr1	80759025	80759371
chr1	82820326	82820949
chr1	83027989	83028458
chr1	84205559	84206126
chr1	84692972	84693357
chr1	84713167	84713528
chr1	84762605	84762881
chr1	84764098	84764492
chr1	84797597	84798072
chr1	84860400	84861162
chr1	84879516	84880119
chr1	84918801	84919346
chr1	84924322	84925232
chr1	84948148	84948567
chr1	84956791	84957229
chr1	85090574	85091865
chr1	85114625	85114958
chr1	85205861	85206174
chr1	85266396	85266812
chr1	85494780	85495244
chr1	85592878	85593409
chr1	85608897	85609173
chr1	85619841	85620165
chr1	85803739	85804424
chr1	85862585	85863000
chr1	85966801	85967255
chr1	86137529	86137881
chr1	86153869	86154696
chr1	86208256	86209001
chr1	86225320	86225935
chr1	86265751	86266074
chr1	86268122	86268576
chr1	86278320	86278957
chr1	86291849	86292196
chr1	86296875	86297351
chr1	86359240	86359818
chr1	86432509	86433222
chr1	86443362	86443912
chr1	86455128	86455539
chr1	86467147	86467582
chr1	86481890	86482493
chr1	86492087	86492827
chr1	86517550	86518066
chr1	86526335	86526611
chr1	86531061	86532352
chr1	86542158	86542637
chr1	86561780	86562371
chr1	86597644	86597945
chr1	86628792	86629188
chr1	86647400	86648144
chr1	86749788	86750437
chr1	87074474	87075194
chr1	87081575	87082267
chr1	87089912	87090297
chr1	87091513	87092059
chr1	87257828	87258169
chr1	87290856	87291347
chr1	87326375	87327112
chr1	87331697	87332766
chr1	87367646	87368054
chr1	87439618	87440013
chr1	87445458	87445932
chr1	87551423	87552020
chr1	87631167	87631931
chr1	87647753	87648508
chr1	87658851	87659712
chr1	87676056	87676489
chr1	87840826	87841130
chr1	87989385	87990009
chr1	87996508	87996939
chr1	88003688	88004146
chr1	88165104	88165437
chr1	88208094	88208638
chr1	88303626	88303916
chr1	88664640	88665098
chr1	89025142	89025617
chr1	89160155	89160862
chr1	89191922	89192691
chr1	89226481	89227115
chr1	89337214	89337808
chr1	89562568	89562967
chr1	89822026	89822479
chr1	89981134	89981648
chr1	90048373	90048847
chr1	90958933	90959592
chr1	90985688	90985993
chr1	91058415	91058833
chr1	91175417	91176154
chr1	91247026	91248085
chr1	91304309	91304783
chr1	91494306	91494827
chr1	91639632	91640191
chr1	91915389	91916109
chr1	91992259	91992837
chr1	92084815	92085432
chr1	92180266	92181023
chr1	92473568	92473947
chr1	92592664	92593446
chr1	92840991	92841607
chr1	93030162	93031210
chr1	93314991	93315855
chr1	93363922	93364641
chr1	93426691	93427159
chr1	93463068	93463914
chr1	93478167	93479112
chr1	93511307	93512040
chr1	93531278	93531864
chr1	93536655	93536919
chr1	93538043	93538329
chr1	93603878	93605146
chr1	93638770	93639185
chr1	93672542	93673067
chr1	93693786	93694604
chr1	93703102	93703798
chr1	93705644	93705984
chr1	93713167	93714061
chr1	93747355	93748053
chr1	93790943	93791637
chr1	93825019	93825485
chr1	94081282	94081688
chr1	96217390	96217999
chr1	96625374	96625999
chr1	96886446	96886967
chr1	96909625	96910163
chr1	97799854	97800324
chr1	97952233	97952713
chr1	98160019	98160591
chr1	98198063	98198654
chr1	98877495	98878043
chr1	100729992	100730414
chr1	100874324	100874657
chr1	101347444	101347962
chr1	103258217	103258861
chr1	103868240	103868960
chr1	105435585	105436308
chr1	105578816	105579323
chr1	105626069	105626842
chr1	105663272	105664067
chr1	105783566	105784040
chr1	105954018	105954591
chr1	106012419	106012847
chr1	106120449	106120882
chr1	106534728	106535235
chr1	107107337	107107746
chr1	107217198	107217545
chr1	107961036	107961486
chr1	110158031	110158705
chr1	110632021	110632369
chr1	110904057	110904574
chr1	111538367	111538851
chr1	112000828	112001230
chr1	112017940	112018532
chr1	113361797	113362157
chr1	113394265	113394759
chr1	114574007	114574496
chr1	114634742	114635266
chr1	115412474	115412792
chr1	116702231	116702543
chr1	117216993	117217304
chr1	117655270	117655566
chr1	118326627	118326985
chr1	118337194	118337645
chr1	118338845	118339240
chr1	118458968	118459244
chr1	118618854	118619347
chr1	118620153	118620846
chr1	118647932	118648396
chr1	118662269	118663522
chr1	118856423	118856819
chr1	118975596	118976271
chr1	119075096	119075891
chr1	119302644	119303004
chr1	119404907	119405270
chr1	119442928	119443361
chr1	119486532	119487000
chr1	119519502	119520103
chr1	119521657	119522324
chr1	119586472	119586903
chr1	119597849	119598170
chr1	119837393	119837892
chr1	119913075	119913796
chr1	120042172	120043165
chr1	120212821	120214050
chr1	120239072	120239750
chr1	120266424	120266942
chr1	120272585	120273035
chr1	120275923	120276421
chr1	120388629	120388978
chr1	121181339	121181621
chr1	121428922	121429653
chr1	121506453	121506930
chr1	121578924	121579607
chr1	122518043	122518602
chr1	122539351	122539723
chr1	124686394	124686804
chr1	125514965	125515964
chr1	125560417	125560961
chr1	125766321	125766831
chr1	126149680	126150086
chr1	127108031	127108563
chr1	127170789	127171422
chr1	127321559	127321944
chr1	127727911	127728391
chr1	127757134	127757598
chr1	127768392	127769236
chr1	127773722	127774274
chr1	127789360	127789807
chr1	127790225	127790660
chr1	127970728	127971226
chr1	128078420	128078880
chr1	128096614	128097040
chr1	128102612	128103513
chr1	128108597	128109318
chr1	128137935	128138419
chr1	128225044	128225516
chr1	128238264	128239045
chr1	128268047	128268879
chr1	128278453	128279059
chr1	128324021	128324438
chr1	128337611	128338020
chr1	128359562	128359997
chr1	128360867	128361432
chr1	128411850	128412200
chr1	128422170	128422666
chr1	128437097	128437636
chr1	128458916	128459727
chr1	128475712	128476043
chr1	128477728	128478495
chr1	128516551	128517059
chr1	130253414	130253892
chr1	130378056	130378526
chr1	130572145	130572619
chr1	130573677	130574020
chr1	131150070	131150737
chr1	131311497	131311903
chr1	131734169	131734509
chr1	131772989	131773440
chr1	131779375	131779920
chr1	131858844	131859614
chr1	131914584	131915180
chr1	131953645	131954070
chr1	131969671	131970337
chr1	132089912	132090200
chr1	132113928	132114409
chr1	132152477	132153018
chr1	132157212	132157676
chr1	132172302	132173066
chr1	132205660	132206650
chr1	132251482	132251933
chr1	132277979	132278547
chr1	132393877	132394337
chr1	132732746	132733270
chr1	132893340	132893832
chr1	132908185	132909003
chr1	132935105	132935966
chr1	132944022	132944879
chr1	133028993	133029847
chr1	133037988	133038337
chr1	133042379	133042721
chr1	133061906	133062366
chr1	133063228	133063846
chr1	133064061	133064504
chr1	133083859	133084649
chr1	133118224	133119098
chr1	133129341	133129734
chr1	133130980	133131408
chr1	133141347	133142081
chr1	133146236	133146766
chr1	133165478	133165920
chr1	133177296	133178103
chr1	133309071	133309696
chr1	133326618	133327158
chr1	133330652	133330988
chr1	133336705	133337033
chr1	133396577	133397062
chr1	133424619	133425198
chr1	133432985	133433311
chr1	133527921	133528502
chr1	133650144	133651277
chr1	133662387	133663182
chr1	133759614	133760135
chr1	133760317	133761061
chr1	133885639	133886193
chr1	134154084	134154831
chr1	134220303	134220582
chr1	134226146	134226457
chr1	134261379	134262309
chr1	134290878	134291227
chr1	134337994	134338730
chr1	134344514	134344944
chr1	134384555	134384953
chr1	134415175	134415629
chr1	134435061	134435544
chr1	134439310	134439671
chr1	134447154	134447539
chr1	134469513	134469949
chr1	134500970	134502082
chr1	134563701	134564174
chr1	134584496	134584765
chr1	134586648	134586977
chr1	134611003	134612023
chr1	134685552	134686037
chr1	134743550	134743960
chr1	134895582	134896447
chr1	134918524	134918787
chr1	134936103	134936574
chr1	134973157	134973820
chr1	135180159	135180533
chr1	135206885	135207527
chr1	135245323	135245955
chr1	135248074	135248699
chr1	135310231	135310673
chr1	135315145	135315473
chr1	135322625	135322975
chr1	135381682	135382420
chr1	135415377	135415825
chr1	135431052	135431510
chr1	135447320	135447780
chr1	135476620	135477179
chr1	135502993	135503503
chr1	135588927	135589305
chr1	135631693	135632649
chr1	135668172	135669008
chr1	135730425	135730945
chr1	135752908	135753241
chr1	136138779	136139474
chr1	136390925	136391564
chr1	136436761	136437344
chr1	136596822	136597869
chr1	136641880	136642171
chr1	136658762	136659784
chr1	136666744	136667266
chr1	136707238	136707825
chr1	136734803	136736040
chr1	136754417	136754785
chr1	136765689	136766140
chr1	136774581	136775339
chr1	136841770	136842269
chr1	136972727	136973302
chr1	136974178	136974622
chr1	136979480	136980218
chr1	136984620	136985152
chr1	137011276	137011583
chr1	137577485	137578026
chr1	138859103	138859748
chr1	138968947	138969298
chr1	139415061	139415527
chr1	139494279	139495028
chr1	139496175	139496560
chr1	139834807	139835366
chr1	140001661	140002112
chr1	141246067	141246680
chr1	141969849	141970716
chr1	142085500	142085903
chr1	143215780	143216286
chr1	143549296	143550120
chr1	143636338	143637100
chr1	143688485	143688900
chr1	143734090	143734538
chr1	143762076	143762539
chr1	143776787	143777399
chr1	143794881	143795446
chr1	144296752	144297416
chr1	145557375	145558002
chr1	145621461	145621857
chr1	146001420	146001855
chr1	146330616	146331332
chr1	146426897	146427448
chr1	148086576	148086937
chr1	148329960	148330232
chr1	149464793	149465469
chr1	150383597	150384164
chr1	150557964	150558330
chr1	150819490	150820058
chr1	151055398	151055941
chr1	151255060	151255847
chr1	151270093	151271000
chr1	151322980	151323454
chr1	151328315	151329064
chr1	151334213	151334922
chr1	151350337	151350840
chr1	151378650	151379050
chr1	151387484	151388005
chr1	151396759	151397232
chr1	151421010	151421561
chr1	151428260	151428768
chr1	151438545	151438833
chr1	151466551	151467050
chr1	151483752	151484046
chr1	151548392	151548784
chr1	151613435	151613992
chr1	151651951	151652530
chr1	151699329	151699718
chr1	151729743	151730279
chr1	151730362	151730882
chr1	151754993	151755438
chr1	151771424	151771864
chr1	151918961	151919650
chr1	151947957	151948281
chr1	152090263	152091252
chr1	152110862	152111161
chr1	152489983	152490357
chr1	152547369	152547721
chr1	152799847	152800375
chr1	152915900	152916358
chr1	152916892	152917438
chr1	153009149	153009725
chr1	153055540	153056040
chr1	153061908	153062306
chr1	153097395	153097943
chr1	153261311	153261903
chr1	153329248	153329563
chr1	153406532	153406995
chr1	153424540	153425367
chr1	153430479	153430820
chr1	153444510	153444998
chr1	153493204	153493558
chr1	153508522	153509274
chr1	153532789	153533416
chr1	153538450	153539023
chr1	153549837	153550828
chr1	153593775	153594394
chr1	153604349	153605000
chr1	153714116	153714709
chr1	153785814	153786507
chr1	153944001	153944362
chr1	153984250	153984656
chr1	154034187	154034748
chr1	154056036	154056502
chr1	155114166	155114618
chr1	155190138	155190572
chr1	155282571	155283248
chr1	155343077	155343714
chr1	155405367	155406163
chr1	155431167	155431705
chr1	155432930	155433491
chr1	155438541	155439137
chr1	155456229	155456668
chr1	155464191	155464956
chr1	155490054	155490410
chr1	155512563	155513196
chr1	155522153	155522693
chr1	155555910	155556511
chr1	155707735	155708407
chr1	155843456	155843919
chr1	156033201	156033659
chr1	156116075	156116450
chr1	156174513	156175065
chr1	156347603	156347966
chr1	156423389	156423793
chr1	156459365	156459888
chr1	156486868	156487741
chr1	156500342	156500736
chr1	156509006	156509728
chr1	156598012	156598912
chr1	156667461	156668067
chr1	156699507	156700221
chr1	156810594	156811235
chr1	156923767	156924034
chr1	156956358	156956748
chr1	156960309	156960954
chr1	156977891	156978251
chr1	157310569	157311630
chr1	157376547	157376831
chr1	157416382	157416788
chr1	157433999	157434557
chr1	157460442	157460831
chr1	158461420	158462066
chr1	158973808	158974269
chr1	159143459	159143808
chr1	159227369	159228344
chr1	159252925	159253229
chr1	159253980	159254406
chr1	159268145	159268642
chr1	159270861	159271315
chr1	159282897	159283480
chr1	160205219	160205713
chr1	160212696	160213332
chr1	160858093	160858479
chr1	160886746	160887121
chr1	160933302	160933957
chr1	160999183	160999631
chr1	161034426	161035071
chr1	161039883	161040205
chr1	161040283	161040916
chr1	161083482	161083824
chr1	161206704	161207186
chr1	161256917	161257300
chr1	161271038	161271796
chr1	161745551	161746126
chr1	162417301	162417824
chr1	162662658	162663068
chr1	162740374	162740833
chr1	163486247	163486821
chr1	163968723	163969554
chr1	164011504	164012019
chr1	164024380	164024696
chr1	164240208	164240567
chr1	164425787	164426384
chr1	164517414	164517942
chr1	165086955	165087632
chr1	165247298	165248000
chr1	165291674	165292050
chr1	165295234	165295959
chr1	165311124	165311849
chr1	165330952	165331658
chr1	165359011	165359362
chr1	165359773	165360219
chr1	165360951	165361362
chr1	165423761	165424196
chr1	165433889	165434169
chr1	165460520	165461435
chr1	165507275	165507648
chr1	165536570	165537131
chr1	165596912	165597487
chr1	165652564	165653284
chr1	165713561	165714145
chr1	165770661	165771878
chr1	166002679	166003035
chr1	166378999	166379276
chr1	167213285	167213989
chr1	167260245	167260620
chr1	167284942	167285322
chr1	167323708	167324213
chr1	167338118	167338670
chr1	167708821	167709286
chr1	168603648	168604087
chr1	169633320	169633618
chr1	169654577	169654832
chr1	169893950	169894421
chr1	170148227	170148657
chr1	170151837	170152288
chr1	170167776	170168253
chr1	170169100	170169536
chr1	170212891	170213597
chr1	170664020	170664301
chr1	170720419	170721167
chr1	170744991	170745488
chr1	170778787	170779128
chr1	170779138	170779964
chr1	170889170	170889818
chr1	170894521	170895008
chr1	170980471	170980860
chr1	171103190	171103860
chr1	171133411	171133922
chr1	171292046	171292516
chr1	171303930	171304326
chr1	171325711	171326393
chr1	171335629	171336661
chr1	171353323	171353900
chr1	171396597	171397180
chr1	171401600	171402346
chr1	171424890	171425489
chr1	171476744	171477584
chr1	171478001	171478810
chr1	171500154	171500648
chr1	171516527	171516953
chr1	172042603	172043306
chr1	172090003	172090478
chr1	172132427	172132997
chr1	172151838	172152242
chr1	172426582	172427090
chr1	172467668	172468421
chr1	172479022	172479629
chr1	172489764	172490025
chr1	172592074	172592914
chr1	173164770	173165358
chr1	174815900	174816343
chr1	175522863	175523470
chr1	175529805	175530244
chr1	175692471	175693144
chr1	175866487	175866870
chr1	175912071	175912458
chr1	175915695	175916318
chr1	175958896	175959237
chr1	175979069	175979390
chr1	176066599	176066913
chr1	176688418	176688822
chr1	176724210	176724574
chr1	176798246	176798927
chr1	176811498	176812058
chr1	176814158	176814701
chr1	176827479	176827960
chr1	177061384	177061925
chr1	177271376	177271971
chr1	177299100	177299590
chr1	177674954	177675473
chr1	177749735	177750262
chr1	177796360	177796891
chr1	177847916	177848288
chr1	178271629	178272010
chr1	178315786	178316205
chr1	178318569	178319309
chr1	178409040	178409402
chr1	178433675	178434294
chr1	178844696	178845300
chr1	179025779	179026085
chr1	179198775	179199167
chr1	179276844	179277516
chr1	179415839	179416493
chr1	179463202	179463673
chr1	179486929	179487655
chr1	179527231	179527586
chr1	179559839	179560409
chr1	179568889	179569673
chr1	179586349	179586970
chr1	180195949	180196339
chr1	180256912	180257275
chr1	180384518	180385095
chr1	180568341	180569075
chr1	180636569	180637349
chr1	180652418	180652775
chr1	180655186	180655586
chr1	180683565	180683998
chr1	180700506	180701067
chr1	180715123	180715674
chr1	180731565	180731939
chr1	180747996	180748509
chr1	180809733	180810095
chr1	180834232	180834856
chr1	180844199	180845061
chr1	180850625	180851195
chr1	180872873	180873430
chr1	180873814	180874271
chr1	180910480	180911160
chr1	180926844	180927294
chr1	180965742	180966287
chr1	181127803	181128397
chr1	181138285	181138935
chr1	181148263	181149031
chr1	181171802	181172259
chr1	181178200	181178707
chr1	181256646	181257710
chr1	181758596	181758960
chr1	181844925	181845574
chr1	181861335	181861799
chr1	181877215	181877998
chr1	181887156	181887496
chr1	181913666	181914160
chr1	182033946	182034344
chr1	182041337	182042073
chr1	182042987	182043558
chr1	182054581	182054995
chr1	182062928	182063822
chr1	182076210	182076503
chr1	182123162	182123653
chr1	182124459	182124975
chr1	182229689	182230133
chr1	183267647	183268054
chr1	183299109	183299592
chr1	183321403	183321757
chr1	183378051	183379220
chr1	183391763	183392274
chr1	183411519	183411922
chr1	184019251	184019833
chr1	184020333	184020823
chr1	184785767	184786652
chr1	184818332	184819085
chr1	184819252	184819956
chr1	184883045	184883906
chr1	184981899	184982294
chr1	185357019	185357466
chr1	185413514	185413950
chr1	185421230	185421811
chr1	185425979	185426269
chr1	186749887	186750334
chr1	186763973	186764435
chr1	187078897	187079305
chr1	187210589	187211679
chr1	187693413	187694113
chr1	187863784	187864230
chr1	188026967	188027537
chr1	188914244	188914611
chr1	189923814	189924321
chr1	190013843	190014211
chr1	190438819	190439263
chr1	190551269	190551603
chr1	190823219	190823604
chr1	190841775	190842369
chr1	191067111	191067583
chr1	191189919	191190362
chr1	191397155	191397822
chr1	191496851	191497236
chr1	191554316	191555104
chr1	191570643	191571146
chr1	191666339	191666737
chr1	191708529	191709598
chr1	191737384	191738310
chr1	191764960	191765314
chr1	191949376	191949812
chr1	191957442	191958157
chr1	192337926	192338265
chr1	192341904	192342503
chr1	192745984	192746541
chr1	192792716	192793105
chr1	193124324	193124868
chr1	193234195	193234551
chr1	193655391	193655969
chr1	193695628	193696160
chr1	195100762	195101105
chr10	3590920	3591263
chr10	3630070	3630529
chr10	3999192	3999603
chr10	4068347	4068692
chr10	4069640	4070219
chr10	4218060	4218483
chr10	4236844	4237397
chr10	4250656	4250998
chr10	4264132	4264631
chr10	4273619	4274278
chr10	4289487	4290051
chr10	4301945	4302354
chr10	4378868	4379153
chr10	4386588	4387318
chr10	4412105	4412543
chr10	4474506	4474971
chr10	4482560	4483312
chr10	4483456	4484075
chr10	4500157	4500592
chr10	4587146	4587707
chr10	5062588	5063234
chr10	5794670	5795123
chr10	5823804	5824518
chr10	5881064	5881599
chr10	6358066	6358749
chr10	6635553	6636087
chr10	6881971	6882509
chr10	7187964	7188386
chr10	7290628	7291390
chr10	7304228	7304656
chr10	7326632	7327106
chr10	7357233	7357788
chr10	7619023	7619351
chr10	7657648	7658083
chr10	7709297	7709860
chr10	8227309	8227919
chr10	8229405	8229964
chr10	8559634	8560022
chr10	8676472	8676781
chr10	8728942	8729534
chr10	9295915	9296337
chr10	9732845	9733428
chr10	9865642	9866232
chr10	11065411	11065950
chr10	11173106	11173749
chr10	11202598	11203670
chr10	11252970	11253333
chr10	11264046	11264771
chr10	11275320	11275736
chr10	11281160	11281457
chr10	11341101	11341380
chr10	11540567	11541307
chr10	11746925	11747386
chr10	12378783	12379638
chr10	12578682	12579483
chr10	12727840	12728345
chr10	12855137	12855601
chr10	12868057	12868449
chr10	12881282	12882078
chr10	12975651	12976017
chr10	12987288	12987967
chr10	12991524	12992227
chr10	13015306	13015670
chr10	13193087	13193705
chr10	13219076	13219819
chr10	13513223	13514017
chr10	13677783	13678231
chr10	13949151	13949775
chr10	13955477	13955930
chr10	14270052	14270421
chr10	14583288	14583770
chr10	14851589	14851933
chr10	15843393	15843799
chr10	15916139	15916627
chr10	15925987	15926596
chr10	16558160	16558685
chr10	17697890	17698632
chr10	18133491	18133918
chr10	18282158	18282614
chr10	18448845	18449330
chr10	18454256	18454691
chr10	18493889	18494402
chr10	18767856	18768414
chr10	18857351	18857914
chr10	18859711	18860059
chr10	19154005	19154390
chr10	19182028	19182553
chr10	19192124	19192546
chr10	19208066	19208519
chr10	20134275	20135304
chr10	20145924	20146799
chr10	20156720	20157274
chr10	20260520	20260796
chr10	20301948	20302594
chr10	20312049	20312590
chr10	21042687	21043175
chr10	21829191	21829650
chr10	21850373	21850671
chr10	21941168	21941739
chr10	21979631	21980103
chr10	21985800	21986268
chr10	22043998	22044578
chr10	22080120	22080775
chr10	22142745	22143032
chr10	22268092	22268602
chr10	22358044	22358604
chr10	22455694	22456150
chr10	22597428	22597969
chr10	22719871	22720385
chr10	23782309	23782795
chr10	23791735	23792430
chr10	23820036	23820484
chr10	23867354	23867687
chr10	23925901	23926322
chr10	23981727	23982358
chr10	24084553	24084865
chr10	24115289	24116027
chr10	24248097	24248519
chr10	24313546	24314004
chr10	24520450	24520925
chr10	24646223	24646661
chr10	24733783	24734338
chr10	24741256	24741743
chr10	24771829	24772355
chr10	24834355	24834974
chr10	24868939	24869391
chr10	24869524	24870158
chr10	24928976	24929288
chr10	24957497	24958016
chr10	25033453	25033888
chr10	25343986	25344577
chr10	25543794	25544267
chr10	25588576	25588931
chr10	26194854	26195337
chr10	26367301	26367914
chr10	26418039	26418568
chr10	26451145	26451862
chr10	26607245	26607706
chr10	26775781	26776815
chr10	26907548	26907990
chr10	27339880	27340318
chr10	27826317	27826825
chr10	27994294	27994922
chr10	28014111	28014636
chr10	28171458	28171934
chr10	28364245	28364875
chr10	28645421	28645869
chr10	28722939	28723323
chr10	28823431	28824005
chr10	29301746	29302145
chr10	29474030	29474917
chr10	29611077	29611466
chr10	29935784	29936284
chr10	30070837	30071203
chr10	30121170	30121627
chr10	30195134	30195804
chr10	30361352	30362309
chr10	30427836	30428401
chr10	30595013	30595748
chr10	30618156	30618445
chr10	30630970	30631421
chr10	30720594	30721017
chr10	30731298	30731940
chr10	31068775	31069260
chr10	31303475	31303933
chr10	31313196	31313655
chr10	32738960	32739302
chr10	32958176	32958771
chr10	33763250	33763708
chr10	33780204	33780517
chr10	33797096	33797864
chr10	33977382	33978142
chr10	34009961	34010538
chr10	34019549	34020012
chr10	34166026	34166497
chr10	34388318	34388589
chr10	34420053	34420419
chr10	34722764	34723179
chr10	34795783	34796250
chr10	34966336	34966741
chr10	36087433	36088129
chr10	36396490	36396983
chr10	36691840	36692262
chr10	36897657	36898012
chr10	36974088	36974493
chr10	37005368	37006019
chr10	37071997	37072392
chr10	37107497	37108016
chr10	37202668	37203025
chr10	37243136	37243534
chr10	37261943	37262549
chr10	37269594	37269915
chr10	37307159	37307644
chr10	37952229	37953022
chr10	38475830	38476355
chr10	38483111	38483534
chr10	38616836	38617405
chr10	38696821	38697396
chr10	38801724	38802483
chr10	38817401	38818411
chr10	38835690	38836065
chr10	38850076	38850545
chr10	38893429	38893882
chr10	38914499	38914781
chr10	38982291	38982848
chr10	39618330	39618778
chr10	40176620	40177133
chr10	40198764	40199148
chr10	40266741	40267523
chr10	40277110	40277683
chr10	40283098	40283585
chr10	40306968	40307316
chr10	40341917	40342343
chr10	40348783	40349467
chr10	40360197	40360816
chr10	40391706	40392210
chr10	40403372	40403715
chr10	40442135	40442961
chr10	40508022	40508554
chr10	40609108	40609854
chr10	40635054	40635877
chr10	40797631	40797957
chr10	40816045	40816329
chr10	40883105	40883749
chr10	40891495	40892040
chr10	40997824	40998449
chr10	41005394	41005754
chr10	41156785	41157246
chr10	41325378	41325903
chr10	41415356	41415763
chr10	41433558	41434235
chr10	41435126	41435619
chr10	41446823	41447358
chr10	41471699	41472682
chr10	41472723	41473381
chr10	41518848	41519352
chr10	41682067	41682449
chr10	41700010	41700346
chr10	41754080	41754571
chr10	41763742	41764306
chr10	41765372	41766073
chr10	41792332	41792777
chr10	41816261	41816852
chr10	41818700	41819087
chr10	41830016	41830356
chr10	41896809	41897183
chr10	41902897	41903431
chr10	41923553	41923884
chr10	42079932	42080474
chr10	42113955	42114560
chr10	42139343	42140208
chr10	42277677	42278198
chr10	42279309	42279666
chr10	42443321	42443609
chr10	42458839	42459253
chr10	42464799	42465609
chr10	42496952	42497501
chr10	42501506	42502231
chr10	42552516	42553056
chr10	42649601	42650069
chr10	42680485	42680895
chr10	42686836	42687310
chr10	42696999	42697541
chr10	42710030	42710677
chr10	43050617	43051027
chr10	43200111	43200545
chr10	43218107	43218399
chr10	43222154	43222565
chr10	43242772	43243185
chr10	43377922	43378438
chr10	43481101	43481538
chr10	43482095	43482441
chr10	43489019	43489305
chr10	43500682	43501175
chr10	43518784	43519812
chr10	43535111	43535501
chr10	43536761	43537409
chr10	43545890	43546515
chr10	43671401	43671844
chr10	43840990	43841452
chr10	43932992	43933839
chr10	44055215	44055619
chr10	44102439	44102962
chr10	44128322	44128754
chr10	44208085	44208560
chr10	44208857	44209216
chr10	44233616	44234315
chr10	44268096	44268656
chr10	44317400	44318069
chr10	44358859	44359309
chr10	44463388	44463882
chr10	45064326	45065141
chr10	45246058	45246659
chr10	45251483	45252046
chr10	45265407	45265932
chr10	45734524	45735406
chr10	45831734	45832368
chr10	46615436	46616027
chr10	46667046	46667497
chr10	46672345	46672848
chr10	48843374	48843756
chr10	48880130	48880717
chr10	49313744	49313994
chr10	49625319	49626051
chr10	49641783	49642144
chr10	50418458	50418843
chr10	50582475	50583179
chr10	50583327	50583701
chr10	50651692	50652180
chr10	50652631	50653048
chr10	51707345	51707913
chr10	51942627	51943203
chr10	52227239	52227820
chr10	52245150	52245544
chr10	52246189	52246790
chr10	52278026	52278467
chr10	52312457	52312834
chr10	52360435	52361030
chr10	52372236	52372497
chr10	52417194	52417784
chr10	52512326	52512804
chr10	53362799	53363347
chr10	53368091	53368428
chr10	53385584	53386312
chr10	53642558	53643020
chr10	53719425	53719866
chr10	54760721	54761116
chr10	55979085	55979736
chr10	56194805	56195265
chr10	56246795	56247127
chr10	56319133	56319888
chr10	56337754	56338027
chr10	56382874	56383279
chr10	56394057	56394382
chr10	56401297	56402037
chr10	56406489	56407211
chr10	56430216	56430701
chr10	56455298	56455564
chr10	56474362	56474834
chr10	56488839	56489279
chr10	56533277	56533611
chr10	56685088	56686093
chr10	57093722	57094240
chr10	57234790	57235477
chr10	57442653	57443237
chr10	57491783	57492361
chr10	57536739	57537216
chr10	57840959	57841584
chr10	58255298	58255668
chr10	58310003	58310452
chr10	58322961	58323633
chr10	58365094	58365531
chr10	58410704	58411228
chr10	58439684	58440287
chr10	58531071	58531631
chr10	58532290	58532659
chr10	58652759	58653081
chr10	58678243	58678571
chr10	58689657	58689955
chr10	58735029	58735583
chr10	58747647	58748175
chr10	58879246	58879751
chr10	59208082	59208450
chr10	59221470	59222080
chr10	59309913	59310884
chr10	59327926	59328530
chr10	59335952	59336389
chr10	59338272	59338707
chr10	59616338	59617032
chr10	59702217	59702652
chr10	59890868	59891260
chr10	59905247	59905966
chr10	59931915	59932592
chr10	59933570	59934064
chr10	59944406	59944762
chr10	59945320	59945829
chr10	59953467	59954478
chr10	60002721	60003190
chr10	60029440	60029960
chr10	60030728	60031179
chr10	60050575	60051449
chr10	60095080	60095511
chr10	60100464	60100812
chr10	60124671	60125174
chr10	60137150	60137489
chr10	60150877	60151203
chr10	60175232	60175845
chr10	60186481	60187226
chr10	60203853	60204440
chr10	60220329	60220840
chr10	60235993	60236429
chr10	60242642	60243167
chr10	60254852	60255580
chr10	60255743	60256257
chr10	60264598	60264991
chr10	60267367	60267970
chr10	60277371	60278126
chr10	60332451	60332985
chr10	60479646	60481163
chr10	60651771	60652276
chr10	60719747	60720196
chr10	60726549	60727079
chr10	60742930	60743438
chr10	60939696	60940050
chr10	60944546	60944831
chr10	60967325	60967628
chr10	60972981	60973683
chr10	61056773	61057319
chr10	61082441	61083098
chr10	61107218	61107827
chr10	61108800	61109329
chr10	61122225	61122601
chr10	61193774	61194667
chr10	61225864	61226212
chr10	61242039	61242593
chr10	61291063	61291317
chr10	61344203	61344652
chr10	61395645	61396103
chr10	61535414	61536206
chr10	61555467	61555850
chr10	61577048	61577485
chr10	61601927	61602392
chr10	61619133	61619758
chr10	61714973	61715402
chr10	61778696	61779387
chr10	61997191	61997859
chr10	62031804	62032365
chr10	62096618	62097366
chr10	62176661	62177334
chr10	62287629	62287961
chr10	62324464	62325004
chr10	62325655	62325956
chr10	62337972	62338871
chr10	62385135	62385961
chr10	62486681	62487051
chr10	62491673	62492144
chr10	62511189	62511673
chr10	62531746	62532048
chr10	62569234	62569883
chr10	62621023	62621479
chr10	62651035	62651598
chr10	62695292	62695772
chr10	62709318	62709788
chr10	62727644	62728054
chr10	62742538	62742949
chr10	62778790	62779439
chr10	62796875	62797452
chr10	62847747	62848283
chr10	62854807	62855332
chr10	62896858	62897333
chr10	62898068	62898645
chr10	62900196	62900568
chr10	62924247	62924907
chr10	63054095	63054787
chr10	63154783	63155234
chr10	63178138	63178682
chr10	63195050	63195535
chr10	63206744	63207235
chr10	63258576	63259124
chr10	63271228	63271935
chr10	63277771	63278171
chr10	63282028	63282725
chr10	63363290	63363570
chr10	63415253	63415804
chr10	63422063	63422625
chr10	63454139	63454921
chr10	63522653	63523341
chr10	64545802	64546067
chr10	65597337	65597867
chr10	65703187	65703578
chr10	65762658	65763310
chr10	66568082	66568426
chr10	66705477	66705903
chr10	66785595	66785976
chr10	66799122	66799598
chr10	66942638	66943077
chr10	66968427	66969397
chr10	66983058	66983421
chr10	67025552	67026075
chr10	67034690	67035142
chr10	67049433	67049786
chr10	67131676	67132046
chr10	67298119	67298521
chr10	67991587	67992126
chr10	68099906	68100318
chr10	69121383	69122129
chr10	69161241	69161991
chr10	69182757	69183200
chr10	69237253	69237594
chr10	69316605	69317410
chr10	69329652	69329976
chr10	69359613	69360047
chr10	69411874	69412274
chr10	69412574	69412928
chr10	69471225	69471516
chr10	70301972	70302535
chr10	70384666	70385055
chr10	70415531	70415923
chr10	70842375	70842635
chr10	71223782	71224242
chr10	71307982	71308770
chr10	71353493	71353993
chr10	71369947	71370832
chr10	71375626	71376477
chr10	71386513	71386914
chr10	71399645	71400581
chr10	72275197	72275530
chr10	73078173	73078519
chr10	74108252	74108752
chr10	74193376	74193827
chr10	74207247	74207681
chr10	74948254	74948636
chr10	75083489	75083921
chr10	75208173	75208656
chr10	75495812	75496257
chr10	75528467	75529131
chr10	75544518	75544909
chr10	75562304	75562973
chr10	75750372	75751090
chr10	75759803	75760480
chr10	75859883	75860272
chr10	75876823	75877587
chr10	75893104	75893564
chr10	75914133	75914495
chr10	75950128	75950541
chr10	75961449	75962044
chr10	75991202	75991794
chr10	76019242	76019822
chr10	76020388	76020809
chr10	76030487	76031307
chr10	76121543	76122213
chr10	76390233	76391295
chr10	76399380	76399724
chr10	76442429	76443053
chr10	76444796	76445442
chr10	76451744	76452297
chr10	76513461	76514501
chr10	76514594	76515135
chr10	76531083	76531790
chr10	76705066	76705611
chr10	76961742	76962347
chr10	76988038	76988463
chr10	76992511	76993090
chr10	77000157	77000552
chr10	77047073	77047664
chr10	77079935	77080361
chr10	77126614	77127171
chr10	77258954	77259284
chr10	77430552	77430975
chr10	77567636	77568319
chr10	77574840	77575188
chr10	77580961	77581960
chr10	77606260	77606671
chr10	77614865	77615280
chr10	77627817	77628173
chr10	77806086	77806486
chr10	78048065	78048498
chr10	78055264	78055539
chr10	78233149	78233578
chr10	78296927	78297337
chr10	78387078	78387533
chr10	78397175	78397598
chr10	78407008	78407596
chr10	78432888	78433729
chr10	78463149	78463577
chr10	78469066	78469620
chr10	78574680	78575012
chr10	79496638	79497092
chr10	79574381	79575191
chr10	79679263	79679969
chr10	79704170	79704559
chr10	79748669	79749442
chr10	79773243	79773871
chr10	79780123	79781151
chr10	79804285	79804982
chr10	79814071	79814521
chr10	79854293	79854803
chr10	79880186	79880538
chr10	79908184	79908933
chr10	79971397	79972061
chr10	80039725	80040138
chr10	80053108	80053732
chr10	80064554	80065198
chr10	80077685	80078292
chr10	80090858	80091792
chr10	80110863	80111910
chr10	80113255	80113565
chr10	80167597	80168199
chr10	80201132	80201638
chr10	80213589	80214131
chr10	80222702	80223431
chr10	80226260	80226728
chr10	80247992	80248489
chr10	80260901	80261401
chr10	80264685	80265117
chr10	80290707	80291051
chr10	80291112	80291970
chr10	80329574	80330203
chr10	80353364	80354413
chr10	80399367	80399994
chr10	80433653	80434388
chr10	80443589	80444305
chr10	80444391	80445065
chr10	80477680	80477994
chr10	80518806	80519162
chr10	80538990	80539611
chr10	80573121	80573506
chr10	80577272	80577805
chr10	80590278	80590800
chr10	80595837	80596687
chr10	80621984	80622697
chr10	80651521	80651972
chr10	80676180	80676700
chr10	80701876	80702652
chr10	80750253	80750795
chr10	80768805	80769380
chr10	80816136	80816546
chr10	80817191	80818000
chr10	80826188	80826645
chr10	80917149	80917697
chr10	80940265	80940758
chr10	81003987	81004513
chr10	81014824	81015169
chr10	81037016	81037541
chr10	81060969	81061381
chr10	81062323	81062725
chr10	81069828	81070250
chr10	81083868	81084369
chr10	81100516	81100935
chr10	81101991	81102398
chr10	81113100	81113482
chr10	81131529	81132199
chr10	81132689	81133186
chr10	81137279	81137892
chr10	81141661	81141951
chr10	81159223	81159723
chr10	81175222	81176136
chr10	81270129	81270791
chr10	81286663	81287047
chr10	81292581	81293196
chr10	81314164	81314415
chr10	81320360	81321136
chr10	81378407	81378957
chr10	81383700	81384535
chr10	81427636	81428158
chr10	81464404	81464921
chr10	81465143	81465679
chr10	81558780	81559485
chr10	81606004	81606736
chr10	82052149	82052825
chr10	82113971	82114488
chr10	82120721	82121322
chr10	82187308	82187754
chr10	82329727	82330194
chr10	82386400	82386940
chr10	82626003	82626527
chr10	82652596	82652981
chr10	82659961	82660261
chr10	82766737	82767295
chr10	82953865	82954327
chr10	82961481	82961776
chr10	82963512	82963970
chr10	83057146	83057462
chr10	83060120	83060484
chr10	83119621	83120241
chr10	83221796	83222279
chr10	83309222	83309754
chr10	83345943	83346498
chr10	83346516	83347263
chr10	83359991	83360226
chr10	83375550	83376352
chr10	83431353	83431761
chr10	83483102	83483591
chr10	83725382	83726217
chr10	83733648	83734129
chr10	83763951	83764301
chr10	83949936	83950312
chr10	84209727	84210150
chr10	84447237	84447824
chr10	84457799	84458393
chr10	84508343	84508607
chr10	84512338	84513190
chr10	84576298	84576858
chr10	84597926	84598418
chr10	84616262	84616777
chr10	84621996	84622419
chr10	84705084	84705985
chr10	84742510	84743472
chr10	84913710	84914368
chr10	84959458	84959718
chr10	85071673	85072170
chr10	85155143	85156303
chr10	85197344	85197898
chr10	85208857	85209639
chr10	85318154	85318850
chr10	85690783	85691246
chr10	85869043	85869424
chr10	85925107	85925360
chr10	85965474	85965791
chr10	85977937	85978502
chr10	86581149	86581738
chr10	86587030	86587452
chr10	86749840	86750354
chr10	86778429	86779124
chr10	87416861	87417345
chr10	87981116	87981788
chr10	88012353	88012767
chr10	88164264	88164899
chr10	88199220	88199819
chr10	88239877	88240888
chr10	88278398	88279090
chr10	88364578	88365129
chr10	88373162	88373766
chr10	88410147	88410964
chr10	88448104	88448639
chr10	88482660	88483412
chr10	88503665	88504227
chr10	88510076	88510528
chr10	88517066	88517583
chr10	88522747	88523187
chr10	88534763	88535392
chr10	88547704	88548116
chr10	88690493	88690853
chr10	88717457	88717860
chr10	88726583	88727340
chr10	88887154	88887569
chr10	88937559	88937875
chr10	89090558	89091102
chr10	89443524	89443990
chr10	89470372	89471337
chr10	89686130	89686556
chr10	89701596	89701826
chr10	89715205	89715435
chr10	89731359	89731739
chr10	89816446	89816694
chr10	89846369	89846831
chr10	89858161	89858918
chr10	89864217	89864670
chr10	90119478	90120266
chr10	90745229	90745859
chr10	90979651	90980158
chr10	90980571	90981147
chr10	91076338	91077043
chr10	91082652	91083150
chr10	91123982	91124264
chr10	91128482	91128944
chr10	91137337	91137755
chr10	91143969	91144486
chr10	91377882	91378266
chr10	91467718	91468711
chr10	92604878	92605351
chr10	92722262	92722764
chr10	92729771	92730559
chr10	93113905	93114374
chr10	93314536	93314932
chr10	93803066	93803751
chr10	93822339	93822833
chr10	93887315	93887979
chr10	93907362	93908206
chr10	93928843	93929635
chr10	93931023	93931504
chr10	94198765	94199289
chr10	94498009	94498750
chr10	94684757	94685199
chr10	95281815	95282205
chr10	95456201	95456520
chr10	95463445	95463965
chr10	95476151	95476701
chr10	95537207	95537794
[truncated: 17,841 more rows]

## Sheet: Nr5a2_Morula
Reproducible peaks of Nr5a2 binding in Morula embryo
seqnames	start	end
chr1	3445565	3446169
chr1	3958924	3959446
chr1	4787822	4788694
chr1	4802550	4803070
chr1	4819359	4819764
chr1	4855180	4855995
chr1	4866275	4866875
chr1	5008087	5008376
chr1	6161112	6161634
chr1	6188228	6188932
chr1	6194808	6195143
chr1	6195363	6195903
chr1	6210021	6210347
chr1	6210429	6211048
chr1	6214299	6214580
chr1	6989976	6990439
chr1	7032169	7032538
chr1	7045077	7045429
chr1	7088552	7089229
chr1	7124929	7125327
chr1	7126003	7126507
chr1	7207084	7207420
chr1	7298849	7299550
chr1	8935879	8936462
chr1	8940899	8941324
chr1	9347366	9347623
chr1	9767954	9768886
chr1	9817185	9817594
chr1	9865392	9865801
chr1	9947749	9948141
chr1	10177776	10178288
chr1	11304642	11305097
chr1	11466990	11467505
chr1	11501551	11501975
chr1	13073808	13074206
chr1	13092409	13092870
chr1	13127878	13128289
chr1	13146409	13146939
chr1	13642601	13643213
chr1	13664335	13664733
chr1	14292301	14292763
chr1	14631982	14632346
chr1	14743035	14743923
chr1	14912699	14913311
chr1	15051247	15051907
chr1	15061487	15062309
chr1	15828669	15829268
chr1	15900188	15900518
chr1	16021198	16021695
chr1	16079907	16080528
chr1	16093341	16094305
chr1	16183724	16184211
chr1	16195225	16196146
chr1	16205812	16206652
chr1	16631335	16631769
chr1	16669140	16669649
chr1	16682208	16682688
chr1	16683383	16683941
chr1	16722136	16722638
chr1	16792600	16793461
chr1	16817813	16818180
chr1	16867246	16867831
chr1	16881548	16881956
chr1	16921311	16921795
chr1	17072103	17072560
chr1	17314163	17314568
chr1	18624671	18625146
chr1	18696181	18696679
chr1	18845920	18846761
chr1	19975382	19975832
chr1	20623526	20623942
chr1	20743878	20744301
chr1	20935175	20935664
chr1	21256307	21256762
chr1	21327702	21328112
chr1	21353996	21354661
chr1	21390634	21391173
chr1	21399736	21400451
chr1	21428165	21428630
chr1	23246072	23246714
chr1	23256007	23257148
chr1	23383121	23383435
chr1	23394422	23394803
chr1	23395273	23395793
chr1	23539538	23540254
chr1	23870767	23871128
chr1	23873205	23873883
chr1	23938115	23938584
chr1	23966385	23966643
chr1	24005392	24005895
chr1	24612409	24612963
chr1	24765783	24766090
chr1	24776463	24777042
chr1	25020464	25020938
chr1	25049616	25050093
chr1	26340003	26340621
chr1	26739801	26740437
chr1	26891327	26891839
chr1	28058772	28059265
chr1	28652683	28653022
chr1	29036029	29036399
chr1	29670016	29670490
chr1	29978355	29978987
chr1	30817589	30818330
chr1	30864694	30865201
chr1	30906466	30906920
chr1	30922256	30922801
chr1	30929421	30929765
chr1	30937244	30938166
chr1	30949686	30950215
chr1	30951874	30952289
chr1	31069047	31069712
chr1	32719638	32720192
chr1	32942421	32942788
chr1	33743810	33744108
chr1	33779376	33779827
chr1	33839514	33839959
chr1	33840748	33841204
chr1	34382058	34382507
chr1	34439348	34439776
chr1	34570008	34570334
chr1	34722656	34723299
chr1	34739435	34740022
chr1	35136330	35136978
chr1	35841587	35841994
chr1	35881401	35881946
chr1	35990937	35991301
chr1	36001832	36002355
chr1	36013589	36014693
chr1	36054560	36055183
chr1	36067987	36068562
chr1	36077049	36077804
chr1	36095645	36096171
chr1	36101056	36101514
chr1	36240456	36240999
chr1	36249496	36250193
chr1	36363596	36364168
chr1	36412987	36413553
chr1	36465825	36466331
chr1	36546969	36547371
chr1	36594055	36595097
chr1	36613343	36613750
chr1	36650059	36650859
chr1	36664408	36664755
chr1	36731974	36732282
chr1	36893887	36894507
chr1	36917404	36917826
chr1	36983627	36984181
chr1	37001540	37001841
chr1	37206564	37207135
chr1	37212338	37212701
chr1	37246373	37246809
chr1	37493614	37493894
chr1	37569017	37569557
chr1	37609472	37609943
chr1	37616064	37616696
chr1	37712529	37713068
chr1	37851846	37852551
chr1	37864775	37865454
chr1	37870177	37870748
chr1	38503626	38504124
chr1	38592454	38592845
chr1	38832997	38833466
chr1	38873906	38874286
chr1	38969142	38969602
chr1	38987278	38987854
chr1	39122762	39123188
chr1	39175536	39176341
chr1	39196962	39197317
chr1	39292143	39292442
chr1	39294717	39295292
chr1	39348964	39349545
chr1	39451295	39451781
chr1	39462916	39463363
chr1	39520890	39521409
chr1	39554252	39554543
chr1	39577102	39577595
chr1	39614270	39615012
chr1	40318891	40319339
chr1	40947272	40947582
chr1	42035265	42035715
chr1	42218370	42218852
chr1	42968217	42968628
chr1	42994252	42994920
chr1	43171352	43172237
chr1	43233594	43234141
chr1	43286778	43287409
chr1	43431902	43432495
chr1	43483802	43484587
chr1	43489656	43490232
chr1	43941607	43942068
chr1	45594324	45594978
chr1	45793062	45793548
chr1	46853484	46854028
chr1	47116720	47117183
chr1	47207335	47207879
chr1	47319692	47320104
chr1	49347396	49347786
chr1	49516890	49517395
chr1	49878976	49879488
chr1	51191371	51192158
chr1	51478279	51478834
chr1	51624623	51625006
chr1	51718189	51718842
chr1	51858750	51859390
chr1	51892000	51892401
chr1	51908497	51908960
chr1	51920575	51921353
chr1	52233042	52233626
chr1	52293214	52293896
chr1	52325890	52326382
chr1	52363940	52364499
chr1	52808463	52808971
chr1	52844693	52845152
chr1	52858198	52858588
chr1	52937890	52938302
chr1	53511202	53511718
chr1	53525538	53526452
chr1	53872099	53872451
chr1	54327777	54328282
chr1	54370712	54371195
chr1	54884675	54885252
chr1	54983116	54983800
chr1	55028674	55029065
chr1	55129496	55129960
chr1	55210720	55211564
chr1	57406509	57406964
chr1	57419052	57419883
chr1	57476369	57477020
chr1	57509733	57510217
chr1	57521229	57521549
chr1	57953918	57954665
chr1	57979210	57979490
chr1	58006197	58006660
chr1	58366632	58367289
chr1	58373334	58373727
chr1	58392651	58393213
chr1	58760483	58761031
chr1	58973200	58973895
chr1	59270532	59270976
chr1	59438945	59439442
chr1	59602139	59602610
chr1	59663347	59664068
chr1	59677152	59677639
chr1	59683749	59684247
chr1	59721709	59722107
chr1	59728110	59728966
chr1	59826994	59827430
chr1	59895942	59896647
chr1	59912724	59913204
chr1	59925948	59926764
chr1	59938441	59938977
chr1	60148464	60148835
chr1	60180266	60181080
chr1	60188979	60189462
chr1	60330366	60330861
chr1	60343194	60343551
chr1	60386677	60386995
chr1	60544865	60545225
chr1	60572694	60573212
chr1	60818266	60819140
chr1	62066593	62067314
chr1	62994980	62995518
chr1	63011486	63011921
chr1	63107745	63108246
chr1	63117037	63117664
chr1	63122819	63123260
chr1	63133156	63133647
chr1	63138453	63139431
chr1	63173383	63173900
chr1	63602363	63602686
chr1	63895022	63895374
chr1	64372719	64373096
chr1	64690508	64691106
chr1	64700186	64700671
chr1	64797609	64798019
chr1	64831083	64831892
chr1	64946127	64946631
chr1	64957628	64958333
chr1	64968725	64969205
chr1	64990447	64991237
chr1	65133717	65134145
chr1	65178212	65179184
chr1	65186452	65186887
chr1	65746572	65747004
chr1	66867578	66868214
chr1	69566782	69567174
chr1	69875481	69876114
chr1	71102885	71103372
chr1	71103432	71103959
chr1	71429543	71429995
chr1	71635220	71635778
chr1	71642697	71643212
chr1	72205207	72205902
chr1	72213813	72214389
chr1	72242388	72242930
chr1	72255307	72255747
chr1	72622296	72622658
chr1	72741458	72741862
chr1	73586334	73586825
chr1	73932731	73933413
chr1	74092162	74092707
chr1	74094792	74095579
chr1	74284630	74285098
chr1	74309259	74310171
chr1	74314958	74315551
chr1	74397360	74397723
chr1	74451135	74451650
chr1	74477337	74477630
chr1	74503020	74503711
chr1	74505671	74506261
chr1	74514047	74514790
chr1	74515067	74515485
chr1	74556681	74557214
chr1	74565576	74565841
chr1	74594375	74594933
chr1	74702830	74703361
chr1	74778809	74779539
chr1	74818448	74818736
chr1	74824892	74825276
chr1	74827285	74827806
chr1	74877336	74877774
chr1	75008375	75008857
chr1	75168739	75169194
chr1	75183843	75184328
chr1	75188677	75189517
chr1	75204134	75204834
chr1	75317149	75318022
chr1	75328612	75329084
chr1	75480693	75481318
chr1	75516925	75517427
chr1	75545457	75546121
chr1	75727666	75727990
chr1	77446972	77447337
chr1	77453810	77454157
chr1	77553642	77554100
chr1	78106486	78106918
chr1	78116943	78117489
chr1	78208804	78209410
chr1	78436079	78436530
chr1	78488847	78489165
chr1	78524763	78525382
chr1	78534673	78535573
chr1	78546384	78546732
chr1	79671738	79672240
chr1	79712251	79712899
chr1	79731390	79731934
chr1	79753449	79754040
chr1	79770586	79771214
chr1	80184362	80185029
chr1	80185535	80186276
chr1	81894049	81894549
chr1	82820213	82820898
chr1	82858881	82859173
chr1	82876417	82876742
chr1	84713261	84713559
chr1	84860391	84861269
chr1	84912724	84913058
chr1	84918767	84919356
chr1	84924238	84925156
chr1	85494826	85495267
chr1	85619728	85620320
chr1	85752136	85752500
chr1	85790554	85790859
chr1	85803821	85804390
chr1	85966861	85967310
chr1	85989078	85989667
chr1	86187821	86188404
chr1	86208272	86208917
chr1	86278331	86278934
chr1	86359315	86359888
chr1	86430051	86430426
chr1	86443359	86443847
chr1	86467062	86467565
chr1	86482137	86482517
chr1	86492067	86492652
chr1	86517496	86517965
chr1	86531837	86532165
chr1	86542138	86542663
chr1	86562723	86563310
chr1	86582283	86582878
chr1	86628171	86629205
chr1	86647435	86648131
chr1	86749670	86750540
chr1	87074494	87074931
chr1	87081626	87082196
chr1	87092700	87093118
chr1	87185340	87185990
chr1	87257807	87258196
chr1	87290811	87291486
chr1	87326289	87327059
chr1	87331771	87332179
chr1	87332348	87332788
chr1	87337047	87337482
chr1	87631280	87631920
chr1	87637651	87637980
chr1	87647824	87648348
chr1	87658964	87659522
chr1	87673999	87674452
chr1	87858150	87858516
chr1	88208008	88208619
chr1	88279640	88280001
chr1	88294533	88295160
chr1	88664629	88665158
chr1	88800397	88800939
chr1	89025146	89025645
chr1	89070001	89070324
chr1	89160383	89160771
chr1	89337315	89337807
chr1	89447894	89448281
chr1	89452650	89453014
chr1	89910493	89910998
chr1	90852718	90853423
chr1	90956437	90956786
chr1	90958887	90959259
chr1	91058342	91058795
chr1	91077546	91078157
chr1	91240807	91241202
chr1	91247597	91247989
chr1	91304256	91304807
chr1	91420134	91420541
chr1	91494175	91494667
chr1	91992194	91992734
chr1	92084809	92085565
chr1	92180273	92180867
chr1	92592633	92593355
chr1	93030176	93031089
chr1	93299715	93300171
chr1	93315010	93315722
chr1	93364045	93364629
chr1	93463255	93464228
chr1	93464928	93465237
chr1	93478079	93479222
chr1	93536595	93537092
chr1	93537680	93538433
chr1	93565454	93565932
chr1	93567670	93568068
chr1	93603895	93604988
chr1	93635590	93636072
chr1	93667958	93668317
chr1	93693677	93694863
chr1	93702946	93703886
chr1	93713187	93714030
chr1	93737154	93737563
chr1	93747320	93748035
chr1	93757056	93757472
chr1	93763444	93763849
chr1	93803807	93804317
chr1	93825177	93825566
chr1	93849467	93849964
chr1	93984606	93985086
chr1	93988768	93989166
chr1	94081371	94081755
chr1	94087106	94087574
chr1	96625500	96625814
chr1	96886510	96886973
chr1	97799876	97800282
chr1	98198114	98198650
chr1	100874120	100874636
chr1	101347549	101347945
chr1	103258293	103258713
chr1	103270283	103270601
chr1	105491726	105492066
chr1	105578793	105579301
chr1	105626176	105626736
chr1	105663568	105664109
chr1	105712805	105713200
chr1	105783660	105784065
chr1	105942177	105942446
chr1	106120580	106121062
chr1	106171267	106171701
chr1	106534638	106535245
chr1	107961037	107961504
chr1	108581374	108581809
chr1	110904118	110904521
chr1	113394136	113394820
chr1	113958286	113958629
chr1	118337104	118337479
chr1	118339278	118339542
chr1	118428518	118429132
chr1	118618811	118619330
chr1	118620183	118620856
chr1	118649576	118650015
chr1	118662446	118663620
chr1	118756867	118757648
chr1	118975757	118976313
chr1	119075395	119075862
chr1	119197344	119197946
chr1	119271304	119271750
chr1	119369402	119369796
chr1	119404677	119405332
chr1	119442881	119443379
chr1	119486406	119486891
chr1	119504644	119505033
chr1	119519364	119520001
chr1	119521611	119522280
chr1	119548953	119549525
chr1	119565663	119566297
chr1	119649797	119650382
chr1	119913069	119913633
chr1	120042174	120042962
chr1	120073801	120074128
chr1	120212760	120213976
chr1	120266011	120266934
chr1	120275932	120276479
chr1	120388520	120389018
chr1	120539415	120539928
chr1	121428935	121429653
chr1	121487788	121488193
chr1	122357001	122357430
chr1	122518234	122518600
chr1	125457793	125458351
chr1	125514832	125515665
chr1	125560319	125561132
chr1	125766381	125766764
chr1	127170781	127171437
chr1	127229050	127229518
chr1	127320917	127321413
chr1	127321455	127322010
chr1	127477954	127478567
chr1	127728060	127728391
chr1	127773634	127774243
chr1	128095126	128095634
chr1	128097252	128097914
chr1	128098550	128098908
chr1	128102795	128103386
chr1	128108686	128109320
chr1	128137797	128138362
chr1	128238547	128238991
chr1	128268011	128268870
chr1	128278487	128279123
chr1	128306917	128307654
chr1	128324035	128324576
chr1	128359455	128359857
chr1	128437059	128437655
chr1	128458974	128459477
chr1	128475698	128476299
chr1	128682198	128682696
chr1	128771370	128771748
chr1	130366085	130366396
chr1	130462606	130462933
chr1	130486121	130486573
chr1	130572235	130572647
chr1	130573601	130574076
chr1	130733925	130734256
chr1	131149898	131150935
chr1	131348367	131348746
chr1	131388461	131388842
chr1	131527423	131527919
chr1	131562120	131562906
chr1	131797025	131797281
chr1	131858926	131859631
chr1	131890049	131890647
chr1	131908382	131908780
chr1	131914694	131915136
chr1	131946292	131946697
chr1	131953720	131954170
chr1	131969517	131970089
chr1	132113347	132113700
chr1	132113783	132114486
chr1	132141870	132142589
chr1	132206021	132206612
chr1	132251475	132251946
chr1	132265462	132265910
chr1	132393939	132394364
chr1	132732811	132733291
chr1	132768310	132768588
chr1	132908171	132908939
chr1	132909274	132909831
chr1	132909905	132910374
chr1	133019204	133019489
chr1	133037690	133038230
chr1	133061874	133062426
chr1	133063323	133064487
chr1	133083823	133084684
chr1	133118192	133119127
chr1	133129270	133129840
chr1	133130952	133131420
chr1	133141397	133142070
chr1	133177403	133177963
chr1	133189600	133190234
chr1	133255633	133256141
chr1	133326734	133327293
chr1	133363351	133363774
chr1	133396608	133397258
chr1	133424655	133425223
chr1	133493252	133493716
chr1	133527946	133528534
chr1	133650875	133651225
chr1	133670080	133670983
chr1	133759258	133759902
chr1	133885758	133886306
chr1	134154042	134154640
chr1	134261641	134262500
chr1	134344585	134344946
chr1	134399822	134400150
chr1	134405363	134406222
chr1	134423884	134424198
chr1	134439270	134439913
chr1	134494569	134494951
chr1	134501023	134502131
chr1	134524279	134524758
chr1	134555252	134555951
chr1	134563647	134564224
chr1	134589742	134590128
chr1	134611050	134611515
chr1	134611592	134612015
chr1	134742006	134742481
chr1	134743483	134744072
chr1	134955706	134956193
chr1	135198681	135199298
chr1	135239826	135240401
chr1	135245281	135245961
chr1	135248051	135248632
chr1	135260484	135261027
chr1	135310230	135310644
chr1	135431127	135431602
chr1	135447329	135447780
chr1	135472522	135472954
chr1	135502991	135503483
chr1	135588896	135589343
chr1	135631706	135632691
chr1	135668036	135669088
chr1	135752905	135753325
chr1	136016474	136016734
chr1	136138504	136139504
chr1	136415011	136415492
chr1	136427572	136428033
chr1	136436888	136437173
chr1	136444833	136445488
chr1	136596791	136597890
chr1	136641856	136642335
chr1	136658975	136660016
chr1	136705697	136706128
chr1	136707317	136707765
chr1	136735291	136736045
chr1	136774576	136775344
chr1	136972812	136973349
chr1	136974119	136974603
chr1	136979530	136980160
chr1	139495359	139495755
chr1	139496274	139496635
chr1	141246007	141246613
chr1	142084033	142084456
chr1	143622201	143622649
chr1	143636536	143637071
chr1	144141434	144141902
chr1	145557411	145557986
chr1	146330787	146331312
chr1	150392788	150393067
chr1	150557297	150557793
chr1	150557950	150558373
chr1	151055395	151055963
chr1	151113337	151113621
chr1	151234017	151234637
chr1	151270262	151271025
chr1	151304876	151305446
chr1	151322978	151323442
chr1	151328333	151329247
chr1	151334477	151334870
chr1	151344024	151344402
chr1	151421159	151421660
chr1	151428383	151428749
chr1	151439513	151439982
chr1	151466487	151467059
chr1	151467783	151468188
chr1	151556661	151557483
chr1	151568667	151569088
chr1	151570685	151571292
chr1	151613583	151614082
chr1	151631802	151632230
chr1	151651926	151652532
chr1	151699347	151699822
chr1	151730420	151730900
chr1	151755041	151755572
chr1	151919009	151919657
chr1	152090476	152091191
chr1	152809777	152810263
chr1	152909477	152909803
chr1	152916921	152917437
chr1	153009158	153009836
chr1	153097409	153097759
chr1	153109219	153110007
chr1	153329241	153329716
chr1	153332753	153333158
chr1	153406534	153406984
chr1	153424532	153425314
chr1	153426173	153426618
chr1	153444612	153444966
chr1	153508503	153509094
chr1	153532743	153533512
chr1	153708540	153708962
chr1	153899938	153900239
chr1	154024354	154024703
chr1	155405360	155406206
chr1	155408400	155408701
chr1	155417168	155417666
chr1	155431131	155431621
chr1	155433030	155433548
chr1	155438498	155439113
chr1	155464215	155465015
chr1	155512588	155513194
chr1	155522197	155522707
chr1	155556176	155556471
chr1	155707687	155708020
chr1	155843131	155843947
chr1	156174761	156175236
chr1	156347433	156348074
chr1	156400172	156400641
chr1	156422762	156423563
chr1	156459548	156459929
chr1	156479100	156479508
chr1	156509081	156509761
chr1	156558401	156558866
chr1	156598000	156598457
chr1	156613900	156614297
chr1	156667253	156667927
chr1	156718928	156719332
chr1	156956214	156956771
chr1	157310586	157311391
chr1	157416285	157416699
chr1	157434141	157434672
chr1	158461425	158462143
chr1	159143220	159143742
chr1	159164562	159165059
chr1	159227405	159228167
chr1	159270844	159271177
chr1	159282979	159283442
chr1	160205265	160205693
chr1	160884966	160885527
chr1	160906052	160906528
chr1	160999027	160999438
chr1	161034404	161035074
chr1	161083456	161083828
chr1	161206683	161207180
chr1	161247482	161247939
chr1	161271054	161271668
chr1	161745592	161746162
chr1	161876986	161877340
chr1	162417395	162417748
chr1	162558273	162558626
chr1	162660192	162660782
chr1	162662695	162663086
chr1	165295194	165296109
chr1	165311073	165312336
chr1	165330997	165331763
chr1	165460690	165461409
chr1	165514222	165514509
chr1	165536345	165537099
chr1	165634317	165634895
chr1	165770479	165771811
chr1	165779965	165780430
chr1	166002670	166002998
chr1	166314666	166315206
chr1	167273900	167274689
chr1	167393592	167394097
chr1	168603593	168603998
chr1	169893932	169894433
chr1	169969001	169969462
chr1	170167748	170168228
chr1	170169025	170169495
chr1	170174865	170175442
chr1	170208274	170208611
chr1	170212918	170213478
chr1	170720491	170721102
chr1	170860502	170861078
chr1	171047736	171048244
chr1	171096881	171097800
chr1	171103371	171103778
chr1	171133202	171133982
chr1	171169875	171170438
chr1	171292088	171292557
chr1	171303964	171304327
chr1	171361310	171361851
chr1	171396554	171397037
chr1	171401564	171402292
chr1	171424871	171425537
chr1	171426403	171426748
chr1	171437213	171437571
chr1	171465710	171466103
chr1	171476858	171477380
chr1	171477947	171478908
chr1	171500089	171500683
chr1	171927601	171927974
chr1	172042577	172043265
chr1	172090058	172090566
chr1	172426586	172427056
chr1	172430642	172431126
chr1	172467603	172468107
chr1	172592086	172592917
chr1	173164819	173165224
chr1	175713605	175713928
chr1	175911953	175912478
chr1	175915772	175916276
chr1	175919752	175920097
chr1	175958691	175959144
chr1	176689436	176689885
chr1	176811553	176812069
chr1	176814244	176814790
chr1	177314716	177315118
chr1	177441671	177442247
chr1	177717572	177718064
chr1	177796203	177796898
chr1	178187326	178187801
chr1	178271660	178272124
chr1	178315932	178316296
chr1	178358464	178358804
chr1	178372104	178372386
chr1	178408940	178409484
chr1	178433582	178434313
chr1	179198734	179199222
chr1	179276861	179277592
chr1	179415862	179416257
chr1	179441817	179442197
chr1	179486892	179487622
chr1	179546126	179546613
chr1	179559796	179560300
chr1	179568734	179569842
chr1	179586374	179586970
chr1	179598537	179599066
chr1	180195875	180196337
chr1	180256077	180256624
chr1	180301529	180301961
chr1	180384441	180385150
chr1	180539069	180539410
chr1	180568549	180568956
chr1	180570780	180571555
chr1	180636535	180637447
chr1	180652395	180652753
chr1	180702297	180702794
chr1	180715318	180715665
chr1	180731560	180731972
chr1	180814263	180815030
chr1	180834283	180834787
chr1	180844622	180845052
chr1	180850556	180851147
chr1	180873853	180874396
chr1	180926447	180926924
chr1	181138470	181138983
chr1	181148543	181148791
chr1	181178386	181178727
chr1	181256859	181257731
chr1	181758556	181758869
chr1	181845066	181845488
chr1	181861328	181861748
chr1	181877182	181877964
chr1	182030205	182030770
chr1	182041339	182042197
chr1	182042968	182043550
chr1	182054629	182054889
chr1	182062911	182063492
chr1	182500268	182501269
chr1	183267614	183268007
chr1	183299110	183299611
chr1	183369445	183369758
chr1	183378710	183379135
chr1	183391883	183392224
chr1	183435676	183435968
chr1	184019331	184020037
chr1	184843770	184844033
chr1	184882956	184883462
chr1	184981833	184982222
chr1	184982776	184983215
chr1	185246785	185247320
chr1	185362801	185363201
chr1	185454632	185454931
chr1	187210374	187211342
chr1	187323097	187323354
chr1	187346897	187347394
chr1	187693388	187694209
chr1	187863847	187864268
chr1	188026971	188027535
chr1	189305401	189305700
chr1	189913036	189913348
chr1	189923868	189924336
chr1	190125311	190125740
chr1	190438605	190439373
chr1	190461982	190462395
chr1	190841798	190842344
chr1	191189842	191190615
chr1	191200717	191201210
chr1	191397328	191397787
chr1	191439377	191439780
chr1	191554313	191555103
chr1	191570685	191571253
chr1	191575607	191576161
chr1	191666333	191666856
chr1	191771406	191771833
chr1	191946240	191946705
chr1	191957584	191958001
chr1	192745868	192746582
chr1	192792711	192793177
chr1	193035486	193036216
chr1	193105628	193106165
chr1	193124353	193124711
chr1	193373555	193373975
chr1	193655500	193655975
chr1	194774915	194775385
chr10	3630029	3630597
chr10	3918786	3919100
chr10	4069530	4070260
chr10	4135092	4135580
chr10	4250652	4251059
chr10	4273597	4274294
chr10	4289505	4290000
chr10	4325130	4325648
chr10	4386537	4387135
chr10	4482870	4484012
chr10	4492941	4493269
chr10	4515234	4515703
chr10	4586668	4587747
chr10	5188837	5189485
chr10	5203077	5203332
chr10	5794642	5795046
chr10	5805387	5806214
chr10	5823777	5824446
chr10	6635596	6636025
chr10	6882024	6882544
chr10	7187860	7188341
chr10	7189168	7189614
chr10	7357476	7357783
chr10	7363295	7363721
chr10	7681387	7681827
chr10	7709291	7709915
chr10	8227330	8227816
chr10	8229579	8230054
chr10	8559641	8560088
chr10	8569324	8569948
chr10	8580294	8580615
chr10	9296007	9296322
chr10	9732948	9733379
chr10	9865669	9866211
chr10	11065407	11065718
chr10	11149229	11149690
chr10	11173281	11173987
chr10	11203135	11203686
chr10	11540695	11540984
chr10	11746953	11747406
chr10	12379210	12379604
chr10	12578885	12579452
chr10	12912952	12913353
chr10	12991513	12992232
chr10	13015352	13015671
chr10	13193131	13193544
chr10	13219236	13219761
chr10	13513142	13514100
chr10	13520375	13520767
chr10	14851645	14851900
chr10	15926117	15926525
chr10	17592510	17593155
chr10	17697877	17698298
chr10	18448767	18449314
chr10	18454198	18454693
chr10	18485508	18486044
chr10	19192123	19192663
chr10	19208104	19208541
chr10	20090516	20091113
chr10	20120705	20121104
chr10	20131074	20131479
chr10	20132126	20132637
chr10	20134312	20135294
chr10	20146030	20146565
chr10	20156676	20157301
chr10	20185153	20185528
chr10	20186657	20187143
chr10	20224151	20224632
chr10	20312012	20312723
chr10	21195687	21196221
chr10	21447414	21447848
chr10	21540428	21540836
chr10	21686106	21686395
chr10	21697694	21698277
chr10	21941274	21941693
chr10	21979527	21980225
chr10	21985703	21986348
chr10	22044204	22044592
chr10	22050956	22051315
chr10	22055284	22055652
chr10	22080152	22080837
chr10	22142744	22143196
chr10	22597318	22597873
chr10	22719825	22720358
chr10	23791734	23792600
chr10	23819901	23820477
chr10	23885514	23885954
chr10	23981841	23982443
chr10	24060961	24061412
chr10	24084328	24084872
chr10	24115297	24116122
chr10	24132460	24132818
chr10	24148225	24148547
chr10	24520490	24521061
chr10	24741300	24741777
chr10	24771812	24772321
chr10	24834434	24834870
chr10	25295069	25295403
chr10	25344016	25344505
chr10	25532549	25533207
chr10	25543749	25544323
chr10	26194889	26195341
chr10	26367353	26367871
chr10	26451179	26451538
chr10	26733226	26733567
chr10	26786726	26787269
chr10	26907477	26907932
chr10	26939700	26939977
chr10	27826323	27826820
chr10	27994220	27995125
chr10	28013290	28013686
chr10	28823413	28823897
chr10	29474137	29474902
chr10	29610941	29611616
chr10	29935762	29936240
chr10	30195033	30195538
chr10	30200342	30200733
chr10	30361470	30362191
chr10	30630826	30631377
chr10	30720475	30720957
chr10	30731271	30731937
chr10	31068757	31069112
chr10	31303443	31303843
chr10	31325542	31326029
chr10	32958356	32958839
chr10	33797225	33797713
chr10	33977454	33978044
chr10	34009966	34010551
chr10	34019516	34019870
chr10	34352422	34352741
chr10	36045193	36045754
chr10	36087490	36088045
chr10	36623152	36623563
chr10	36691619	36692288
chr10	36897598	36898106
chr10	36974136	36974745
chr10	37005341	37005926
chr10	37021334	37021856
chr10	37071977	37072452
chr10	37107477	37107946
chr10	37231189	37231610
chr10	37240345	37240666
chr10	37243029	37243482
chr10	37307159	37307585
chr10	37952358	37952898
chr10	38817698	38818294
chr10	38835672	38836071
chr10	38850192	38850610
chr10	38914508	38914935
chr10	38982393	38982799
chr10	39860208	39860671
chr10	39960416	39960888
chr10	40004159	40004489
chr10	40266747	40267524
chr10	40277021	40277492
chr10	40281823	40282255
chr10	40283002	40283660
chr10	40348831	40349385
chr10	40360433	40360736
chr10	40375768	40376127
chr10	40442073	40442952
chr10	40609112	40609825
chr10	40634993	40636111
chr10	40865227	40865629
chr10	40883268	40883803
chr10	40891464	40892032
chr10	40959920	40960420
chr10	40983063	40983490
chr10	40997793	40998409
chr10	41040652	41041104
chr10	41415298	41415834
chr10	41435086	41435609
chr10	41471759	41473442
chr10	41699902	41700240
chr10	41763649	41764306
chr10	41765469	41766259
chr10	41792314	41792617
chr10	41796069	41796539
chr10	41809982	41810561
chr10	41816391	41816824
chr10	41818657	41819028
chr10	41887090	41887553
chr10	41942013	41942399
chr10	41986163	41986529
chr10	41997677	41998302
chr10	42030954	42031396
chr10	42139661	42140323
chr10	42142652	42143164
chr10	42151043	42151451
chr10	42170141	42170640
chr10	42271398	42271941
chr10	42279219	42279782
chr10	42390334	42390849
chr10	42464897	42465667
chr10	42500907	42501430
chr10	42501650	42502250
chr10	42552737	42553121
chr10	42649511	42650125
chr10	42685896	42686361
chr10	42686817	42687383
chr10	42696968	42697443
chr10	42761295	42761804
chr10	42902139	42902567
chr10	43199943	43200457
chr10	43481130	43481459
chr10	43482037	43482461
chr10	43488968	43489996
chr10	43499500	43500034
chr10	43500729	43501148
chr10	43519295	43519915
chr10	43540644	43541043
chr10	43933258	43933769
chr10	44055289	44055539
chr10	44071393	44071874
chr10	44102682	44103176
chr10	44128330	44128845
chr10	44208038	44208454
chr10	44208840	44209288
chr10	44268362	44268677
chr10	44358890	44359221
chr10	44391828	44392266
chr10	44463324	44463731
chr10	44487368	44487785
chr10	45058117	45058829
chr10	45064197	45065137
chr10	45217635	45218136
chr10	45237429	45237740
chr10	45251550	45252018
chr10	45505138	45505460
chr10	45724701	45725099
chr10	45734523	45735240
chr10	46672445	46672858
chr10	48880216	48880725
chr10	50600567	50600875
chr10	52227154	52227743
chr10	52232322	52232711
chr10	52246263	52246884
chr10	52278021	52278496
chr10	52360366	52361059
chr10	52512300	52512770
chr10	53385469	53386400
chr10	53596691	53597063
chr10	53719349	53719697
chr10	54760718	54761134
chr10	56382800	56383296
chr10	56394000	56394412
chr10	56401329	56402405
chr10	56406492	56407303
chr10	56425352	56425626
chr10	56430045	56430733
chr10	56430816	56431172
chr10	56453679	56454051
chr10	56685128	56685540
chr10	56685663	56686065
chr10	57235079	57235491
chr10	57442738	57443393
chr10	57480540	57481228
chr10	57486034	57486464
chr10	57492027	57492372
chr10	58322937	58323698
chr10	58531158	58531420
chr10	58532266	58532654
chr10	58735078	58735806
chr10	58747714	58748229
chr10	58749198	58749602
chr10	59255265	59255975
chr10	59279015	59279458
chr10	59310047	59310884
chr10	59327997	59328438
chr10	59335939	59336316
chr10	59338279	59338668
chr10	59699512	59699929
chr10	59702027	59702636
chr10	59879543	59880133
chr10	59905310	59905982
chr10	59915462	59915949
chr10	59919692	59920175
chr10	59932047	59932882
chr10	59953567	59954550
chr10	60002674	60003227
chr10	60029343	60029932
chr10	60030729	60031211
chr10	60124720	60125231
chr10	60174445	60175789
chr10	60186095	60187151
chr10	60205824	60206123
chr10	60213478	60213953
chr10	60220249	60220859
chr10	60257223	60257581
chr10	60264572	60265512
chr10	60277356	60278140
chr10	60332481	60332994
chr10	60479974	60481018
chr10	60742251	60742712
chr10	60742915	60743610
chr10	60767380	60767802
chr10	60845175	60845624
chr10	60939566	60940167
chr10	60948729	60949540
chr10	60973010	60973612
chr10	61004188	61004705
chr10	61056743	61057266
chr10	61064498	61065026
chr10	61082476	61083098
chr10	61145508	61145922
chr10	61166831	61167316
chr10	61193889	61194502
chr10	61235752	61236321
chr10	61343971	61344759
chr10	61440203	61440689
chr10	61475627	61475945
chr10	61516124	61516521
chr10	61535374	61535980
chr10	61603378	61603975
chr10	61619250	61619747
chr10	61714952	61715235
chr10	61789000	61789301
chr10	61834455	61834757
chr10	61905936	61906592
chr10	61997366	61997739
chr10	62012456	62012903
chr10	62031826	62032455
chr10	62096552	62097254
chr10	62195195	62195497
chr10	62287450	62287927
chr10	62310540	62310935
chr10	62324510	62325338
chr10	62338108	62338522
chr10	62385314	62385888
chr10	62491682	62492137
chr10	62501301	62501803
chr10	62501879	62502401
chr10	62651029	62651572
chr10	62727367	62727991
chr10	62778745	62779138
chr10	62793204	62793537
chr10	62796854	62797579
chr10	62847772	62848192
chr10	62848580	62849150
chr10	62854744	62855319
chr10	62896825	62897446
chr10	62898071	62898485
chr10	62900181	62900611
chr10	63023716	63024203
chr10	63054064	63054758
chr10	63117536	63117895
chr10	63136367	63136698
chr10	63146742	63147425
chr10	63154685	63155419
chr10	63194981	63195535
chr10	63206683	63207249
chr10	63238035	63238545
chr10	63243777	63244109
chr10	63258548	63259242
chr10	63271122	63271551
chr10	63356257	63356556
chr10	66568022	66568465
chr10	66683793	66684602
chr10	66719869	66720227
chr10	66785637	66786026
chr10	66799111	66799549
chr10	66968585	66969455
chr10	67034606	67035083
chr10	67083860	67084147
chr10	67151217	67151687
chr10	67298060	67298542
chr10	68099925	68100398
chr10	68231535	68231901
chr10	69037153	69037401
chr10	69237169	69237714
chr10	69304782	69305296
chr10	69352755	69353541
chr10	69359661	69360084
chr10	69364579	69364976
chr10	69366331	69366690
chr10	69366879	69367332
chr10	69386660	69387038
chr10	69411810	69412333
chr10	69412609	69413047
chr10	69908513	69908900
chr10	70340115	70340598
chr10	70351754	70352262
chr10	70384660	70385099
chr10	70599329	70599723
chr10	70842165	70842623
chr10	70846458	70846880
chr10	71237980	71238345
chr10	71308083	71308747
chr10	71347426	71347833
chr10	71375663	71376471
chr10	71399405	71400581
chr10	71441695	71442119
chr10	74108398	74108801
chr10	74948185	74948676
chr10	74960278	74960743
chr10	75208140	75208679
chr10	75562472	75563002
chr10	75563878	75564238
chr10	75935892	75936300
chr10	75941558	75941989
chr10	75950021	75950640
chr10	75961459	75961903
chr10	76019156	76019827
chr10	76020340	76020874
chr10	76030493	76031213
chr10	76237837	76238127
chr10	76442526	76443001
chr10	76531329	76531842
chr10	76705098	76705568
chr10	76961696	76962376
chr10	76975681	76976265
chr10	76992438	76993066
chr10	77047006	77047659
chr10	77080079	77080515
chr10	77126794	77127122
chr10	77496810	77497077
chr10	77567687	77568225
chr10	77569910	77570339
chr10	77581088	77582206
chr10	77796947	77797281
chr10	77902364	77902827
chr10	78110636	78111084
chr10	78296866	78297371
chr10	78374864	78375221
chr10	78387072	78387460
chr10	78407103	78407858
chr10	78432874	78433430
chr10	78495752	78496724
chr10	78509266	78509757
chr10	78574676	78575247
chr10	79496561	79497094
chr10	79574387	79575159
chr10	79673063	79673420
chr10	79679223	79679974
chr10	79704067	79704520
chr10	79748682	79749437
chr10	79766918	79767620
chr10	79773211	79773916
chr10	79780158	79781141
chr10	79806997	79807354
chr10	79814138	79814606
chr10	79847574	79847999
chr10	79854320	79854722
chr10	79880106	79880680
chr10	79908338	79908724
chr10	79953114	79953419
chr10	79971381	79971839
chr10	80014331	80014863
chr10	80052979	80053596
chr10	80064454	80065149
chr10	80090983	80091850
chr10	80110250	80111214
chr10	80113169	80113713
chr10	80161713	80162178
chr10	80222444	80223357
chr10	80226292	80226710
chr10	80247989	80248535
chr10	80249079	80249500
chr10	80255321	80256009
chr10	80260904	80261682
chr10	80290702	80291748
chr10	80329547	80330168
chr10	80353461	80354212
chr10	80366878	80367288
chr10	80399330	80400076
chr10	80433653	80434474
chr10	80443608	80444284
chr10	80444350	80444930
chr10	80472797	80473321
chr10	80539046	80539449
chr10	80577314	80577971
chr10	80590254	80590885
chr10	80595877	80596586
chr10	80622123	80622772
chr10	80676254	80676754
chr10	80701981	80702681
chr10	80766040	80766676
chr10	80816176	80816571
chr10	80817168	80817683
chr10	80826271	80826830
chr10	80895310	80895994
chr10	80917064	80917711
chr10	80939518	80939858
chr10	80940259	80940887
chr10	80996634	80997012
chr10	81014762	81015231
chr10	81036994	81037506
chr10	81062325	81062978
chr10	81083990	81084293
chr10	81100539	81100942
chr10	81128984	81129325
chr10	81131627	81133139
chr10	81137270	81137785
chr10	81141619	81142065
chr10	81146976	81147443
chr10	81174993	81176546
chr10	81292487	81292938
chr10	81314339	81314699
chr10	81320333	81321064
chr10	81340120	81340948
chr10	81378423	81378975
chr10	81401394	81402111
chr10	81427407	81428181
chr10	81429336	81429666
chr10	81464417	81465747
chr10	81505098	81505492
chr10	81508026	81508563
chr10	81534791	81535243
chr10	81594385	81594768
chr10	81606133	81606589
chr10	81623455	81623926
chr10	82052196	82052769
chr10	82114198	82114483
chr10	82127708	82128265
chr10	82178313	82178745
chr10	82187413	82187709
chr10	82386443	82386985
chr10	82625934	82626500
chr10	82652448	82653175
chr10	82766667	82767261
chr10	82780213	82780520
chr10	82963595	82963976
chr10	83119764	83120232
chr10	83201611	83202011
chr10	83206965	83207423
chr10	83309330	83309601
chr10	83375755	83376289
chr10	83431318	83431969
chr10	83439609	83439872
chr10	83483132	83483494
chr10	83709746	83710003
chr10	83725254	83725984
chr10	83733691	83734171
chr10	83743700	83744068
chr10	83763948	83764299
chr10	84209771	84210132
chr10	84457730	84458412
chr10	84512438	84513238
chr10	84576312	84576829
chr10	84661307	84661756
chr10	84705162	84705714
chr10	84742548	84743497
chr10	84955802	84956220
chr10	85071413	85072164
chr10	85155471	85156252
chr10	85197497	85197883
chr10	85208867	85209605
chr10	85318310	85318687
chr10	85539881	85540231
chr10	85690835	85691169
chr10	85869042	85869433
chr10	85916877	85917282
chr10	85957373	85957773
chr10	85978069	85978394
chr10	86581235	86581751
chr10	86587099	86587470
chr10	86705434	86705947
chr10	88012110	88012783
chr10	88060681	88061041
chr10	88164101	88164706
chr10	88199265	88200067
chr10	88239873	88240630
chr10	88278455	88278961
chr10	88364496	88365121
chr10	88373191	88373731
chr10	88410087	88411018
chr10	88448056	88448391
chr10	88482690	88483253
chr10	88503266	88503946
chr10	88505324	88505692
chr10	88517103	88517648
chr10	88522679	88523366
chr10	88547628	88548140
chr10	88663042	88663458
chr10	88684810	88685399
chr10	88701580	88701909
chr10	88711314	88711727
chr10	88717451	88717952
chr10	89470409	89471138
chr10	89594347	89594804
chr10	89651800	89652104
chr10	89715104	89715453
chr10	89747140	89747431
chr10	89846247	89846808
chr10	89864180	89864745
chr10	90119591	90119997
chr10	90979617	90980086
chr10	90980596	90981099
chr10	91028130	91028517
chr10	91076337	91077183
chr10	91082620	91083151
chr10	91123922	91124358
chr10	91128576	91128948
chr10	91136895	91137706
chr10	91200577	91200956
chr10	91377868	91378343
chr10	91468098	91468514
chr10	92604905	92605357
chr10	92722080	92722713
chr10	92729858	92730621
chr10	93069033	93069562
chr10	93113913	93114395
chr10	93114800	93115217
chr10	93509706	93510229
chr10	93595482	93595954
chr10	93803067	93803702
chr10	93887453	93887880
chr10	93906921	93907690
chr10	93929036	93929488
chr10	94035155	94035893
chr10	94059684	94060124
chr10	94352197	94352574
chr10	94498305	94498821
chr10	95039242	95039734
chr10	95276615	95277235
chr10	95281805	95282198
chr10	95345770	95346178
chr10	95463290	95463814
chr10	95545939	95546467
chr10	95557333	95558246
chr10	95564702	95565586
chr10	95597835	95598492
chr10	95644177	95644647
chr10	95661719	95662195
chr10	95689748	95690260
chr10	95712222	95712994
chr10	95719344	95720120
chr10	95720361	95720821
chr10	95751876	95752234
chr10	96613826	96614217
chr10	96614847	96615322
chr10	98508598	98508957
chr10	98698901	98699311
chr10	98887787	98888831
chr10	99148349	99148597
chr10	99243931	99244297
chr10	99278135	99278663
chr10	99597999	99598536
chr10	100631655	100632138
chr10	100904546	100905111
chr10	103353578	103353998
chr10	105523524	105524392
chr10	105601408	105601919
chr10	105634150	105634653
chr10	105660576	105661190
chr10	105850323	105850772
chr10	106186249	106186606
chr10	108085903	108086295
chr10	108115931	108116239
chr10	108286822	108287600
chr10	108363042	108363590
chr10	108364145	108364502
chr10	108415137	108415460
chr10	108429314	108429881
chr10	108442865	108443450
chr10	108531053	108531862
chr10	109607014	109607379
chr10	109808269	109808790
chr10	110729947	110730395
chr10	110730767	110731242
chr10	110855572	110856116
chr10	111004412	111004806
chr10	111007097	111007840
chr10	111074015	111074547
chr10	111085404	111086637
chr10	111106853	111107255
chr10	111164522	111164915
chr10	111168343	111169035
chr10	111229058	111229437
chr10	111349794	111350451
chr10	111358345	111358824
chr10	111374867	111375424
chr10	111387258	111387819
chr10	111417778	111418232
chr10	111433451	111433802
chr10	111541732	111542215
chr10	111574386	111575137
chr10	111607436	111607841
chr10	111681126	111681870
chr10	112001534	112001931
chr10	112723095	112723714
chr10	112743864	112744484
chr10	112956687	112957095
chr10	113432632	113433179
chr10	113511542	113511893
chr10	115250292	115250605
chr10	115251580	115251912
chr10	115362224	115362598
chr10	115374538	115374889
chr10	115380010	115380467
chr10	115789912	115790275
chr10	115833792	115834222
chr10	115844123	115844734
chr10	115852898	115853255
chr10	116260444	116261158
chr10	116288016	116288543
chr10	116394173	116394781
chr10	116439150	116439564
chr10	116528875	116529284
chr10	116621808	116622515
chr10	116867700	116868276
chr10	116987734	116988062
chr10	117017448	117018232
chr10	117081883	117082191
chr10	117150127	117150722
chr10	117171895	117172521
chr10	117173707	117174175
chr10	117224006	117224865
chr10	117229731	117230092
chr10	117309402	117309847
chr10	117341523	117341895
chr10	117411759	117412217
chr10	117643231	117643726
chr10	117665271	117665850
chr10	117732284	117732650
chr10	117811598	117811972
chr10	117891310	117891712
chr10	117978983	117979509
chr10	118114395	118114887
chr10	118141533	118141821
chr10	118905036	118905537
chr10	119088044	119088347
chr10	119103379	119103860
chr10	119115150	119115574
chr10	119179668	119180317
chr10	119192380	119193058
chr10	119240003	119240568
chr10	119254833	119255664
chr10	119968071	119968511
chr10	120107102	120107481
chr10	120151091	120151523
chr10	120190533	120191075
chr10	120206695	120207236
chr10	120333167	120333487
chr10	120485425	120485940
chr10	120498149	120498492
chr10	120522460	120523299
chr10	120535716	120536213
chr10	120546413	120547526
chr10	120618201	120618702
chr10	120726360	120726864
chr10	120903839	120904348
chr10	120959110	120959454
chr10	120990566	120991558
chr10	121011506	121011976
chr10	121018149	121018626
chr10	121179402	121179674
chr10	121419991	121420438
chr10	121422194	121422910
chr10	121454831	121455719
chr10	121476124	121476762
chr10	121495971	121496321
chr10	121630649	121631315
chr10	121636897	121637528
chr10	121651334	121651859
chr10	121662607	121663174
chr10	121718816	121719489
chr10	122097120	122097812
chr10	122777689	122778205
chr10	123036340	123036918
chr10	125260258	125261069
chr10	125961659	125962194
chr10	126301549	126302126
chr10	126358090	126358370
chr10	126971864	126972174
chr10	127063145	127063567
chr10	127197349	127197757
chr10	127213612	127214143
chr10	127230683	127231232
chr10	127322200	127323290
chr10	127379848	127380527
chr10	127633948	127634416
chr10	127733064	127733940
chr10	127838743	127839256
chr10	127878389	127879520
chr10	127893124	127893948
chr10	127954686	127955526
chr10	128053886	128054308
chr10	128060951	128061319
chr10	128082964	128083512
chr10	128094671	128095535
chr10	128172111	128172580
chr10	128304927	128305380
chr10	128337407	128338101
chr10	128372880	128373700
chr10	128411363	128411892
chr10	128417596	128418093
chr10	128506129	128507428
chr10	128551696	128552263
chr10	128565870	128566579
chr10	128602487	128602900
chr10	128606335	128606847
chr10	128620968	128621539
chr10	128692110	128692616
chr10	128696197	128696761
chr10	128711697	128711993
chr10	128724697	128725189
chr10	128747550	128748096
chr10	128756608	128756935
chr10	128777619	128777889
chr10	128821378	128821918
chr10	128842969	128843509
chr10	128844994	128845550
chr10	128878673	128879160
chr10	128900645	128900964
chr10	128904421	128905172
chr10	128947466	128948226
chr10	128980793	128981487
chr10	130005271	130005786
chr10	130543081	130543607
chr11	3135283	3135986
chr11	3150828	3151686
chr11	3167401	3168007
chr11	3192930	3193613
chr11	3202309	3202559
chr11	3245609	3246270
chr11	3314262	3314735
chr11	3321474	3321837
chr11	3332204	3332682
chr11	3446287	3446771
chr11	3554727	3555353
chr11	3565559	3566169
chr11	3572262	3572742
chr11	3610644	3611122
chr11	3666699	3667092
chr11	3807494	3808241
chr11	3904812	3905162
chr11	3905564	3906560
chr11	3913704	3914215
chr11	3919845	3920280
chr11	4217880	4218335
chr11	4223072	4223529
chr11	4247790	4248206
chr11	4251823	4252681
chr11	4278930	4279418
chr11	4301803	4302739
chr11	4309603	4309962
chr11	4404125	4404691
chr11	4464331	4464881
chr11	4495002	4495944
chr11	4548128	4548679
chr11	4576241	4576533
chr11	4581938	4582425
chr11	4654876	4655159
chr11	4680074	4680986
chr11	4690347	4690677
chr11	4802744	4803072
chr11	4805993	4806466
chr11	4849479	4849776
chr11	4854167	4854572
chr11	4936902	4937269
chr11	4975795	4976474
chr11	5040595	5041078
chr11	5052315	5052702
chr11	5324535	5324825
chr11	5435641	5436167
chr11	5444770	5445333
chr11	5478861	5479276
chr11	5481178	5481613
chr11	5496003	5496600
chr11	5542161	5542486
chr11	5552349	5552872
chr11	5563865	5564170
chr11	5694044	5694890
chr11	5701776	5702506
chr11	5720988	5721422
chr11	5741095	5741485
chr11	5761080	5761390
chr11	5842934	5843460
chr11	6070508	6070876
chr11	6091379	6091869
chr11	6233156	6233621
chr11	6291571	6292482
chr11	6345710	6346055
chr11	6388772	6389480
chr11	6415257	6415766
chr11	6431260	6431658
chr11	6515190	6515496
chr11	6531050	6531558
chr11	6586523	6586823
chr11	6588292	6588969
chr11	6624601	6625099
chr11	6846885	6847280
chr11	6853283	6853779
chr11	6882944	6883375
chr11	7064584	7064994
chr11	7683081	7683485
chr11	8006007	8006566
chr11	8013782	8014326
chr11	8582307	8582875
chr11	8626610	8627117
chr11	8628965	8629796
chr11	8629987	8630452
chr11	8658746	8659231
chr11	8671473	8672286
chr11	10714519	10714983
chr11	10729156	10729986
chr11	11797895	11798289
chr11	11808783	11809348
chr11	11879568	11880101
chr11	11904120	11904721
chr11	11904803	11905548
chr11	11917957	11918403
chr11	13433364	13433707
chr11	16240635	16241089
chr11	17237626	17238390
chr11	17247890	17248376
chr11	17983292	17983790
chr11	17989094	17989421
chr11	19432426	19432707
chr11	19543749	19544275
chr11	19841324	19841898
chr11	19862044	19862521
chr11	19920225	19920858
chr11	19978290	19978937
chr11	20027816	20028363
chr11	20041217	20041594
chr11	20061823	20062171
chr11	20112908	20113395
chr11	20116439	20116895
chr11	20133223	20134152
chr11	20148184	20148590
chr11	20153601	20153926
chr11	20161975	20162413
chr11	20165188	20165608
chr11	20175887	20176396
chr11	20178043	20178681
chr11	20187609	20188113
chr11	20195636	20196066
chr11	20200810	20201501
chr11	20404519	20404994
chr11	20412141	20412513
chr11	20415924	20416502
chr11	20542524	20543450
chr11	20549685	20549992
chr11	20561310	20561683
chr11	20570561	20571208
chr11	20727321	20728030
chr11	20784791	20785226
chr11	20805578	20806127
chr11	21028286	21028710
chr11	21091033	21091520
chr11	21173193	21173631
chr11	21204746	21205233
chr11	21258546	21259060
chr11	21293755	21294325
chr11	21457136	21457625
chr11	21942207	21942703
chr11	22287022	22287550
chr11	22460966	22461605
chr11	22508453	22508928
chr11	22539168	22539515
chr11	22556818	22557401
chr11	22620730	22621294
chr11	22715623	22716012
chr11	22745413	22745968
chr11	22810553	22811068
chr11	22816727	22817048
chr11	22824351	22825201
chr11	22939067	22939414
chr11	23009695	23009985
chr11	23035095	23035591
chr11	23052640	23053401
chr11	23083602	23084123
chr11	23095503	23096304
chr11	23096605	23097187
chr11	23111428	23112001
chr11	23142595	23142901
chr11	23169515	23169985
chr11	23198668	23199671
chr11	23217955	23218468
chr11	23233336	23233661
chr11	23241767	23242339
chr11	23247394	23248078
chr11	23255466	23256058
chr11	23264891	23265444
chr11	23313802	23314398
chr11	23366729	23367120
chr11	23402564	23402973
chr11	23497600	23498266
chr11	23512533	23512847
chr11	23699601	23699923
chr11	23802006	23802917
chr11	23828488	23829304
chr11	23910325	23910725
chr11	25316952	25317315
chr11	26458236	26458768
chr11	26593528	26594058
chr11	27064998	27065523
chr11	27131363	27131832
chr11	27221928	27222391
chr11	27336897	27337391
chr11	27411600	27412197
chr11	27428968	27429456
chr11	29094916	29095564
chr11	29172650	29172974
chr11	29514862	29515361
chr11	29609849	29610366
chr11	29635265	29636103
chr11	29642047	29642505
chr11	29672423	29673043
chr11	29686539	29687474
chr11	29692611	29693095
chr11	29831183	29831606
chr11	30030765	30031405
chr11	30060431	30060890
chr11	30095081	30095537
chr11	30177185	30177854
chr11	30304639	30304899
chr11	30923044	30923575
chr11	31781080	31781328
chr11	31790210	31790695
chr11	31982657	31983082
chr11	32205014	32205623
chr11	32232884	32233217
chr11	32270025	32270445
chr11	32318664	32318964
chr11	32433980	32434593
chr11	32454975	32455391
chr11	32642417	32642783
chr11	32679131	32679552
chr11	32944523	32945028
chr11	33165249	33165838
chr11	33221624	33222025
chr11	33427871	33428151
chr11	33497339	33498081
chr11	33527951	33528277
chr11	33537169	33537834
chr11	34306863	34307403
chr11	34771417	34771805
chr11	35589145	35589680
chr11	35732374	35732690
chr11	35738747	35739471
chr11	35750536	35751340
chr11	35759589	35760990
chr11	35767246	35767856
chr11	35773330	35773956
chr11	35935233	35935548
chr11	39988047	39988443
chr11	43310671	43311482
chr11	43487331	43487977
chr11	43496358	43496964
chr11	43624808	43625521
chr11	43675052	43675685
chr11	43681665	43682127
chr11	43754614	43755134
chr11	44001370	44002036
chr11	44445521	44446028
chr11	45424085	45424590
chr11	45833892	45834599
chr11	45979835	45980209
chr11	46030903	46031509
chr11	46043226	46043718
chr11	46063216	46063870
chr11	46254112	46254689
chr11	46255049	46255561
chr11	46365124	46365519
chr11	46564662	46565207
chr11	46597190	46597753
chr11	46653816	46654590
chr11	46663287	46663736
chr11	46695269	46695648
chr11	46706641	46706923
chr11	46716279	46716891
chr11	46717297	46717889
chr11	46731386	46731987
chr11	46743495	46744376
chr11	46846541	46846978
chr11	48549597	48550204
chr11	48701178	48701733
chr11	48758234	48758650
chr11	48816959	48817485
chr11	49781584	49782060
chr11	49846387	49846902
chr11	50141516	50141845
chr11	50292337	50292761
chr11	50377345	50377743
chr11	50392870	50393360
chr11	50461430	50461880
chr11	50469513	50469991
chr11	50791680	50792120
chr11	50805563	50806342
chr11	50948512	50948822
chr11	51157914	51158275
chr11	51158997	51159588
chr11	51177244	51177756
chr11	51450867	51451419
chr11	51470375	51470773
chr11	51486040	51486486
chr11	51537081	51537437
chr11	51563186	51563668
chr11	51599070	51599614
chr11	51600198	51600543
chr11	51606815	51607233
chr11	51633515	51634522
chr11	51688504	51689150
chr11	51890434	51891016
chr11	51900759	51901323
chr11	52001697	52002027
chr11	52098319	52098918
[truncated: 12,856 more rows]

## Sheet: Klf5_8C
Reproducible peaks of Klf5 binding in 8-cell embryo
seqnames	start	end
chr1	3077073	3077294
chr1	3445513	3446179
chr1	3953715	3953877
chr1	3958966	3959473
chr1	4422398	4422773
chr1	4447903	4448469
chr1	4571690	4572055
chr1	4660704	4660997
chr1	4712499	4712832
chr1	4762209	4762538
chr1	4765114	4765348
chr1	4785608	4785903
chr1	4787648	4788312
chr1	4788466	4788808
chr1	4802609	4803286
chr1	4807651	4807978
chr1	4816021	4816237
chr1	4819494	4819762
chr1	4826550	4826775
chr1	4833091	4833555
chr1	4840255	4840453
chr1	4842067	4842531
chr1	4843253	4843458
chr1	4853576	4853823
chr1	4855400	4855905
chr1	4857484	4857874
chr1	4866173	4866800
chr1	4875754	4876207
chr1	4998163	4998498
chr1	5008045	5008749
chr1	5102811	5102988
chr1	5275144	5275391
chr1	5307466	5307733
chr1	5308342	5308652
chr1	5309618	5310032
chr1	5484989	5485211
chr1	5491044	5491261
chr1	5571120	5571357
chr1	5619280	5619665
chr1	6017579	6017878
chr1	6155877	6156071
chr1	6161230	6161655
chr1	6188437	6188724
chr1	6194805	6195109
chr1	6195460	6195845
chr1	6205563	6205801
chr1	6205900	6206185
chr1	6214235	6214712
chr1	6222727	6223060
chr1	6246645	6246786
chr1	6293073	6293740
chr1	6989849	6990293
chr1	7012414	7012806
chr1	7032146	7032542
chr1	7044993	7045587
chr1	7050440	7050808
chr1	7088581	7089182
chr1	7126011	7126263
chr1	7206310	7206528
chr1	7207094	7207454
chr1	7291720	7292068
chr1	7298810	7299645
chr1	7397676	7398391
chr1	7423390	7423536
chr1	7508872	7509027
chr1	7637998	7638659
chr1	8270494	8270734
chr1	8272580	8272764
chr1	8757476	8757753
chr1	8775592	8775841
chr1	8936101	8936403
chr1	9347265	9347571
chr1	9350103	9350420
chr1	9367160	9367741
chr1	9380088	9380582
chr1	9520512	9520812
chr1	9545114	9545571
chr1	9748319	9748651
chr1	9768296	9768651
chr1	9768753	9769055
chr1	9777808	9777949
chr1	9786405	9786546
chr1	9789053	9789266
chr1	9795469	9795852
chr1	9799094	9799367
chr1	9825162	9826053
chr1	9830954	9831305
chr1	9841847	9842490
chr1	9848209	9848509
chr1	9865442	9865701
chr1	9875175	9875676
chr1	9887229	9887566
chr1	9932658	9932874
chr1	9944045	9944384
chr1	9944686	9944915
chr1	9945366	9945587
chr1	9947603	9947918
chr1	10016491	10016764
chr1	10039481	10040143
chr1	10177741	10178188
chr1	10206987	10207253
chr1	10232935	10233208
chr1	10285391	10285797
chr1	10359113	10359301
chr1	10359973	10360114
chr1	10875235	10875591
chr1	11127579	11127870
chr1	11304696	11305001
chr1	11330320	11330658
chr1	11379344	11379865
chr1	11467079	11467466
chr1	11492983	11493538
chr1	11501605	11501889
chr1	11645160	11645377
chr1	11646421	11646610
chr1	11647182	11647475
chr1	11846747	11846948
chr1	12064644	12064851
chr1	12126697	12126936
chr1	12204275	12204725
chr1	12343395	12343570
chr1	12344748	12345006
chr1	12351283	12351620
chr1	12394903	12395075
chr1	12466350	12466554
chr1	12586908	12587288
chr1	12865498	12865989
chr1	12885849	12886217
chr1	12886484	12887059
chr1	13045242	13045515
chr1	13078827	13079038
chr1	13081984	13082187
chr1	13087870	13088348
chr1	13104044	13104278
chr1	13108617	13108889
chr1	13118756	13119153
chr1	13137593	13137790
chr1	13207413	13207788
chr1	13335577	13335798
chr1	13359744	13360424
chr1	13372338	13372742
chr1	13496809	13497081
chr1	13546366	13546725
chr1	13596629	13597133
chr1	13604681	13604929
chr1	13605224	13605577
chr1	13606611	13606934
chr1	13645867	13646077
chr1	13660479	13660744
chr1	13663383	13663672
chr1	13664332	13664856
chr1	13665617	13665908
chr1	13687451	13687734
chr1	13941796	13942212
chr1	13942420	13942650
chr1	14095455	14095926
chr1	14105359	14105925
chr1	14292307	14292574
chr1	14409159	14409372
chr1	14631956	14632335
chr1	14689727	14689956
chr1	14743140	14743857
chr1	14755381	14755607
chr1	14963040	14963235
chr1	15061648	15062026
chr1	15062471	15062965
chr1	15350469	15350618
chr1	15437052	15437208
chr1	15693755	15693938
chr1	15791725	15792025
chr1	15805362	15805786
chr1	15814720	15815241
chr1	15820512	15820779
chr1	15837936	15838174
chr1	15838423	15839076
chr1	15844871	15845012
chr1	15900097	15900370
chr1	15901406	15901665
chr1	15967145	15967433
chr1	16021307	16021581
chr1	16022214	16022511
chr1	16066952	16067446
chr1	16067621	16067823
chr1	16079787	16080484
chr1	16093262	16093429
chr1	16093608	16094045
chr1	16104457	16104847
chr1	16183740	16184154
chr1	16195274	16196007
chr1	16205654	16206728
chr1	16213025	16213298
chr1	16363704	16364086
chr1	16372044	16372391
chr1	16608326	16608719
chr1	16619263	16619560
chr1	16629437	16629641
chr1	16631377	16631662
chr1	16650463	16650771
chr1	16651384	16651686
chr1	16656813	16657447
chr1	16669061	16669454
chr1	16682418	16682637
chr1	16683441	16683761
chr1	16715151	16715424
chr1	16722159	16722636
chr1	16767359	16767512
chr1	16792487	16793361
chr1	16813920	16814191
chr1	16817671	16817870
chr1	16819812	16820000
chr1	16829535	16829699
chr1	16867240	16867751
chr1	16881566	16882034
chr1	16888406	16888954
chr1	16921466	16921807
chr1	17035196	17035474
chr1	17037775	17037986
chr1	17072103	17072640
chr1	17097762	17098117
chr1	17234885	17235139
chr1	17235655	17235799
chr1	17250824	17251039
chr1	17434040	17434659
chr1	17594767	17595091
chr1	17595587	17595842
chr1	17596795	17597100
chr1	17612399	17612667
chr1	17645292	17645463
chr1	17645942	17646191
chr1	17842450	17842691
chr1	18624891	18625088
chr1	18696324	18696578
chr1	18845917	18846559
chr1	19096916	19097108
chr1	19171306	19171683
chr1	19975358	19975799
chr1	19999786	19999947
chr1	20623429	20623777
chr1	20743956	20744268
chr1	20774168	20774830
chr1	20799293	20799715
chr1	20820187	20820532
chr1	20890406	20890617
chr1	20951402	20951815
chr1	21023811	21024151
chr1	21025635	21026245
chr1	21079193	21079617
chr1	21166318	21167213
chr1	21204058	21204387
chr1	21227667	21227830
chr1	21256344	21256830
chr1	21256967	21257181
chr1	21292688	21292942
chr1	21327574	21327978
chr1	21329140	21329465
chr1	21336459	21336790
chr1	21345427	21345696
chr1	21354028	21354471
chr1	21367066	21367347
chr1	21372799	21373148
chr1	21378253	21378549
chr1	21383770	21384222
chr1	21399965	21400250
chr1	21411255	21411466
chr1	21416353	21416660
chr1	21428116	21428891
chr1	21966118	21966419
chr1	22109101	22109272
chr1	22466684	22466859
chr1	22822531	22823186
chr1	22838235	22838839
chr1	23126251	23126541
chr1	23192207	23192440
chr1	23246267	23246666
chr1	23249153	23249355
chr1	23255989	23256501
chr1	23383028	23383504
chr1	23394442	23394858
chr1	23395317	23395632
chr1	23396625	23396829
chr1	23539706	23539952
chr1	23576403	23576798
chr1	23613784	23614334
chr1	23661615	23662326
chr1	23673884	23674638
chr1	23701590	23701881
chr1	23762883	23763100
chr1	23870781	23871076
chr1	23922243	23922528
chr1	23926606	23926842
chr1	23927658	23927903
chr1	23937904	23938156
chr1	23938363	23938704
chr1	23944314	23944703
chr1	23966285	23966649
chr1	23993973	23994508
chr1	24005564	24005793
chr1	24100096	24100565
chr1	24602916	24603065
chr1	24612299	24613057
chr1	24660465	24660899
chr1	24663806	24663964
chr1	24678431	24678768
chr1	24776556	24776973
chr1	24784857	24785269
chr1	24798983	24799417
chr1	24939234	24939611
chr1	25020451	25021017
chr1	25049501	25049998
chr1	25061933	25062353
chr1	25530766	25531072
chr1	25888038	25888296
chr1	26212826	26212987
chr1	26320881	26321352
chr1	26339910	26340504
chr1	26340584	26340856
chr1	26596492	26596759
chr1	26687446	26687737
chr1	26739768	26740273
chr1	26751518	26751715
chr1	26863313	26863704
chr1	26891514	26891960
chr1	27486806	27487083
chr1	27599282	27600062
chr1	27715430	27715800
chr1	27768825	27769268
chr1	28394697	28395111
chr1	28652750	28653001
chr1	29035955	29036573
chr1	29670091	29670459
chr1	29787972	29788542
chr1	29978358	29978902
chr1	29989370	29989623
chr1	30284186	30284399
chr1	30413808	30414116
chr1	30558362	30558861
chr1	30682813	30683016
chr1	30817529	30818330
chr1	30864572	30865227
chr1	30873678	30874347
chr1	30892677	30892907
chr1	30906514	30906831
chr1	30908596	30909193
chr1	30922402	30922736
chr1	30929439	30930162
chr1	30949724	30950163
chr1	30955949	30956360
chr1	30989092	30989455
chr1	31032231	31032441
chr1	31069261	31069578
chr1	31103920	31104229
chr1	31227518	31227812
chr1	31938014	31938216
chr1	32035307	32035732
chr1	32037582	32037785
chr1	32126169	32126433
chr1	32172505	32172740
chr1	32719766	32720100
chr1	33477250	33477548
chr1	33555746	33555941
chr1	33669665	33670042
chr1	33709761	33709915
chr1	33719811	33720266
chr1	33727337	33727522
chr1	33743663	33744212
chr1	33779489	33779692
chr1	33784705	33785042
chr1	33807301	33807497
chr1	33833905	33834082
chr1	33839606	33839919
chr1	33840834	33841094
chr1	33848600	33849102
chr1	33865553	33865694
chr1	33886796	33887059
chr1	33974810	33975021
chr1	34011343	34011598
chr1	34032391	34032583
chr1	34041173	34041414
chr1	34066542	34066877
chr1	34073510	34074082
chr1	34088549	34088854
chr1	34106784	34107545
chr1	34120220	34120891
chr1	34236482	34236722
chr1	34309013	34309199
chr1	34382037	34382433
chr1	34439329	34439903
chr1	34450779	34451097
chr1	34451450	34452021
chr1	34469850	34470157
chr1	34485578	34485853
chr1	34491833	34491985
chr1	34536732	34537294
chr1	34560407	34560647
chr1	34569967	34570213
chr1	34573255	34573519
chr1	34579521	34579873
chr1	34627922	34628219
chr1	34697373	34697592
chr1	34698253	34698469
chr1	34715558	34715874
chr1	34716519	34716715
chr1	34722717	34723052
chr1	34739633	34739996
chr1	34761985	34762184
chr1	34842927	34843185
chr1	34897922	34898104
chr1	35026429	35026765
chr1	35097698	35097952
chr1	35136581	35136947
chr1	35261926	35262072
chr1	35358990	35359354
chr1	35650755	35650932
chr1	35688155	35688390
chr1	35779819	35780076
chr1	35829072	35829226
chr1	35858337	35858730
chr1	35871455	35871882
chr1	35881282	35881939
chr1	35957502	35957735
chr1	35986359	35986616
chr1	36001903	36002222
chr1	36013682	36014231
chr1	36014318	36014631
chr1	36017218	36017411
chr1	36019108	36019390
chr1	36030442	36030867
chr1	36044019	36044223
chr1	36054691	36055044
chr1	36068005	36068460
chr1	36077155	36077731
chr1	36095600	36096094
chr1	36101080	36101404
chr1	36119501	36119717
chr1	36170877	36171236
chr1	36178673	36178947
chr1	36197718	36197981
chr1	36240333	36240852
chr1	36244207	36244752
chr1	36246405	36246646
chr1	36249697	36250238
chr1	36278261	36278767
chr1	36285850	36286696
chr1	36336265	36336749
chr1	36363548	36363844
chr1	36368844	36369269
chr1	36431454	36431975
chr1	36445149	36445479
chr1	36465785	36466226
chr1	36466721	36466864
chr1	36471398	36471618
chr1	36476862	36477084
chr1	36477259	36477537
chr1	36493309	36493657
chr1	36511438	36512007
chr1	36547104	36547459
chr1	36594059	36595043
chr1	36650000	36650335
chr1	36650555	36650752
chr1	36659090	36659295
chr1	36660008	36660231
chr1	36684219	36684419
chr1	36691286	36691647
chr1	36694469	36694626
chr1	36709841	36710160
chr1	36731862	36732483
chr1	36732594	36732974
chr1	36757519	36757877
chr1	36768550	36768903
chr1	36771119	36771345
chr1	36772126	36772462
chr1	36893868	36894140
chr1	36917473	36917689
chr1	36920375	36920848
chr1	36939513	36940028
chr1	36983634	36984088
chr1	37015814	37016017
chr1	37046503	37046971
chr1	37118865	37119071
chr1	37130049	37130506
chr1	37196256	37196860
chr1	37206628	37207040
chr1	37246531	37246802
chr1	37258967	37259330
chr1	37274779	37274961
chr1	37285435	37285912
chr1	37299598	37300088
chr1	37340653	37340803
chr1	37419462	37419694
chr1	37429878	37430250
chr1	37458386	37458631
chr1	37481455	37481695
chr1	37493583	37493951
chr1	37506439	37506649
chr1	37524091	37524493
chr1	37540881	37541319
chr1	37546407	37546643
chr1	37568921	37569620
chr1	37609588	37609906
chr1	37616339	37616743
chr1	37640380	37640589
chr1	37666608	37666818
chr1	37684691	37685422
chr1	37691257	37691478
chr1	37711548	37712354
chr1	37712438	37713053
chr1	37736989	37737378
chr1	37851966	37852239
chr1	37852408	37852889
chr1	37864669	37865421
chr1	37870336	37870997
chr1	37871965	37872421
chr1	37884429	37884742
chr1	37899913	37900191
chr1	37900350	37900590
chr1	37926121	37926262
chr1	37931812	37932085
chr1	37997095	37997495
chr1	37997903	37998181
chr1	38002194	38002377
chr1	38062387	38062785
chr1	38088294	38088528
chr1	38093206	38093585
chr1	38094063	38094262
chr1	38129579	38130183
chr1	38138869	38139154
chr1	38149151	38149612
chr1	38159556	38159875
chr1	38326923	38327136
chr1	38330522	38331085
chr1	38356334	38357068
chr1	38430419	38430677
chr1	38503616	38504068
chr1	38592460	38592752
chr1	38627255	38627683
chr1	38668080	38668294
chr1	38674066	38674378
chr1	38674541	38674846
chr1	38683617	38683859
chr1	38832131	38832380
chr1	38832898	38833359
chr1	38834225	38834601
chr1	38873773	38874251
chr1	38930979	38931120
chr1	38960766	38960958
chr1	38969222	38969466
chr1	38987489	38987990
chr1	39002845	39003050
chr1	39021619	39022165
chr1	39043030	39043387
chr1	39073191	39073448
chr1	39100602	39100859
chr1	39109128	39109453
chr1	39122636	39123469
chr1	39128719	39129017
chr1	39130620	39130965
chr1	39135180	39135539
chr1	39138450	39138614
chr1	39150266	39150560
chr1	39150637	39150945
chr1	39151689	39151850
chr1	39175836	39176067
chr1	39186538	39187034
chr1	39292019	39292440
chr1	39293864	39294147
chr1	39294647	39295340
chr1	39348813	39349699
chr1	39354615	39354756
chr1	39367680	39367951
chr1	39453621	39453983
chr1	39462836	39463339
chr1	39478618	39478969
chr1	39520918	39521561
chr1	39535524	39536022
chr1	39568816	39569128
chr1	39577259	39577644
chr1	39614326	39615044
chr1	39671300	39671695
chr1	39812146	39812391
chr1	39815726	39816054
chr1	39883355	39883597
chr1	39900578	39900959
chr1	39915451	39915836
chr1	39950058	39950450
chr1	39987782	39988060
chr1	40002157	40002419
chr1	40085515	40085873
chr1	40106125	40106319
chr1	40304426	40304641
chr1	40318972	40319187
chr1	40369982	40370251
chr1	40649387	40649650
chr1	40671603	40671784
chr1	40790481	40790875
chr1	40906931	40907352
chr1	41210524	41210770
chr1	42034921	42035692
chr1	42180428	42180679
chr1	42218380	42218980
chr1	42297333	42297767
chr1	42436593	42436853
chr1	42477419	42477675
chr1	42603154	42603299
chr1	42695559	42695870
chr1	42784823	42785327
chr1	42851091	42851598
chr1	42864827	42865213
chr1	42948702	42948903
chr1	42968194	42968597
chr1	42994286	42994864
chr1	43026469	43026669
chr1	43039096	43039383
chr1	43085597	43086103
chr1	43092326	43092582
chr1	43098424	43098797
chr1	43102131	43102361
chr1	43109010	43109245
chr1	43171436	43172105
chr1	43207592	43208231
chr1	43233679	43234014
chr1	43276695	43276889
chr1	43286980	43287484
chr1	43295021	43295227
chr1	43316332	43316674
chr1	43317518	43317776
chr1	43417133	43417433
chr1	43423431	43423601
chr1	43431886	43432378
chr1	43445629	43445928
chr1	43483844	43484651
chr1	43489706	43490134
chr1	43809496	43809794
chr1	43827623	43828084
chr1	43926156	43926346
chr1	43933606	43934117
chr1	43941512	43942095
chr1	43970979	43971542
chr1	44102362	44102778
chr1	44171717	44171896
chr1	44321098	44321288
chr1	44331914	44332151
chr1	44564614	44564995
chr1	44568450	44568591
chr1	44597278	44597709
chr1	44861662	44861921
chr1	45033348	45033489
chr1	45564193	45564422
chr1	45565216	45565357
chr1	45587443	45587603
chr1	45590515	45590787
chr1	45594431	45594822
chr1	45771744	45772097
chr1	45777592	45777761
chr1	45793094	45793649
chr1	45795120	45795722
chr1	45845836	45846030
chr1	45848994	45849271
chr1	45901109	45901569
chr1	46002259	46002928
chr1	46135187	46135648
chr1	46301213	46301405
chr1	46370108	46370347
chr1	46414861	46415274
chr1	46676601	46676842
chr1	46853376	46853863
chr1	46913555	46913943
chr1	46914032	46914343
chr1	47024896	47025303
chr1	47116817	47117022
chr1	47207383	47207859
chr1	47319731	47320020
chr1	47749142	47749558
chr1	49335100	49335347
chr1	49345400	49345600
chr1	49347429	49347728
chr1	49517005	49517399
chr1	49879172	49879467
chr1	49933975	49934367
chr1	50076165	50076392
chr1	50288125	50288399
chr1	50368377	50368718
chr1	50400178	50400436
chr1	50480769	50480946
chr1	50714446	50714779
chr1	51157994	51158175
chr1	51191405	51191631
chr1	51191759	51192119
chr1	51265963	51266266
chr1	51271281	51271587
chr1	51399839	51400017
chr1	51400344	51400794
chr1	51408360	51408711
chr1	51419521	51419721
chr1	51420827	51421360
chr1	51478238	51478772
chr1	51479678	51479843
chr1	51624514	51625075
chr1	51699777	51699990
chr1	51718423	51718650
chr1	51733944	51734176
chr1	51911538	51912122
chr1	51915000	51915177
chr1	51915894	51916066
chr1	51920600	51921322
chr1	51945625	51945986
chr1	52232882	52233603
chr1	52248589	52248830
chr1	52252361	52252930
chr1	52364037	52364223
chr1	52578178	52578667
chr1	52808616	52808844
chr1	52817579	52817791
chr1	52824772	52825023
chr1	52844713	52845156
chr1	52858233	52858677
chr1	52875938	52876252
chr1	52882622	52882868
chr1	52901807	52902039
chr1	52918824	52919179
chr1	52937920	52938258
chr1	53296880	53297151
chr1	53511231	53511780
chr1	53525643	53526466
chr1	53532346	53532723
chr1	53653796	53654072
chr1	53745991	53746212
chr1	53749965	53750169
chr1	53785111	53785344
chr1	53855636	53856007
chr1	53856517	53856906
chr1	53867315	53867816
chr1	53869082	53869269
chr1	54250506	54250892
chr1	54327819	54328241
chr1	54370872	54371032
chr1	54396902	54397336
chr1	54438922	54439207
chr1	54452465	54452695
chr1	54557876	54558110
chr1	54586647	54586871
chr1	54730631	54730918
chr1	54731128	54731321
chr1	54884698	54885110
chr1	54895928	54896348
chr1	54949746	54949988
chr1	54982471	54982904
chr1	54983059	54983532
chr1	55010640	55011208
chr1	55022857	55023226
chr1	55027364	55027584
chr1	55031122	55031682
chr1	55052469	55052927
chr1	55076941	55077082
chr1	55130972	55131400
chr1	55162632	55163380
chr1	55210352	55210533
chr1	55210906	55211563
chr1	55212871	55213035
chr1	55213546	55213880
chr1	55223348	55223628
chr1	55236990	55237412
chr1	55279149	55279390
chr1	55291734	55292062
chr1	55318220	55318542
chr1	55351991	55352227
chr1	55491542	55491768
chr1	55495416	55495652
chr1	55512810	55513072
chr1	55643075	55643286
chr1	55951825	55952093
chr1	56091394	56091587
chr1	56737211	56737519
chr1	56751087	56751372
chr1	56953071	56954552
chr1	56972103	56972541
chr1	57153686	57153867
chr1	57222054	57222382
chr1	57377396	57377869
chr1	57474352	57474572
chr1	57476606	57477062
chr1	57521704	57521961
chr1	57953771	57954507
chr1	57969973	57970325
chr1	57979101	57979448
chr1	57980391	57980600
chr1	57981258	57981488
chr1	57984964	57985303
chr1	57995781	57996467
chr1	58006422	58006814
chr1	58029856	58030043
chr1	58112870	58113102
chr1	58144563	58144914
chr1	58254828	58255103
chr1	58366620	58367057
chr1	58373469	58373655
chr1	58380815	58381055
chr1	58392901	58393264
chr1	58401959	58402250
chr1	58409841	58410112
chr1	58424023	58424219
chr1	58445153	58445575
chr1	58457523	58457810
chr1	58467060	58467349
chr1	58467980	58468193
chr1	58468901	58469117
chr1	58475071	58475303
chr1	58476867	58477123
chr1	58504851	58505185
chr1	58569223	58569444
chr1	58573402	58573594
chr1	58613388	58614114
chr1	58623117	58623302
chr1	58628657	58628883
chr1	58672057	58672474
chr1	58700059	58700279
chr1	58715091	58715306
chr1	58760554	58761103
chr1	58767450	58767645
chr1	58827658	58827874
chr1	58863565	58863906
chr1	58906095	58906381
chr1	58973304	58973812
chr1	58993150	58993466
chr1	59017692	59017937
chr1	59119637	59120000
chr1	59213070	59213235
chr1	59235824	59236120
chr1	59237019	59237480
chr1	59239390	59239713
chr1	59251479	59251737
chr1	59270532	59270925
chr1	59283491	59283839
chr1	59368068	59368279
chr1	59384174	59384565
chr1	59400129	59400788
chr1	59401155	59401321
chr1	59454734	59455123
chr1	59481824	59482345
chr1	59504886	59505369
chr1	59533523	59533800
chr1	59632385	59632578
chr1	59660986	59661440
chr1	59663563	59664032
chr1	59666851	59667001
chr1	59670706	59671111
chr1	59677174	59677415
chr1	59685927	59686177
chr1	59716932	59717242
chr1	59719046	59719316
chr1	59728550	59728947
chr1	59763138	59763665
chr1	59779693	59779932
chr1	59795899	59796115
chr1	59827116	59827461
chr1	59843468	59844143
chr1	59896055	59896795
chr1	59912794	59913066
chr1	59926032	59926586
chr1	59938399	59938960
chr1	59948236	59948377
chr1	60000320	60000738
chr1	60009344	60009873
chr1	60011896	60012228
chr1	60012229	60012545
chr1	60038471	60038749
chr1	60040825	60041005
chr1	60070762	60071033
chr1	60081600	60081813
chr1	60103326	60103522
chr1	60112342	60112660
chr1	60148677	60149049
chr1	60160611	60161116
chr1	60180232	60181259
chr1	60189030	60189386
chr1	60249949	60250238
chr1	60293809	60294157
chr1	60330460	60330732
chr1	60343089	60343688
chr1	60355969	60356183
chr1	60386505	60386927
chr1	60414534	60415104
chr1	60461576	60461751
chr1	60466636	60466875
chr1	60467610	60467913
chr1	60543818	60544061
chr1	60544945	60545201
chr1	60545775	60546060
chr1	60566684	60567233
chr1	60569298	60569522
chr1	60646444	60646746
chr1	60778657	60779012
chr1	60786464	60786624
chr1	60791564	60791780
chr1	60818492	60818888
chr1	60852585	60852777
chr1	61095588	61095753
chr1	61352928	61353213
chr1	61354623	61354777
chr1	61539065	61539488
chr1	62066719	62067432
chr1	62691101	62691518
chr1	62715789	62716097
chr1	62736625	62736929
chr1	62872132	62872537
chr1	62897478	62897926
chr1	62915214	62915549
chr1	62995089	62995479
chr1	63011684	63011992
chr1	63013079	63013337
chr1	63019789	63020102
chr1	63025055	63025262
chr1	63050096	63050279
chr1	63107771	63108230
chr1	63117107	63117635
chr1	63138586	63139110
chr1	63140382	63140523
chr1	63173462	63173660
chr1	63231799	63231966
chr1	63233010	63233229
chr1	63442382	63442946
chr1	63602149	63602705
chr1	63647032	63647444
chr1	63647623	63647830
chr1	63894994	63895334
chr1	63915381	63915571
chr1	64037254	64037481
chr1	64249882	64250309
chr1	64296098	64296337
chr1	64301425	64302002
chr1	64372755	64373045
chr1	64514855	64515165
chr1	64523717	64524038
chr1	64524582	64524966
chr1	64532646	64532952
chr1	64540085	64540348
chr1	64551448	64552178
chr1	64617127	64617414
chr1	64690558	64691068
chr1	64715598	64715800
chr1	64737614	64738038
chr1	64797561	64797956
chr1	64824150	64824342
chr1	64831614	64831858
chr1	64833734	64833934
chr1	64902169	64902542
chr1	64954968	64955136
chr1	64956655	64957058
chr1	64957818	64958307
chr1	64990517	64991201
chr1	65037590	65038138
chr1	65054331	65054920
chr1	65077508	65077649
chr1	65097017	65097273
chr1	65112476	65112753
chr1	65120015	65120276
chr1	65133856	65134223
chr1	65150950	65151252
chr1	65178320	65179366
chr1	65186457	65186903
chr1	65208421	65208570
chr1	65746574	65746788
chr1	66173760	66173971
chr1	66174888	66175350
chr1	66377706	66377906
chr1	66613272	66613903
chr1	66700675	66700998
chr1	66816977	66817923
chr1	66863271	66863505
chr1	66867516	66867954
chr1	67129773	67130129
chr1	67311362	67311853
chr1	67709643	67710048
chr1	68189318	68189611
chr1	69385025	69385237
chr1	69437557	69437976
chr1	69566675	69567256
chr1	69722386	69722527
chr1	69727993	69728237
chr1	69736126	69736278
chr1	69875505	69876211
chr1	70468483	70468750
chr1	70468892	70469460
chr1	70665268	70665584
chr1	70808673	70808916
chr1	70863874	70864092
chr1	71102709	71103380
chr1	71103609	71104023
chr1	71115065	71115338
chr1	71433972	71434142
chr1	71434719	71434950
chr1	71471517	71471840
chr1	71541413	71541684
chr1	71547624	71548049
chr1	71550920	71551106
chr1	71556932	71557273
chr1	71586690	71586952
chr1	71592329	71592648
chr1	71619178	71619454
chr1	71642630	71642957
chr1	71932228	71932811
chr1	72214023	72214282
chr1	72226826	72227129
chr1	72232624	72233036
chr1	72242495	72242887
chr1	72243850	72244021
chr1	72258798	72258999
chr1	72284161	72284496
chr1	72290734	72290938
chr1	72313156	72313336
chr1	72490762	72491125
chr1	72580743	72581115
chr1	72583059	72583259
chr1	72622341	72622656
chr1	72649930	72650221
chr1	72676765	72677165
chr1	72703173	72703412
chr1	72715580	72715920
chr1	72741482	72741913
chr1	72865298	72865467
chr1	72870261	72870600
chr1	73304732	73305339
chr1	73332200	73332391
chr1	73503560	73503890
chr1	73586411	73586768
chr1	73663557	73663963
chr1	73686555	73686734
chr1	73775157	73775409
chr1	73842193	73842403
chr1	73862835	73863147
chr1	73932800	73933351
chr1	73933453	73933959
chr1	74028611	74028801
chr1	74063882	74064079
chr1	74084361	74084594
chr1	74094821	74095577
chr1	74176750	74176999
chr1	74217783	74218041
chr1	74236292	74236653
chr1	74241597	74241871
chr1	74284626	74285152
chr1	74305560	74305766
chr1	74307189	74307514
chr1	74307772	74308297
chr1	74309924	74310125
chr1	74315028	74315399
chr1	74332291	74332812
chr1	74383525	74383705
chr1	74397307	74397990
chr1	74405159	74405316
chr1	74415103	74415565
chr1	74427608	74427835
chr1	74446863	74447046
chr1	74451276	74451624
chr1	74473910	74474258
chr1	74477429	74477712
chr1	74505704	74506471
chr1	74514177	74514716
chr1	74532321	74532462
chr1	74539277	74539510
chr1	74557105	74557317
chr1	74563645	74564040
chr1	74565448	74565913
chr1	74587996	74588490
chr1	74594479	74594635
chr1	74615516	74615851
chr1	74645427	74645643
chr1	74673728	74673932
chr1	74674569	74674800
chr1	74675659	74675949
chr1	74683701	74683940
chr1	74702964	74703160
chr1	74773086	74773436
chr1	74779122	74779541
chr1	74786348	74786696
chr1	74803081	74803345
chr1	74808202	74808397
chr1	74818537	74818796
chr1	74827260	74827975
chr1	74863403	74863594
chr1	74864589	74864795
chr1	74873933	74874242
chr1	74877265	74877737
chr1	74893063	74893361
chr1	75010931	75011123
chr1	75016048	75016232
chr1	75124592	75125285
chr1	75147729	75148119
chr1	75156843	75157127
chr1	75168539	75169210
chr1	75180359	75180576
chr1	75188665	75188950
chr1	75189065	75189379
chr1	75191941	75192298
chr1	75194445	75194596
chr1	75204133	75204845
chr1	75206088	75206353
chr1	75219223	75219534
chr1	75244906	75245129
chr1	75253065	75253243
chr1	75269812	75270114
chr1	75280925	75281102
chr1	75298849	75299031
chr1	75317025	75318075
chr1	75411629	75412012
chr1	75480913	75481162
chr1	75521392	75521740
chr1	75545797	75546123
chr1	75557115	75557275
chr1	75559537	75559841
chr1	75573460	75573701
chr1	75588864	75589300
chr1	75665299	75665647
chr1	75727541	75728076
chr1	75746235	75746517
chr1	75792123	75792383
chr1	75801715	75801975
chr1	75802144	75802615
chr1	75972006	75972344
chr1	76100273	76100722
chr1	76261988	76262321
chr1	76556122	76556304
chr1	76556861	76557182
chr1	76558055	76558532
chr1	76839986	76840423
chr1	76841211	76841414
chr1	77374183	77374361
chr1	77436783	77437005
chr1	77438910	77439172
chr1	77442459	77442637
chr1	77453698	77454228
chr1	77468800	77469193
chr1	77500288	77500445
chr1	77515010	77515260
chr1	77553691	77553899
chr1	77840691	77840863
chr1	78106386	78106845
chr1	78116965	78117504
chr1	78208843	78209257
chr1	78524836	78524999
chr1	78534476	78535332
chr1	78546237	78546552
chr1	78657544	78658028
chr1	78674438	78674605
chr1	78676029	78676302
chr1	78775432	78775644
chr1	79542055	79542221
chr1	79611299	79611472
chr1	79656261	79656948
chr1	79661994	79662237
chr1	79662340	79662804
chr1	79663883	79664082
chr1	79671820	79672235
chr1	79691421	79691776
chr1	79712577	79712881
chr1	79731376	79731818
chr1	79762795	79763203
chr1	79770573	79771319
chr1	79775955	79776213
chr1	79817290	79817488
chr1	79959262	79959677
chr1	80184406	80184822
chr1	80185931	80186213
chr1	80340644	80341417
chr1	80372362	80372714
chr1	80377851	80378125
chr1	80387876	80388597
chr1	80406218	80406672
chr1	80759099	80759529
chr1	81785677	81785950
chr1	81894175	81894392
chr1	82290662	82291036
chr1	82316456	82316638
chr1	82694196	82694461
chr1	82724781	82725059
chr1	82819257	82819474
chr1	82820295	82820948
chr1	82827010	82827265
chr1	82839294	82839609
chr1	82867166	82867399
chr1	82875410	82875738
chr1	82916909	82917182
chr1	83028111	83028377
chr1	83031013	83031403
chr1	83070360	83070567
chr1	83142131	83142397
chr1	83661025	83661463
chr1	84195819	84196142
chr1	84205698	84206033
chr1	84648028	84648255
chr1	84677595	84678004
chr1	84713158	84713332
chr1	84716010	84716396
chr1	84764073	84764422
chr1	84787108	84787333
chr1	84797558	84798070
chr1	84814184	84814455
chr1	84821577	84821794
chr1	84839419	84839955
chr1	84850674	84850863
chr1	84859818	84860031
chr1	84860426	84861117
chr1	84870385	84870588
chr1	84879479	84880174
chr1	84890184	84890393
chr1	84891566	84892105
chr1	84897410	84897666
chr1	84919019	84919488
chr1	84924709	84925278
chr1	84940104	84940317
chr1	84956786	84957151
chr1	85091754	85091926
chr1	85106094	85106583
chr1	85114615	85114997
chr1	85178675	85178819
chr1	85242873	85243089
chr1	85250482	85250855
chr1	85266435	85266873
chr1	85323308	85323585
chr1	85323649	85323940
chr1	85494933	85495172
chr1	85592240	85593330
chr1	85600531	85600927
chr1	85603920	85604303
chr1	85608873	85609202
chr1	85653485	85653642
chr1	85740907	85741245
chr1	85751249	85751430
chr1	85779845	85780134
chr1	85783879	85784152
chr1	85790599	85790842
chr1	85793359	85793507
chr1	85812715	85812950
chr1	85894486	85894695
chr1	85921435	85921703
chr1	85945855	85946026
chr1	85966888	85967180
chr1	86064285	86064679
chr1	86136456	86136786
chr1	86152109	86152282
chr1	86153943	86154337
chr1	86154531	86154790
chr1	86182216	86182553
chr1	86189167	86189308
chr1	86208629	86208821
chr1	86225321	86225999
chr1	86250427	86250825
chr1	86260072	86260438
chr1	86265670	86266041
chr1	86278311	86278620
chr1	86279544	86279703
chr1	86291850	86292535
chr1	86297010	86297254
chr1	86303038	86303460
chr1	86358979	86359764
chr1	86381107	86381321
chr1	86415674	86415844
chr1	86430100	86430366
chr1	86434470	86434648
chr1	86443473	86443739
chr1	86445432	86445736
chr1	86446119	86446267
chr1	86455178	86455469
chr1	86465234	86465541
chr1	86467228	86467666
chr1	86470920	86471244
chr1	86472153	86472537
chr1	86473279	86473676
chr1	86482002	86482299
chr1	86482376	86482559
chr1	86485978	86486129
chr1	86487383	86487828
chr1	86492124	86492589
chr1	86492841	86492984
chr1	86504112	86504515
chr1	86517641	86517915
chr1	86526323	86526743
chr1	86549291	86549510
chr1	86561974	86562372
chr1	86562781	86563107
chr1	86572318	86572497
chr1	86582350	86582944
chr1	86597728	86598003
chr1	86611760	86611931
chr1	86628872	86629162
chr1	86629714	86629900
chr1	86647319	86648126
chr1	86670394	86670653
chr1	86749746	86750380
chr1	86995544	86995929
chr1	87067639	87068069
chr1	87074342	87074923
chr1	87081759	87082169
chr1	87089756	87090152
chr1	87091403	87091884
chr1	87098719	87098950
chr1	87190262	87190626
chr1	87213786	87214362
chr1	87249750	87250100
chr1	87256767	87256946
chr1	87257826	87258115
chr1	87288905	87289046
chr1	87291044	87291235
chr1	87295168	87295602
chr1	87297388	87297914
chr1	87309002	87309312
chr1	87326699	87327137
chr1	87337193	87337478
chr1	87360790	87361272
chr1	87367766	87367959
chr1	87413830	87414453
chr1	87421061	87421439
chr1	87439705	87440020
chr1	87445661	87445870
chr1	87514344	87514498
chr1	87525064	87525397
chr1	87539990	87540326
chr1	87551606	87552035
chr1	87631207	87631936
chr1	87637541	87637765
chr1	87647908	87648539
chr1	87649265	87649516
chr1	87658902	87659722
chr1	87674179	87674445
chr1	87676105	87676402
chr1	87676794	87676991
chr1	87682473	87682703
chr1	87687088	87687264
chr1	87723501	87723670
chr1	87737085	87737313
chr1	87755821	87756144
chr1	87820909	87821123
chr1	87838094	87838381
chr1	87840176	87840734
chr1	87840880	87841143
chr1	87853067	87853302
chr1	87860210	87860488
chr1	87872554	87872913
chr1	87996458	87997080
chr1	88003609	88004079
chr1	88164945	88165249
chr1	88208009	88208524
chr1	88277387	88277807
chr1	88296249	88296507
chr1	88303479	88303746
chr1	88328561	88329044
chr1	88591479	88591859
chr1	88602657	88602991
chr1	88621245	88621446
chr1	88664697	88665103
chr1	88702055	88702405
chr1	88779767	88780141
chr1	88800449	88800812
chr1	88801129	88801473
chr1	88806019	88806345
chr1	88807071	88807303
chr1	89004830	89005030
chr1	89025336	89025536
chr1	89030474	89030845
chr1	89069987	89070413
chr1	89153415	89153597
chr1	89160389	89160782
chr1	89189295	89189492
chr1	89191159	89191601
chr1	89192420	89192765
chr1	89216001	89216214
chr1	89226718	89227168
chr1	89251781	89252051
chr1	89252542	89252761
chr1	89337400	89337843
chr1	89454638	89454864
chr1	89883092	89883241
chr1	89895502	89895908
chr1	89901451	89901661
chr1	89927281	89927472
chr1	89939280	89939587
chr1	89940476	89940653
chr1	89981230	89981499
chr1	90048383	90048716
chr1	90064684	90065250
chr1	90070342	90070567
chr1	90074460	90074905
chr1	90195079	90195364
chr1	90202229	90202770
chr1	90203780	90203987
chr1	90438540	90438880
chr1	90519053	90519706
chr1	90540885	90541104
chr1	90571674	90571842
chr1	90603041	90603534
chr1	90727254	90727726
chr1	90973160	90973492
chr1	90984791	90985035
chr1	90985598	90985975
chr1	91052816	91053243
chr1	91125036	91125267
chr1	91144831	91145179
chr1	91175610	91176073
chr1	91247031	91247319
chr1	91247623	91247911
chr1	91298205	91298401
chr1	91304269	91304894
chr1	91319439	91319688
chr1	91362938	91363153
chr1	91366858	91367219
chr1	91391705	91392080
chr1	91413184	91413530
chr1	91459176	91459661
chr1	91494470	91494881
chr1	91671474	91671643
chr1	91914972	91916228
chr1	91992290	91992604
chr1	92014165	92014800
chr1	92040702	92041159
chr1	92084066	92084351
chr1	92084952	92085248
chr1	92180114	92180992
chr1	92348910	92349182
chr1	92444244	92444626
chr1	92473639	92474034
chr1	92501732	92502087
chr1	92537090	92537287
chr1	92809753	92810085
chr1	92841084	92841728
chr1	92902838	92903144
chr1	92906873	92907139
chr1	92907270	92907586
chr1	92924904	92925073
chr1	92934270	92934784
chr1	92937883	92938140
chr1	93030155	93030845
chr1	93030975	93031141
chr1	93056454	93056710
chr1	93115040	93115450
chr1	93272995	93273208
chr1	93299784	93300104
chr1	93305808	93306109
chr1	93315146	93315743
chr1	93342637	93343066
chr1	93343407	93343701
chr1	93364047	93364703
chr1	93379895	93380247
chr1	93426870	93427072
chr1	93445630	93445786
chr1	93457684	93457885
chr1	93463188	93463776
chr1	93464859	93465201
chr1	93478030	93479225
chr1	93487336	93487614
chr1	93511252	93512085
chr1	93531522	93531764
chr1	93538145	93538421
chr1	93538967	93539274
chr1	93541629	93541805
chr1	93571394	93571717
chr1	93583409	93583682
chr1	93604012	93604240
chr1	93604344	93604696
chr1	93635627	93636037
chr1	93638968	93639130
chr1	93640192	93640463
chr1	93658860	93659259
chr1	93667826	93668098
chr1	93672665	93672982
chr1	93675489	93675841
chr1	93685764	93685930
chr1	93686506	93686782
chr1	93694115	93694352
chr1	93694579	93694863
chr1	93695875	93696016
chr1	93703294	93703848
chr1	93705585	93706024
chr1	93713303	93714045
chr1	93734523	93735369
chr1	93747396	93747989
chr1	93757145	93757385
chr1	93763488	93763880
chr1	93790877	93791527
chr1	93803737	93804425
chr1	93825097	93825582
chr1	93896746	93897226
chr1	93925413	93925615
chr1	94001374	94001574
chr1	94087131	94087612
chr1	94178830	94179140
chr1	94932237	94932482
chr1	95250330	95250583
chr1	95270854	95271088
chr1	95272147	95272322
chr1	95313503	95313719
chr1	95744722	95744943
chr1	95777147	95777310
chr1	96020769	96021058
chr1	96139245	96139508
chr1	96217498	96217977
chr1	96625355	96625814
chr1	96838321	96838552
chr1	96843181	96843878
chr1	96872129	96872287
chr1	96876173	96876434
chr1	96886555	96886897
chr1	96897454	96897664
chr1	96916017	96916320
chr1	96993251	96993745
chr1	97569001	97569275
chr1	97570132	97570374
chr1	97728352	97728541
chr1	97760580	97760955
chr1	97769952	97770360
chr1	97790372	97790788
chr1	97794225	97794454
chr1	97799912	97800354
chr1	97806196	97806364
chr1	97952288	97952906
chr1	98134924	98135117
chr1	98159976	98160382
chr1	98198241	98198602
chr1	98877643	98878044
chr1	99273550	99273835
chr1	99274433	99274679
chr1	99520359	99520701
chr1	99627571	99627885
chr1	99663537	99664004
chr1	100730057	100730409
chr1	100874345	100874658
chr1	100888834	100889164
chr1	101347652	101347868
chr1	101917086	101917237
chr1	101994770	101995069
chr1	102811489	102811843
chr1	102896242	102896493
chr1	102922126	102922436
chr1	103258285	103258766
chr1	103448663	103448804
chr1	103449260	103449448
chr1	103653214	103653410
chr1	103868400	103868884
chr1	104333004	104333490
chr1	105047954	105048255
chr1	105435652	105436379
chr1	105494910	105495128
chr1	105578909	105579121
chr1	105626276	105626546
chr1	105627497	105627697
chr1	105663392	105664025
chr1	105783670	105784033
chr1	105942210	105942576
chr1	105990116	105990665
chr1	106120791	106120975
chr1	106164310	106164555
chr1	106171302	106171727
chr1	106423406	106423566
chr1	106534867	106535312
chr1	106759440	106759893
chr1	106796598	106796837
chr1	106861004	106861268
chr1	107107516	107107680
chr1	107453806	107453957
chr1	107799984	107800197
chr1	107960102	107960274
chr1	107961022	107961266
chr1	108465837	108466317
chr1	108581646	108582142
chr1	109594374	109594753
chr1	110158039	110158366
chr1	110632143	110632365
chr1	110904343	110904674
chr1	110905008	110905281
chr1	111358539	111358693
chr1	111538407	111538793
chr1	111539095	111539516
chr1	111864811	111865131
chr1	112720698	112721234
chr1	113361786	113362149
chr1	113368326	113368553
chr1	113394294	113394720
chr1	113770566	113770799
chr1	113964094	113964270
chr1	114076680	114077050
chr1	114078814	114079186
chr1	114573964	114574359
chr1	114634786	114635174
chr1	115320542	115320705
chr1	115320958	115321157
chr1	115375190	115375548
chr1	115657233	115657374
chr1	116121758	116121988
chr1	116127247	116127816
chr1	116701431	116701767
chr1	116702190	116702632
chr1	117549887	117550482
chr1	117611235	117611715
chr1	117653979	117654242
chr1	117655321	117655606
chr1	117819983	117820392
chr1	118311160	118311457
chr1	118326676	118327058
chr1	118337046	118337754
chr1	118338759	118339400
chr1	118357131	118357536
chr1	118389124	118389470
chr1	118458701	118459262
chr1	118618963	118619160
chr1	118620180	118620871
chr1	118627721	118628109
chr1	118647996	118648370
chr1	118649620	118650303
chr1	118662294	118662559
chr1	118757322	118757726
chr1	118835798	118835957
chr1	118856491	118856668
chr1	118975574	118976148
chr1	118985304	118985678
chr1	119075344	119075772
chr1	119085890	119086068
chr1	119302576	119303047
chr1	119317959	119318193
chr1	119319176	119319380
chr1	119369246	119369770
chr1	119435693	119436012
chr1	119442999	119443243
chr1	119504617	119505048
chr1	119513861	119514055
chr1	119519356	119520015
chr1	119521919	119522203
chr1	119526067	119526272
chr1	119586549	119586839
chr1	119588031	119588265
chr1	119596774	119597260
chr1	119648513	119649094
chr1	119649743	119650081
chr1	119837403	119837847
chr1	119913063	119913680
chr1	120039574	120039729
chr1	120042172	120042667
chr1	120083263	120083607
chr1	120120932	120121250
chr1	120181161	120181336
chr1	120213027	120213301
chr1	120213419	120214050
chr1	120237912	120238114
chr1	120238944	120239167
chr1	120239319	120239631
chr1	120256828	120257010
chr1	120265190	120265503
chr1	120266438	120266831
chr1	120272545	120272973
chr1	120275895	120276427
chr1	120388637	120389049
chr1	120428663	120428863
chr1	120590395	120590697
chr1	121223614	121223755
chr1	121327770	121328062
chr1	121428904	121429559
chr1	121430930	121431148
chr1	121487986	121488306
chr1	121506506	121507106
chr1	121528464	121528802
chr1	121548648	121549267
chr1	121564810	121565188
chr1	121577578	121577800
chr1	121578895	121579491
chr1	121647369	121647556
chr1	121704329	121704506
chr1	122518097	122518669
chr1	122539351	122539906
chr1	123134171	123134631
chr1	123760065	123760498
chr1	124604612	124604854
chr1	124686566	124686751
chr1	125041324	125041594
chr1	125284762	125284982
chr1	125435365	125435987
chr1	125495460	125496027
chr1	125514770	125515147
chr1	125515348	125515611
chr1	125516016	125516174
chr1	125546028	125546436
chr1	125560346	125561025
chr1	125587109	125587414
chr1	125766356	125766819
chr1	126051544	126051791
chr1	127170852	127171332
chr1	127204777	127205373
chr1	127221182	127221381
chr1	127244548	127244779
chr1	127321652	127321903
chr1	127411001	127411196
chr1	127478363	127478553
chr1	127546610	127546965
chr1	127716094	127716298
chr1	127757220	127757389
chr1	127773811	127774290
chr1	127789216	127789801
chr1	127790396	127790617
chr1	127868489	127869071
chr1	127951633	127951965
chr1	127995742	127996099
chr1	128080013	128080261
chr1	128082048	128082276
chr1	128095257	128095523
chr1	128097631	128097852
chr1	128102671	128103400
chr1	128108475	128109047
chr1	128115174	128115404
chr1	128137987	128138303
chr1	128238551	128238824
chr1	128243797	128244562
chr1	128256754	128257044
chr1	128267007	128267275
chr1	128268133	128268893
chr1	128278489	128279151
chr1	128297073	128297225
chr1	128306912	128307509
chr1	128317902	128318165
chr1	128323300	128323563
chr1	128323898	128324142
chr1	128330178	128330451
chr1	128359510	128359988
chr1	128361086	128361402
chr1	128368747	128368918
chr1	128369832	128370010
chr1	128376590	128376857
chr1	128411363	128411547
chr1	128417181	128417864
chr1	128426081	128426428
chr1	128437152	128437548
chr1	128459033	128459431
chr1	128477702	128478408
chr1	128515244	128515458
chr1	128516586	128516997
chr1	128593194	128593689
chr1	128798860	128799014
chr1	129977291	129977545
chr1	129982942	129983210
chr1	130245779	130246056
chr1	130353470	130353775
chr1	130366018	130366412
chr1	130431426	130431654
chr1	130462582	130463101
chr1	130482882	130483023
chr1	130486201	130486473
chr1	130510132	130510528
chr1	130524807	130525056
chr1	130572233	130572617
chr1	130573682	130573995
chr1	130659841	130660052
chr1	130663526	130663855
chr1	130668735	130669005
chr1	130715520	130716030
chr1	130731946	130732087
chr1	130737705	130737861
chr1	130792724	130792928
chr1	131097619	131097961
chr1	131108034	131108217
chr1	131138110	131138491
chr1	131146096	131146334
chr1	131149884	131150184
chr1	131150339	131151198
chr1	131153098	131153301
chr1	131161132	131161447
chr1	131161546	131162142
chr1	131227974	131228598
chr1	131280237	131280496
chr1	131311449	131311804
chr1	131449840	131450315
chr1	131486598	131486755
chr1	131498199	131498595
chr1	131505236	131505699
chr1	131527049	131528017
chr1	131548618	131548927
chr1	131613520	131613796
chr1	131779358	131779884
chr1	131853570	131853795
chr1	131854494	131854716
chr1	131858351	131858676
chr1	131858842	131859255
chr1	131867135	131867597
chr1	131879042	131879322
chr1	131879909	131880155
chr1	131893157	131893765
chr1	131893861	131894032
chr1	131910273	131910564
chr1	131914746	131915153
chr1	131946502	131946772
chr1	131961348	131961805
chr1	131969698	131970320
chr1	131997754	131997934
chr1	131998834	131999251
chr1	131999335	131999685
chr1	132007896	132008174
chr1	132050338	132050571
chr1	132113193	132113409
chr1	132113871	132114506
chr1	132146830	132147137
chr1	132147513	132147754
chr1	132152529	132152847
chr1	132157286	132157559
chr1	132165888	132166081
chr1	132167094	132167342
chr1	132172391	132172738
chr1	132187920	132188206
chr1	132200727	132201240
chr1	132205958	132206671
chr1	132219278	132219480
chr1	132222352	132222496
chr1	132251545	132251924
chr1	132278215	132278577
chr1	132315884	132316270
chr1	132394053	132394319
chr1	132410161	132410862
chr1	132417271	132417763
chr1	132453801	132454148
chr1	132542837	132542997
chr1	132732849	132733167
chr1	132893408	132893761
chr1	132899944	132900211
chr1	132908514	132908887
chr1	132910022	132910276
chr1	132928220	132928361
chr1	132935148	132935420
chr1	132935557	132935928
chr1	132944181	132944419
chr1	132958933	132959273
chr1	132969743	132969963
chr1	133028102	133028377
chr1	133028944	133029147
chr1	133037834	133038448
chr1	133061955	133062252
chr1	133063286	133063811
chr1	133064086	133064455
chr1	133084100	133084627
chr1	133118192	133118591
chr1	133118761	133119025
chr1	133129436	133129695
chr1	133131022	133131435
chr1	133142972	133143228
chr1	133146185	133146695
chr1	133153289	133153674
chr1	133165530	133165806
chr1	133168793	133169141
chr1	133177311	133178145
chr1	133253642	133253821
chr1	133309233	133309608
chr1	133309928	133310237
chr1	133311415	133311560
chr1	133313083	133313445
chr1	133326685	133327156
chr1	133330749	133331000
chr1	133353601	133353747
chr1	133363290	133363806
chr1	133396579	133397008
chr1	133424308	133425164
chr1	133432774	133432965
chr1	133528035	133528303
chr1	133571494	133571770
chr1	133610181	133610459
chr1	133650098	133650673
chr1	133650785	133651255
chr1	133676785	133676969
chr1	133710087	133710506
chr1	133760414	133761094
chr1	133763440	133763723
chr1	133777601	133777926
chr1	133876177	133876409
chr1	133885684	133886126
chr1	133913995	133914296
chr1	133975597	133975767
chr1	134079017	134079388
chr1	134092916	134093243
chr1	134114066	134114264
chr1	134154127	134154884
chr1	134168730	134169036
chr1	134169166	134169729
chr1	134188977	134189429
chr1	134208123	134208288
chr1	134224840	134225001
chr1	134226170	134226393
chr1	134226831	134227081
chr1	134244357	134244580
chr1	134245011	134245157
chr1	134261416	134261699
chr1	134261794	134262394
chr1	134277841	134278023
chr1	134326913	134327176
chr1	134336560	134336768
chr1	134337100	134337335
chr1	134338607	134339078
chr1	134344528	134344959
chr1	134361805	134362089
chr1	134379095	134379404
chr1	134384574	134385002
chr1	134405591	134406157
chr1	134415171	134415634
chr1	134423857	134424242
chr1	134435151	134435342
chr1	134439302	134439492
chr1	134447176	134447533
chr1	134450421	134450629
chr1	134455421	134455599
chr1	134469572	134469885
chr1	134494501	134495118
chr1	134501484	134502075
chr1	134517310	134517607
chr1	134535614	134535782
chr1	134549823	134550031
chr1	134556964	134557169
chr1	134558601	134558934
chr1	134563729	134564112
chr1	134570108	134570733
chr1	134584458	134584869
chr1	134611088	134611357
chr1	134611632	134612027
chr1	134629598	134629866
chr1	134646486	134646689
chr1	134651677	134651929
chr1	134691948	134692237
chr1	134742000	134742227
chr1	134799146	134799700
chr1	134831976	134832216
chr1	134936165	134936611
chr1	134955834	134956176
chr1	134962306	134962713
chr1	135146622	135146919
chr1	135177898	135178111
chr1	135184222	135184571
chr1	135198894	135199139
chr1	135208772	135208984
chr1	135211610	135211986
chr1	135223691	135224018
chr1	135234951	135235092
chr1	135245341	135245667
chr1	135248150	135248335
chr1	135250790	135250989
chr1	135283923	135284227
chr1	135285270	135285610
chr1	135299862	135300352
chr1	135310164	135310642
chr1	135313688	135313969
chr1	135320178	135320404
chr1	135322668	135323059
chr1	135368066	135368549
chr1	135381985	135382349
chr1	135400958	135401238
chr1	135414732	135415099
chr1	135430460	135430968
chr1	135446281	135446529
chr1	135447426	135447810
chr1	135448239	135448533
chr1	135458732	135459172
chr1	135467027	135467354
chr1	135502310	135502488
chr1	135502986	135503348
chr1	135540390	135540584
chr1	135561369	135561665
chr1	135601684	135601914
chr1	135615990	135616464
chr1	135631631	135631916
chr1	135632200	135632580
chr1	135637748	135637925
chr1	135668266	135668901
chr1	135726636	135726777
chr1	135729064	135729243
chr1	135730364	135730901
chr1	135753021	135753206
chr1	135788721	135788921
chr1	135818664	135818981
chr1	136131185	136131429
chr1	136138349	136138597
chr1	136139044	136139465
chr1	136220636	136220859
chr1	136229588	136229799
chr1	136238534	136239199
chr1	136318040	136318265
chr1	136346037	136346261
chr1	136390959	136391591
chr1	136403943	136404125
chr1	136415138	136415719
chr1	136427647	136427953
chr1	136436631	136437304
chr1	136466114	136466440
chr1	136477630	136477812
chr1	136565828	136566098
chr1	136566491	136566658
chr1	136576040	136576658
chr1	136579644	136580119
chr1	136596823	136597335
chr1	136597505	136597736
chr1	136633347	136633603
chr1	136640580	136640782
chr1	136642823	136643086
chr1	136647518	136648085
chr1	136651671	136651964
chr1	136701513	136701672
chr1	136707256	136707781
chr1	136734740	136734925
chr1	136735665	136735923
chr1	136754398	136754604
chr1	136758511	136759099
[truncated: 44,800 more rows]

## Sheet: Klf5_Morula
Reproducible peaks of Klf5 binding in morula embryo
seqnames	start	end
chr1	3445389	3446175
chr1	3798750	3799285
chr1	3959000	3959429
chr1	4326874	4327488
chr1	4447977	4448485
chr1	4671171	4671562
chr1	4762118	4763229
chr1	4787782	4788720
chr1	4819318	4819829
chr1	4842064	4842687
chr1	5008059	5008440
chr1	5307402	5307935
chr1	5309389	5310028
chr1	6017428	6017944
chr1	6293118	6293555
chr1	7045057	7045693
chr1	7088589	7089266
chr1	7124876	7125286
chr1	7206875	7207525
chr1	7298837	7299572
chr1	7397959	7398469
chr1	7638052	7638408
chr1	9347284	9347792
chr1	9367267	9367771
chr1	9520276	9520742
chr1	9545054	9545597
chr1	9700151	9700577
chr1	9768267	9768977
chr1	9798836	9799435
chr1	9825210	9825869
chr1	9875200	9875723
chr1	9887080	9887568
chr1	9944138	9944426
chr1	10039538	10040125
chr1	10177771	10178302
chr1	10358902	10359418
chr1	11330438	11330744
chr1	11492865	11493412
chr1	11647058	11647540
chr1	12874224	12874774
chr1	12886470	12886859
chr1	13045127	13045613
chr1	13088077	13088378
chr1	13207277	13207801
chr1	13596584	13597153
chr1	13664086	13664771
chr1	13872753	13873120
chr1	13941469	13942537
chr1	14743026	14743773
chr1	15051375	15051900
chr1	15286373	15286839
chr1	15867391	15867689
chr1	16067015	16067606
chr1	16079750	16080506
chr1	16093383	16094005
chr1	16104457	16105003
chr1	16194915	16195948
chr1	16205796	16206589
chr1	16619099	16619698
chr1	16629241	16629708
chr1	16631248	16631750
chr1	16669038	16669736
chr1	16722097	16722633
chr1	16792407	16793299
chr1	16813869	16814278
chr1	16867193	16867648
chr1	16881485	16881902
chr1	16888536	16889018
chr1	17072195	17072737
chr1	17097292	17098128
chr1	17433949	17434680
chr1	17596634	17597125
chr1	17612253	17612762
chr1	18845910	18846521
chr1	19096967	19097366
chr1	19975257	19975843
chr1	20743839	20744358
chr1	20774168	20774634
chr1	20799244	20799858
chr1	20951262	20951692
chr1	21024004	21024335
chr1	21025653	21026238
chr1	21079086	21079750
chr1	21096984	21097415
chr1	21166400	21167124
chr1	21256025	21257098
chr1	21329004	21329546
chr1	21345634	21345978
chr1	21399782	21400402
chr1	21428090	21428992
chr1	23255899	23256743
chr1	23382871	23383834
chr1	23394431	23395666
chr1	23539538	23540107
chr1	23701444	23702028
chr1	23937946	23938706
chr1	23944187	23944818
chr1	23994085	23994795
chr1	24100038	24100575
chr1	24612365	24613006
chr1	24660442	24661047
chr1	24776365	24777061
chr1	25020450	25020973
chr1	25049413	25050304
chr1	25061865	25062398
chr1	25132779	25133225
chr1	26739809	26740364
chr1	27599466	27599924
chr1	27768701	27769209
chr1	29036029	29036491
chr1	29978346	29979088
chr1	30413662	30414169
chr1	30558511	30558891
chr1	30817589	30818266
chr1	30864703	30865187
chr1	30873638	30874538
chr1	30908654	30909123
chr1	30937262	30937722
chr1	30949597	30950205
chr1	30955854	30956393
chr1	30989014	30989629
chr1	31069147	31069620
chr1	31103766	31104312
chr1	32035305	32035801
chr1	33719778	33720323
chr1	33839462	33840004
chr1	33945090	33945425
chr1	34066564	34066910
chr1	34073582	34074193
chr1	34106984	34107543
chr1	34439333	34439882
chr1	34536565	34537519
chr1	34549652	34550126
chr1	34722583	34723199
chr1	34739476	34740091
chr1	35026176	35026866
chr1	35048978	35049503
chr1	35084705	35085025
chr1	35858488	35858797
chr1	35881134	35882032
chr1	35895583	35896138
chr1	35917506	35918166
chr1	35986175	35986494
chr1	35990886	35991256
chr1	36001837	36002329
chr1	36013602	36014565
chr1	36031330	36031705
chr1	36054691	36055109
chr1	36067910	36068530
chr1	36077064	36077672
chr1	36095480	36096145
chr1	36101090	36101543
chr1	36119282	36119649
chr1	36249702	36250159
chr1	36278318	36279110
chr1	36285760	36286710
chr1	36336212	36336565
chr1	36476616	36477699
chr1	36511482	36512057
chr1	36580585	36581128
chr1	36731638	36732525
chr1	36757539	36758018
chr1	36768437	36768981
chr1	36919995	36921044
chr1	36939380	36940051
chr1	36983653	36984277
chr1	37042969	37043399
chr1	37130214	37130612
chr1	37246362	37246913
chr1	37274655	37275088
chr1	37299567	37300256
chr1	37429766	37430290
chr1	37481359	37481924
chr1	37523991	37524394
chr1	37540763	37541337
chr1	37546302	37546645
chr1	37568884	37569608
chr1	37609461	37610046
chr1	37616180	37617087
chr1	37684536	37685228
chr1	37712471	37713109
chr1	37737002	37737293
chr1	37864619	37865347
chr1	37871896	37872464
chr1	37883334	37883972
chr1	37884281	37884859
chr1	37890157	37890605
chr1	37899804	37900543
chr1	37997034	37997570
chr1	38129500	38130255
chr1	38330341	38331158
chr1	38356300	38357043
chr1	38503594	38504146
chr1	38834182	38834636
chr1	38854886	38855375
chr1	38873821	38874367
chr1	38969103	38969556
chr1	38987340	38987971
chr1	39021671	39022009
chr1	39100506	39101016
chr1	39122741	39123645
chr1	39138298	39138739
chr1	39175578	39176153
chr1	39186588	39187208
chr1	39294965	39295273
chr1	39348982	39349624
chr1	39367607	39368009
chr1	39462834	39463458
chr1	39478536	39479012
chr1	39520876	39521519
chr1	39535460	39536018
chr1	39568755	39569235
chr1	39577069	39577712
chr1	39614373	39615035
chr1	39949985	39950506
chr1	39964157	39964824
chr1	40002037	40002472
chr1	40304333	40304726
chr1	40790379	40790932
chr1	40906857	40907472
chr1	40947279	40947646
chr1	42035091	42035569
chr1	42218344	42218864
chr1	42603006	42603423
chr1	42784718	42785238
chr1	42851038	42851495
chr1	42864839	42865479
chr1	42968132	42968723
chr1	42993977	42994777
chr1	43171425	43172287
chr1	43207570	43208122
chr1	43232611	43233147
chr1	43233560	43234140
chr1	43431697	43432345
chr1	43447002	43447380
chr1	43471866	43472634
chr1	43483549	43484604
chr1	43827598	43828111
chr1	43933664	43934229
chr1	43941611	43942046
chr1	43970993	43971538
chr1	44102434	44102721
chr1	45594314	45594909
chr1	45793083	45793490
chr1	45795120	45795533
chr1	46414888	46415302
chr1	46853409	46853967
chr1	47024631	47025347
chr1	47207284	47207718
chr1	49933838	49934382
chr1	51191478	51192134
chr1	51265841	51266240
chr1	51271276	51271740
chr1	51420819	51421394
chr1	51478252	51478856
chr1	51479596	51480212
chr1	51624479	51625208
chr1	51699411	51700068
chr1	51707505	51708234
chr1	51718257	51718815
chr1	51914456	51915022
chr1	51920656	51921179
chr1	52232924	52233662
chr1	52252371	52253015
chr1	52578094	52578600
chr1	52809709	52810305
chr1	52844693	52845247
chr1	52858214	52858655
chr1	52918551	52919453
chr1	53511219	53511659
chr1	53525626	53526350
chr1	53784954	53785435
chr1	53855629	53855951
chr1	54327749	54328321
chr1	54768632	54769146
chr1	54884665	54885187
chr1	54982706	54983170
chr1	55022839	55023201
chr1	55031073	55031575
chr1	55052453	55052941
chr1	55087694	55088197
chr1	55162539	55163384
chr1	55202182	55202550
chr1	55210831	55211499
chr1	55223190	55223868
chr1	55318106	55318628
chr1	56737071	56737540
chr1	56953039	56954641
chr1	56972193	56972563
chr1	57406479	57406975
chr1	57419121	57419830
chr1	57476525	57477030
chr1	57521509	57522036
chr1	57970004	57970442
chr1	57979024	57979635
chr1	57995622	57996127
chr1	58006392	58006851
chr1	58366595	58367264
chr1	58573447	58573734
chr1	58712296	58712637
chr1	58760572	58761092
chr1	58973317	58973958
chr1	58993101	58993586
chr1	59239300	59239770
chr1	59400159	59401092
chr1	59481936	59482520
chr1	59570375	59570966
chr1	59660561	59661502
chr1	59663545	59663931
chr1	59728347	59729061
chr1	59762791	59763728
chr1	59843394	59843852
chr1	59895975	59896762
chr1	59924434	59924875
chr1	59926141	59926927
chr1	59938459	59938933
chr1	60038482	60038811
chr1	60097877	60098563
chr1	60180183	60181134
chr1	60343078	60343612
chr1	60386476	60387082
chr1	60566421	60567176
chr1	60569002	60569506
chr1	60572286	60573179
chr1	60685291	60686005
chr1	60778694	60779196
chr1	60818227	60818841
chr1	61354215	61354574
chr1	62872053	62872597
chr1	62994871	62995538
chr1	63012967	63013470
chr1	63117160	63117629
chr1	63138210	63139206
chr1	63232884	63233321
chr1	63442292	63442939
chr1	63601955	63602684
chr1	64121622	64121957
chr1	64524612	64525075
chr1	64540047	64540394
chr1	64690610	64691285
chr1	64700163	64700701
chr1	64737449	64738088
chr1	64797430	64798116
chr1	64831187	64831750
chr1	64957824	64958238
chr1	64990669	64991189
chr1	65037544	65038169
chr1	65054370	65055089
chr1	65178274	65179305
chr1	65186323	65186915
chr1	65912917	65913311
chr1	66174825	66175476
chr1	66817095	66817875
chr1	66867437	66868124
chr1	69437426	69438168
chr1	69566861	69567465
chr1	69875473	69876131
chr1	70665194	70665845
chr1	71102501	71103944
chr1	71541401	71541803
chr1	71556880	71557391
chr1	71586579	71586876
chr1	71681331	71681804
chr1	72226332	72227194
chr1	72242505	72243041
chr1	72255125	72255977
chr1	72313100	72313463
chr1	72583081	72583490
chr1	72622181	72622668
chr1	73586297	73586803
chr1	73663458	73664068
chr1	73932738	73933377
chr1	74028295	74028700
chr1	74063608	74064431
chr1	74084243	74084843
chr1	74091929	74092592
chr1	74094820	74095660
chr1	74284594	74285185
chr1	74332246	74332894
chr1	74397167	74398276
chr1	74414892	74415673
chr1	74505659	74506296
chr1	74514169	74514663
chr1	74556967	74557438
chr1	74754061	74754535
chr1	74773117	74773582
chr1	74779027	74779566
chr1	74818422	74819008
chr1	74877253	74877631
chr1	74999386	74999752
chr1	75124643	75125351
chr1	75168451	75169262
chr1	75188891	75189498
chr1	75191836	75192163
chr1	75204205	75204787
chr1	75317052	75318053
chr1	75479104	75479684
chr1	75480801	75481202
chr1	75487519	75488014
chr1	75801863	75802509
chr1	76558018	76558562
chr1	77187942	77188440
chr1	77453749	77454248
chr1	77462084	77462447
chr1	77840603	77841190
chr1	78116920	78117523
chr1	78534272	78535248
chr1	78657173	78657961
chr1	79671940	79672274
chr1	79712143	79712967
chr1	79770613	79771164
chr1	80184342	80184980
chr1	80340725	80341343
chr1	80387967	80388604
chr1	80758984	80759687
chr1	81893826	81894527
chr1	82820238	82820861
chr1	82875129	82875770
chr1	83030832	83031768
chr1	84713207	84713516
chr1	84860589	84861187
chr1	84891593	84892226
chr1	85092172	85092489
chr1	85105979	85106704
chr1	85178657	85179182
chr1	85266284	85266840
chr1	85323361	85323993
chr1	85603822	85604361
chr1	85779736	85780343
chr1	85966830	85967363
chr1	86064315	86064636
chr1	86136350	86136873
chr1	86182222	86182539
chr1	86260042	86260426
chr1	86302917	86303749
chr1	86359226	86359856
chr1	86430092	86430539
chr1	86436383	86436884
chr1	86443399	86443875
chr1	86472120	86473064
chr1	86487388	86487839
chr1	86492083	86492720
chr1	86497729	86498350
chr1	86503932	86504424
chr1	86562774	86563299
chr1	86628410	86629140
chr1	86647358	86648171
chr1	86749829	86750139
chr1	86995484	86995941
chr1	87081667	87082046
chr1	87089826	87090278
chr1	87213869	87214508
chr1	87257854	87258213
chr1	87290889	87291218
chr1	87326554	87327284
chr1	87631210	87632123
chr1	87658941	87659759
chr1	87673756	87674398
chr1	87820832	87821364
chr1	87840221	87840602
chr1	87840766	87841315
chr1	87852782	87853539
chr1	88165040	88165403
chr1	88208036	88208632
chr1	88277438	88277934
chr1	88296029	88296604
chr1	88328609	88328927
chr1	88701903	88702636
chr1	88779659	88780605
chr1	88800333	88800960
chr1	88805923	88806373
chr1	89030435	89030911
chr1	89069954	89070627
chr1	89191142	89191429
chr1	89337305	89337807
chr1	89445602	89446327
chr1	89895446	89896100
chr1	89927158	89927721
chr1	89940080	89940657
chr1	90048234	90048864
chr1	90064620	90065388
chr1	90202224	90202746
chr1	90519175	90519714
chr1	90735935	90736285
chr1	90852781	90853353
chr1	90969555	90970151
chr1	90984650	90985152
chr1	91052744	91053748
chr1	91124774	91125186
chr1	91240655	91241166
chr1	91247578	91248017
chr1	91304425	91304866
chr1	91398624	91399093
chr1	91413044	91413384
chr1	91494124	91494805
chr1	91720303	91720835
chr1	91914800	91916167
chr1	92084587	92085312
chr1	92180113	92181156
chr1	92348784	92349320
chr1	92536924	92537495
chr1	92592586	92593217
chr1	92902626	92903074
chr1	92934322	92934881
chr1	93030196	93031118
chr1	93056080	93056954
chr1	93114937	93115459
chr1	93191168	93191702
chr1	93299671	93300265
chr1	93315060	93315706
chr1	93342611	93343330
chr1	93364135	93364602
chr1	93464759	93465263
chr1	93478023	93479247
chr1	93487139	93487683
chr1	93511407	93512205
chr1	93658869	93659413
chr1	93693937	93694994
chr1	93703263	93703709
chr1	93747253	93748124
chr1	93763220	93763994
chr1	93790937	93791422
chr1	93803657	93804543
chr1	93824870	93825653
chr1	93896658	93897158
chr1	94087044	94087599
chr1	96139189	96139591
chr1	96217398	96217752
chr1	96838029	96838526
chr1	96843291	96843970
chr1	96851814	96852373
chr1	96876005	96876550
chr1	96993251	96993931
chr1	97760520	97760893
chr1	97769814	97770318
chr1	97790465	97790880
chr1	97799756	97800764
chr1	103258305	103258778
chr1	103868262	103868837
chr1	105615006	105615759
chr1	105626314	105626704
chr1	105627374	105627752
chr1	105663385	105664130
chr1	105990035	105990802
chr1	106171304	106171702
chr1	106423300	106423845
chr1	106534693	106535412
chr1	106860880	106861355
chr1	107799886	107800194
chr1	107960742	107961470
chr1	111864665	111865112
chr1	113770422	113770910
chr1	114574055	114574525
chr1	117549832	117550432
chr1	118337103	118337739
chr1	118338706	118339456
chr1	118357041	118357566
chr1	118428387	118428877
chr1	118458935	118459781
chr1	118620182	118620907
chr1	118627635	118628223
chr1	118649584	118650188
chr1	118757205	118757858
chr1	118975564	118976322
chr1	119074930	119075724
chr1	119302557	119303160
chr1	119504531	119505175
chr1	119513665	119514205
chr1	119519473	119520067
chr1	119537677	119538230
chr1	119565800	119566146
chr1	119586323	119586990
chr1	119648652	119649271
chr1	119837376	119837928
chr1	119912952	119913781
chr1	120213087	120214017
chr1	120275619	120276607
chr1	120388490	120389097
chr1	121428841	121429546
chr1	121506405	121506926
chr1	121548569	121549218
chr1	121704369	121704674
chr1	122539423	122539837
chr1	125435421	125435919
chr1	125457756	125458377
chr1	125495620	125496039
chr1	125526026	125526872
chr1	125560310	125561152
chr1	127221121	127221554
chr1	127244330	127244900
chr1	127287486	127287844
chr1	127320970	127321994
chr1	127773675	127774709
chr1	127990344	127990952
chr1	128102682	128103322
chr1	128268176	128268864
chr1	128278475	128279059
chr1	128306826	128307296
chr1	128359457	128360011
chr1	128416828	128417914
chr1	128437160	128437659
chr1	128459145	128459546
chr1	128593100	128593687
chr1	129977173	129977846
chr1	130245633	130246017
chr1	130365996	130366543
chr1	130462493	130463226
chr1	130486049	130486624
chr1	130510049	130510575
chr1	130524586	130525144
chr1	130572234	130572595
chr1	130573572	130574058
chr1	130715336	130716087
chr1	130731791	130732345
chr1	131097441	131097930
chr1	131149803	131151085
chr1	131161015	131161753
chr1	131228004	131228581
chr1	131527103	131528114
chr1	131562188	131562901
chr1	131858234	131859295
chr1	131893248	131894063
chr1	131910130	131910668
chr1	132049928	132050783
chr1	132084700	132085394
chr1	132113208	132114705
chr1	132168083	132168688
chr1	132206126	132206658
chr1	132265409	132265950
chr1	132268609	132269111
chr1	132315797	132316316
chr1	132453777	132454758
chr1	132732759	132733175
chr1	132909330	132910428
chr1	133028125	133028483
chr1	133037743	133038515
chr1	133063370	133064522
chr1	133083985	133084699
chr1	133118067	133118984
chr1	133130848	133131554
chr1	133146261	133146824
chr1	133177578	133178201
chr1	133189510	133190438
chr1	133190564	133190982
chr1	133363212	133363999
chr1	133424497	133425231
chr1	133527955	133528407
chr1	133650916	133651319
chr1	133669901	133670927
chr1	133885630	133886285
chr1	134154184	134154696
chr1	134188927	134189463
chr1	134261998	134262427
chr1	134344469	134345044
chr1	134348521	134348992
chr1	134405348	134406223
chr1	134415105	134415916
chr1	134423808	134424388
chr1	134439227	134439810
chr1	134494549	134495218
chr1	134535005	134535866
chr1	134555328	134555773
chr1	134563625	134564169
chr1	134584448	134584880
chr1	134741848	134742477
chr1	134936190	134936697
chr1	134955856	134956228
chr1	135146611	135147039
chr1	135198741	135199386
chr1	135248180	135248748
chr1	135250820	135251325
chr1	135260456	135261119
chr1	135283833	135284415
chr1	135299789	135300368
chr1	135446199	135446646
chr1	135466932	135467634
chr1	135472456	135472836
chr1	135631668	135632600
chr1	135668054	135669169
chr1	135730435	135730901
chr1	135857035	135857575
chr1	136014968	136015372
chr1	136015550	136015985
chr1	136131075	136131494
chr1	136220390	136220951
chr1	136414988	136415644
chr1	136436866	136437192
chr1	136445036	136445487
chr1	136465946	136466552
chr1	136579571	136580211
chr1	136596711	136597704
chr1	136640459	136640973
chr1	136642666	136643173
chr1	136707051	136707913
chr1	136892949	136894015
chr1	136949138	136949913
chr1	136972571	136973291
chr1	136979676	136980282
chr1	137003071	137004013
chr1	137297704	137298368
chr1	137842863	137843421
chr1	138856561	138856931
chr1	138956564	138957321
chr1	138974771	138975273
chr1	139494291	139495642
chr1	141246079	141246455
chr1	142083952	142084474
chr1	142100216	142100802
chr1	143776752	143777354
chr1	145557565	145558062
chr1	146330581	146331143
chr1	148680818	148681273
chr1	150392788	150393567
chr1	150556982	150558482
chr1	151255263	151255635
chr1	151270250	151270884
chr1	151304717	151305569
chr1	151322991	151323491
chr1	151328507	151329221
chr1	151343513	151344551
chr1	151428253	151428844
chr1	151466349	151467049
chr1	151500696	151501295
chr1	151544310	151545025
chr1	151545484	151546021
chr1	151556893	151557530
chr1	151568635	151569153
chr1	151613574	151614183
chr1	151755009	151755395
chr1	151830502	151831445
chr1	151919144	151919681
chr1	151964126	151964985
chr1	152090242	152091201
chr1	152606196	152606666
chr1	152766155	152766753
chr1	152778658	152779496
chr1	152781327	152781802
chr1	152809777	152810290
chr1	152916931	152917990
chr1	153009271	153009836
chr1	153033483	153034111
chr1	153083288	153083622
chr1	153092043	153092484
chr1	153109257	153109822
chr1	153332745	153333482
chr1	153424737	153425404
chr1	153532801	153533470
chr1	153708523	153709025
chr1	153740062	153740391
chr1	153750907	153752041
chr1	153899551	153900144
chr1	153922630	153923129
chr1	153938777	153939223
chr1	153944108	153944555
chr1	153984267	153984639
chr1	154024410	154024878
chr1	154100405	154101115
chr1	154957067	154957581
chr1	155114139	155114505
chr1	155244292	155244822
chr1	155258693	155259112
chr1	155351445	155351950
chr1	155405372	155405951
chr1	155417098	155417668
chr1	155438479	155439011
chr1	155522185	155522741
chr1	155555893	155556658
chr1	155707741	155708344
chr1	155812623	155812927
chr1	155843151	155843935
chr1	156035615	156036104
chr1	156176492	156176950
chr1	156235178	156235580
chr1	156303255	156303754
chr1	156345375	156345904
chr1	156347492	156347968
chr1	156389527	156389904
chr1	156479079	156479737
chr1	156509211	156509762
chr1	156558499	156558796
chr1	156588652	156589274
chr1	156598372	156599134
chr1	156667299	156667914
chr1	156718837	156719436
chr1	156725231	156725880
chr1	156765549	156766325
chr1	156939333	156939957
chr1	156956215	156956982
chr1	156968052	156968570
chr1	157035312	157035898
chr1	157310628	157311174
chr1	157416218	157416885
chr1	157434196	157434730
chr1	157459765	157460972
chr1	157511356	157511909
chr1	158461430	158462064
chr1	159160489	159160910
chr1	159270968	159271374
chr1	160053458	160053949
chr1	160194854	160195485
chr1	160212566	160213228
chr1	160217969	160218445
chr1	160884837	160885546
chr1	160905795	160906823
chr1	161034191	161035223
chr1	161206698	161207335
chr1	161270989	161271836
chr1	161876670	161877307
chr1	162558105	162558661
chr1	163779352	163779928
chr1	164248524	164249217
chr1	164307309	164307889
chr1	164458087	164458635
chr1	164517067	164517863
chr1	164537397	164538032
chr1	164868781	164869188
chr1	165086773	165087644
chr1	165236489	165237182
chr1	165287741	165288193
chr1	165291629	165292046
chr1	165311318	165312499
chr1	165331128	165331765
chr1	165460553	165461374
chr1	165634406	165634951
chr1	165771024	165771797
chr1	166002603	166003302
chr1	166125155	166125707
chr1	166159958	166160556
chr1	166378661	166379422
chr1	167054060	167054463
chr1	167182965	167183295
chr1	167206208	167206534
chr1	167217378	167217916
chr1	167222535	167223071
chr1	167308352	167308922
chr1	167349812	167350465
chr1	167393517	167394381
chr1	167602644	167603231
chr1	167661042	167661690
chr1	167903554	167904029
chr1	168210359	168210892
chr1	168603809	168604429
chr1	169893946	169894413
chr1	169969025	169969447
chr1	170079167	170079871
chr1	170097210	170097651
chr1	170167781	170168238
chr1	170168979	170169539
chr1	170174806	170175470
chr1	170212898	170213644
chr1	170410390	170410967
chr1	170578953	170579617
chr1	170871494	170871825
chr1	170950931	170951454
chr1	170981420	170982230
chr1	171074372	171074716
chr1	171100095	171101239
chr1	171292011	171292633
chr1	171311529	171311826
chr1	171328953	171329329
chr1	171361317	171361847
chr1	171416721	171417330
chr1	171437264	171437747
chr1	171439003	171439563
chr1	171465639	171466126
chr1	171477853	171478839
chr1	171516523	171516834
chr1	171689401	171690477
chr1	172018914	172019670
chr1	172042566	172043267
chr1	172182751	172183176
chr1	172390842	172391319
chr1	172426519	172427094
chr1	172467615	172468718
chr1	172502262	172502842
chr1	172520690	172521345
chr1	172592204	172592987
chr1	172627381	172627792
chr1	175512172	175512689
chr1	175537361	175537903
chr1	175625397	175625763
chr1	175692377	175693241
chr1	175911958	175912560
chr1	175919639	175920133
chr1	175978895	175979460
chr1	176724169	176725100
chr1	176797862	176798766
chr1	176813974	176814833
chr1	177258528	177258985
chr1	177271401	177272053
chr1	177441756	177442313
chr1	177749633	177750336
chr1	177796202	177796960
chr1	177825421	177826065
chr1	178187401	178187840
chr1	178296187	178297062
chr1	178307465	178307954
chr1	178315969	178316340
chr1	178318603	178319195
chr1	178337700	178338190
chr1	178375914	178376673
chr1	178408930	178409356
chr1	178433542	178434119
chr1	178544534	178545055
chr1	178826836	178827379
chr1	178844003	178845052
chr1	179116772	179117136
chr1	179478294	179478729
chr1	179487119	179487523
chr1	179517844	179518408
chr1	179518972	179519648
chr1	179546245	179546703
chr1	179568729	179569859
chr1	179586130	179587148
chr1	179612072	179612371
chr1	179627810	179628247
chr1	179668052	179668508
chr1	179960006	179960446
chr1	180195832	180196352
chr1	180225954	180226513
chr1	180255713	180256646
chr1	180387351	180387845
chr1	180546995	180547455
chr1	180568509	180569150
chr1	180570931	180571434
chr1	180629168	180629681
chr1	180636592	180637447
chr1	180725753	180726403
chr1	180813403	180813873
chr1	180813971	180814572
chr1	180829805	180830276
chr1	180844486	180845048
chr1	180850530	180851186
chr1	180873414	180874351
chr1	180902867	180903481
chr1	180933903	180934509
chr1	181148453	181149065
chr1	181256528	181257707
chr1	181535826	181536265
chr1	181845015	181845642
chr1	181860705	181861177
chr1	181877191	181878063
chr1	181878202	181878627
chr1	182030219	182030833
chr1	182033948	182034310
chr1	182041366	182042056
chr1	182042872	182043371
chr1	182124470	182124938
chr1	182185246	182185787
chr1	182282477	182283377
chr1	182362655	182363157
chr1	182445724	182446044
chr1	183296990	183297355
chr1	183299159	183299554
chr1	183378727	183379143
chr1	183435304	183436025
chr1	183621154	183621473
chr1	184019257	184019954
chr1	184033989	184034606
chr1	184732651	184733102
chr1	184883004	184883916
chr1	184968238	184968786
chr1	184981868	184982251
chr1	184982655	184983264
chr1	185039044	185039590
chr1	185329128	185329714
chr1	185454401	185454888
chr1	186084726	186085339
chr1	186728681	186729271
chr1	186945966	186946449
chr1	187078882	187079466
chr1	187210531	187211115
chr1	187693398	187694087
chr1	188606414	188606891
chr1	188614575	188614973
chr1	188843991	188844429
chr1	188894600	188895037
chr1	189393078	189393573
chr1	189415613	189416327
chr1	189687942	189688548
chr1	189778371	189778815
chr1	189812586	189813137
chr1	189923838	189924309
chr1	190125244	190125803
chr1	190325100	190325534
chr1	191026074	191026570
chr1	191139614	191140331
chr1	191200670	191201231
chr1	191224895	191225289
chr1	191293027	191293957
chr1	191396887	191397713
chr1	191554340	191554819
chr1	191575464	191575992
chr1	191666306	191666796
chr1	191717989	191718591
chr1	191737534	191737923
chr1	191801957	191802649
chr1	191946118	191946759
chr1	191998912	191999384
chr1	192092145	192093048
chr1	192136623	192137267
chr1	192403287	192403910
chr1	192583233	192583902
chr1	192794830	192795575
chr1	193035501	193036278
chr1	193152789	193154000
chr1	193373536	193374011
chr1	193655538	193656036
chr1	194675775	194676070
chr1	194774579	194775432
chr1	194805202	194805746
chr10	3135546	3136038
chr10	3372657	3373162
chr10	3559126	3559662
chr10	3630003	3630362
chr10	4002661	4003169
chr10	4047902	4048334
chr10	4190933	4191308
chr10	4197304	4198200
chr10	4250591	4251202
chr10	4253613	4254015
chr10	4273581	4274288
chr10	4289474	4289960
chr10	4325745	4326340
chr10	4334218	4334749
chr10	4386505	4387251
chr10	4460090	4460690
chr10	4469285	4469641
chr10	4482507	4484112
chr10	4490642	4491141
chr10	4504242	4504610
chr10	4515183	4515508
chr10	4586966	4587763
chr10	4626867	4627577
chr10	5062728	5063063
chr10	5188843	5189387
chr10	5202561	5203315
chr10	5797863	5798360
chr10	5805303	5806291
chr10	5823768	5824523
chr10	7189117	7189717
chr10	7681253	7681891
chr10	7725671	7726249
chr10	7780423	7781169
chr10	7956220	7957014
chr10	8227219	8227724
chr10	8274772	8275362
chr10	8569481	8570105
chr10	8580291	8580578
chr10	8894983	8895554
chr10	9404010	9404536
chr10	9496957	9497302
chr10	9732938	9733352
chr10	11065119	11065957
chr10	11149039	11149686
chr10	11205822	11206322
chr10	11266710	11267066
chr10	11280990	11281494
chr10	11361096	11361506
chr10	11431074	11431497
chr10	12578813	12579558
chr10	12868031	12868568
chr10	12892575	12892897
chr10	12903774	12904217
chr10	12935238	12935977
chr10	12991690	12992191
chr10	13012984	13013542
chr10	13015272	13015682
chr10	13193032	13193809
chr10	13219006	13219589
chr10	13513154	13513866
chr10	13783460	13784014
chr10	14276875	14277392
chr10	14292710	14293440
chr10	14304305	14304770
chr10	14392964	14393450
chr10	14583406	14583914
chr10	14851532	14851952
chr10	15926093	15926435
chr10	17579325	17579853
chr10	17734016	17734816
chr10	18085258	18085641
chr10	18133471	18133975
chr10	18234922	18235572
chr10	18268312	18268758
chr10	18448773	18449309
chr10	18454280	18454673
chr10	18844696	18845285
chr10	18859607	18860321
chr10	18870920	18871258
chr10	19192177	19192731
chr10	19555468	19556354
chr10	19582288	19582613
chr10	19591511	19592306
chr10	19682334	19682891
chr10	20031622	20032149
chr10	20090642	20091841
chr10	20106169	20106717
chr10	20120706	20121294
chr10	20134375	20135369
chr10	20186804	20187108
chr10	20312012	20312793
chr10	20952225	20952741
chr10	21447702	21448295
chr10	21866168	21866945
chr10	21961066	21961814
chr10	21994060	21994782
chr10	22044124	22044617
chr10	22050804	22051364
chr10	22058442	22059032
chr10	22080176	22080696
chr10	22594369	22594913
chr10	22719873	22720417
chr10	22998678	22999384
chr10	23714321	23714800
chr10	23749334	23749807
chr10	23832420	23832940
chr10	23915636	23916171
chr10	23981932	23982286
chr10	24115356	24116228
chr10	24134291	24134618
chr10	24520446	24520996
chr10	24595346	24595719
chr10	24739558	24740086
chr10	24748349	24749068
chr10	24771848	24772317
chr10	24805844	24806436
chr10	24834452	24834858
chr10	24859550	24859894
chr10	25236996	25237365
chr10	25290962	25291475
chr10	25344060	25344778
chr10	25359511	25360256
chr10	25532522	25533230
chr10	25649712	25650258
chr10	25669999	25670531
chr10	25695187	25695879
chr10	26194846	26195402
chr10	26416304	26416836
chr10	26427725	26428196
chr10	26451352	26451800
chr10	26677271	26677922
chr10	26786492	26787043
chr10	26907316	26907735
chr10	26939509	26939948
chr10	27645560	27646159
chr10	27652671	27653340
chr10	27879804	27880280
chr10	27986879	27987314
chr10	27994238	27995092
chr10	28011851	28012195
chr10	28013199	28013740
chr10	28014051	28014588
chr10	28645941	28646229
chr10	29361810	29362353
chr10	29426032	29426575
chr10	29611058	29611606
chr10	30194971	30195640
chr10	30200365	30200760
chr10	30301077	30301477
chr10	30570423	30570869
chr10	30618171	30618664
chr10	30629462	30629990
chr10	30630957	30631324
chr10	30731344	30731933
chr10	30842562	30843184
chr10	30907161	30907611
chr10	30963754	30964255
chr10	31068745	31069283
chr10	31313311	31313691
chr10	31533333	31533942
chr10	32958480	32958801
chr10	33977450	33978102
chr10	34009966	34010621
chr10	34019494	34020063
chr10	34418289	34419126
chr10	35620802	35621425
chr10	36045060	36045639
chr10	36087485	36087998
chr10	36691590	36692384
chr10	36897754	36898211
chr10	36948406	36948839
chr10	37015701	37016453
chr10	37071931	37072461
chr10	37131469	37131853
chr10	37136990	37137874
chr10	37212333	37212898
chr10	37220310	37220817
chr10	37231085	37231558
chr10	38154831	38155275
chr10	38185404	38186091
chr10	38673474	38674033
chr10	38801548	38802231
chr10	38893604	38894005
chr10	38896340	38896808
chr10	38914470	38915128
chr10	39112443	39112812
chr10	39369479	39369946
chr10	39684332	39684756
chr10	39899097	39899475
chr10	39960141	39960654
chr10	39978887	39979608
chr10	40003950	40004587
chr10	40010946	40011337
chr10	40176628	40177195
chr10	40237548	40238080
chr10	40258617	40259260
chr10	40267056	40267571
chr10	40278836	40279343
chr10	40348811	40349402
chr10	40362788	40363486
chr10	40402103	40402596
chr10	40404188	40404643
chr10	40442040	40442985
chr10	40624396	40625010
chr10	40635069	40635446
chr10	40635465	40635997
chr10	40883194	40883802
chr10	40891435	40892036
chr10	40959786	40960312
chr10	40982757	40983585
chr10	40997760	40998236
chr10	41006722	41007097
chr10	41040493	41041178
chr10	41170214	41170576
chr10	41299426	41299942
chr10	41434820	41435397
chr10	41472807	41473362
chr10	41518805	41519684
chr10	41763642	41764262
chr10	41809711	41810538
chr10	41887038	41887715
chr10	41997469	41998117
chr10	42064427	42064869
chr10	42150861	42151492
chr10	42271420	42271886
chr10	42277589	42278246
chr10	42464881	42465700
chr10	42478330	42478851
chr10	42501385	42502313
chr10	42545777	42546309
chr10	42649007	42649818
chr10	42686944	42687438
chr10	42761158	42761824
chr10	42902080	42902813
chr10	42950228	42950842
chr10	43051697	43052249
chr10	43187961	43188396
chr10	43200066	43200625
chr10	43221279	43221765
chr10	43466359	43466907
chr10	43489431	43490037
chr10	44005579	44006193
chr10	44037849	44038375
chr10	44043494	44044315
chr10	44062369	44062794
chr10	44078598	44079030
chr10	44096709	44097364
chr10	44112870	44113332
chr10	44208713	44209588
chr10	44233698	44234148
chr10	44268200	44268659
chr10	44427897	44428419
chr10	45058201	45058877
chr10	45064141	45064880
chr10	45070838	45071389
chr10	45161467	45162237
chr10	45217612	45218189
chr10	45291842	45292763
chr10	45734466	45735182
chr10	48880264	48881146
chr10	50583121	50583695
chr10	50592561	50593002
chr10	52245123	52245457
chr10	52277900	52278427
chr10	52289011	52289722
chr10	52360363	52360901
chr10	52381894	52382483
chr10	52417241	52417682
chr10	53379598	53380153
chr10	53385434	53386380
chr10	53596513	53597078
chr10	53629436	53630365
chr10	54629458	54629994
chr10	54696507	54697259
chr10	56382857	56383296
chr10	56393943	56394649
chr10	56401249	56402021
chr10	56406500	56407214
chr10	56430159	56431052
chr10	56453587	56454197
chr10	57480714	57481183
chr10	57486011	57486641
chr10	57491680	57492409
chr10	57536752	57537244
chr10	57539524	57539956
chr10	58322985	58323857
chr10	58364919	58365566
chr10	58459729	58460102
chr10	58497636	58498153
chr10	58531075	58531464
chr10	58692561	58693129
chr10	58727908	58728351
chr10	58734780	58735872
chr10	58879257	58879879
chr10	59037358	59038075
chr10	59221483	59222423
chr10	59248639	59249163
chr10	59269862	59270539
chr10	59283146	59283696
chr10	59310318	59310770
chr10	59323055	59323995
chr10	59333311	59334024
chr10	59701861	59702785
chr10	59809927	59810443
chr10	59856712	59857350
chr10	59914573	59915186
chr10	59915352	59915875
chr10	59931919	59932670
chr10	59953671	59954433
chr10	60002706	60003318
chr10	60029582	60029964
chr10	60065395	60065784
chr10	60174058	60175002
chr10	60175221	60175732
chr10	60186470	60187055
chr10	60215409	60216091
chr10	60264586	60264985
chr10	60277330	60278073
chr10	60332485	60332966
chr10	60478524	60479221
chr10	60479985	60480810
chr10	60552826	60553368
chr10	60742124	60743301
chr10	60752589	60753158
chr10	60756042	60756570
chr10	60768585	60768930
chr10	60844940	60845578
chr10	60868034	60868604
chr10	60884852	60885276
chr10	60948509	60949523
chr10	61001296	61001637
chr10	61004077	61004694
chr10	61056806	61057263
chr10	61062833	61063395
chr10	61064366	61065087
chr10	61075588	61076080
chr10	61082424	61082988
chr10	61440124	61440785
chr10	61452537	61453298
chr10	61498611	61499174
chr10	61544505	61544998
chr10	61679942	61680557
chr10	61695176	61695656
chr10	61714905	61715584
chr10	61820896	61821307
chr10	61834191	61834738
chr10	61925570	61926210
chr10	61994247	61994633
chr10	61997315	61997922
chr10	62031741	62032519
chr10	62110199	62110994
chr10	62177247	62178044
chr10	62230662	62231552
chr10	62324387	62324961
chr10	62332301	62332757
chr10	62339951	62340654
chr10	62366846	62367482
chr10	62412983	62413781
chr10	62432499	62432934
chr10	62486493	62487228
chr10	62491597	62492229
chr10	62496464	62496922
chr10	62650975	62651623
chr10	62661840	62662632
chr10	62736113	62736760
chr10	62796745	62797615
chr10	62854877	62855363
chr10	62885338	62886081
chr10	62908815	62909389
chr10	62983175	62983741
chr10	62994152	62994696
chr10	63023633	63024291
chr10	63053963	63054845
chr10	63136413	63136747
chr10	63180493	63180941
chr10	63194974	63195551
chr10	63206728	63207282
chr10	63235885	63236410
chr10	63236568	63237399
chr10	63243631	63244142
chr10	63270987	63271831
chr10	63338837	63339454
chr10	63454084	63454868
chr10	66321282	66321621
chr10	66567918	66568533
chr10	66683864	66684781
chr10	66758443	66758919
chr10	66771267	66771642
chr10	66785512	66786085
chr10	66809762	66810181
chr10	66846103	66846644
chr10	66896781	66897202
chr10	66968466	66969866
chr10	66983001	66983503
chr10	67025653	67026445
chr10	67027095	67027605
chr10	67100078	67100617
chr10	67641429	67641931
chr10	67648929	67649460
chr10	67979411	67979935
chr10	68099824	68100346
chr10	68136645	68137044
chr10	68149511	68149799
chr10	68231516	68231928
chr10	68388083	68388601
chr10	69237089	69237897
chr10	69304770	69305576
chr10	69327526	69327939
chr10	69352788	69353545
chr10	69359668	69360007
chr10	69374030	69374598
chr10	69407110	69407723
chr10	69411737	69412396
chr10	69412634	69413132
chr10	70109912	70110545
chr10	70138089	70138712
chr10	70362345	70362831
chr10	70384572	70385127
chr10	70432564	70433064
chr10	70456617	70457129
chr10	70470797	70471232
chr10	70599082	70599943
chr10	70740712	70741197
chr10	70846428	70846990
chr10	70878028	70878766
chr10	70904983	70906194
chr10	70975420	70976377
chr10	71130236	71130559
chr10	71237833	71238404
chr10	71308091	71308767
chr10	71375882	71376393
chr10	71399516	71400485
chr10	71420460	71421030
chr10	71425735	71426100
chr10	71433032	71433625
chr10	71441550	71442309
chr10	71499382	71500117
chr10	74108364	74108680
chr10	74948174	74948691
chr10	75022688	75023160
chr10	75042021	75042469
chr10	75208257	75208919
chr10	75211903	75212347
chr10	75497167	75497740
chr10	75517109	75517624
chr10	75563832	75564270
chr10	75642773	75643446
chr10	75648934	75649630
chr10	75859959	75860317
chr10	75879046	75879518
chr10	75893202	75893637
chr10	75920960	75921657
chr10	75935593	75936271
chr10	75961469	75962008
chr10	75983265	75983811
chr10	75986963	75987584
chr10	76019223	76019907
chr10	76020320	76020991
chr10	76030498	76031309
chr10	76032274	76032739
chr10	76076842	76077178
chr10	76078210	76078822
chr10	76198373	76198876
chr10	76237630	76238200
chr10	76345087	76345683
chr10	76414952	76415442
chr10	76442139	76443037
chr10	76531159	76531838
chr10	76705181	76705766
chr10	76752788	76753209
chr10	76961728	76962489
chr10	76972108	76972887
chr10	77032698	77033514
chr10	77047087	77047714
chr10	77061436	77062216
chr10	77069336	77069655
chr10	77092540	77093010
chr10	77126620	77127120
chr10	77134827	77135576
chr10	77258816	77259534
chr10	77417961	77418513
chr10	77464119	77464553
chr10	77569836	77570448
chr10	77581158	77582115
chr10	77605990	77606808
chr10	77670649	77671162
chr10	77796654	77797473
chr10	77816452	77817026
chr10	77902249	77903340
chr10	78012900	78013368
chr10	78048117	78048547
chr10	78055221	78056741
chr10	78090155	78090757
chr10	78132784	78133071
chr10	78169566	78170146
chr10	78216349	78216939
chr10	78244469	78244981
chr10	78255048	78255739
chr10	78272784	78273355
chr10	78296869	78297284
chr10	78311823	78312329
chr10	78372522	78373107
chr10	78374708	78375214
chr10	78406924	78407665
chr10	78432731	78433509
chr10	78474262	78474800
chr10	78495732	78496571
chr10	78509303	78510006
chr10	78574465	78575248
chr10	79496550	79497077
chr10	79533508	79534116
chr10	79679300	79680119
chr10	79681413	79682029
chr10	79704076	79704724
chr10	79748707	79749442
chr10	79766870	79767686
chr10	79773293	79773921
chr10	79780111	79781208
chr10	79806962	79807472
chr10	79834329	79835060
chr10	79840795	79841338
chr10	79844024	79844787
chr10	79854243	79854833
chr10	79880409	79881190
chr10	79908067	79909136
chr10	79959712	79960227
chr10	79984380	79985308
chr10	80014445	80015227
chr10	80019299	80019825
chr10	80025642	80026329
chr10	80027764	80028343
chr10	80039571	80040125
chr10	80045655	80046382
chr10	80053130	80053723
chr10	80083010	80083367
chr10	80091272	80091971
chr10	80115359	80115836
chr10	80159897	80160200
chr10	80167528	80168354
chr10	80222636	80223402
chr10	80226224	80226832
chr10	80260716	80261920
chr10	80290881	80291902
chr10	80329467	80330239
chr10	80353530	80353981
chr10	80358093	80358634
chr10	80366951	80367402
chr10	80399004	80399932
chr10	80423305	80423999
chr10	80433440	80434287
chr10	80443641	80444021
chr10	80450566	80451148
chr10	80538901	80539640
chr10	80569592	80569940
chr10	80577202	80578427
chr10	80590136	80590895
chr10	80602795	80603455
chr10	80622002	80622831
chr10	80656306	80657044
chr10	80664589	80665173
chr10	80676147	80676772
chr10	80701734	80702861
chr10	80742215	80742816
chr10	80752011	80752541
chr10	80816216	80816664
chr10	80826124	80827052
chr10	80848500	80848990
chr10	80900838	80901204
chr10	80916883	80917773
chr10	80940008	80940787
chr10	80961163	80961693
chr10	81007168	81007540
chr10	81014759	81015242
chr10	81018235	81018805
chr10	81036943	81037506
chr10	81082431	81082994
chr10	81105637	81106913
chr10	81137238	81137950
chr10	81141611	81142130
chr10	81167740	81168137
chr10	81168884	81169338
chr10	81175536	81176543
chr10	81182525	81182932
chr10	81223846	81224254
chr10	81284740	81285197
chr10	81291332	81291858
chr10	81292423	81293242
chr10	81307406	81307754
chr10	81314185	81314630
chr10	81320220	81321153
chr10	81340149	81341071
chr10	81348955	81349484
chr10	81350380	81350732
chr10	81378339	81378971
chr10	81383826	81384576
chr10	81401379	81402183
chr10	81416646	81416943
chr10	81429379	81429917
chr10	81464311	81465770
chr10	81496260	81496745
chr10	81505019	81505599
chr10	81534727	81535200
chr10	81600576	81601246
chr10	81623332	81624036
chr10	81633425	81633864
chr10	81640781	81641353
chr10	82051905	82052683
chr10	82073898	82074324
chr10	82161305	82161905
chr10	82178265	82178832
chr10	82186380	82187010
chr10	82625733	82626691
chr10	82682009	82682614
chr10	82763873	82764532
chr10	82780259	82780748
chr10	82858898	82859520
chr10	82899791	82900136
chr10	83119585	83120280
chr10	83187845	83188313
chr10	83221757	83222434
chr10	83337200	83337844
chr10	83338615	83339046
chr10	83359828	83360395
chr10	83376024	83376342
chr10	83459875	83460252
chr10	83482954	83483493
chr10	83539319	83539797
chr10	83685180	83686143
chr10	83709709	83710483
chr10	83725289	83725984
chr10	83733529	83734449
chr10	83764044	83764358
chr10	84092941	84093318
chr10	84418294	84418774
chr10	84419435	84419930
chr10	84457789	84458382
chr10	84512491	84513299
chr10	84576077	84576898
chr10	84622216	84622653
chr10	84705195	84705731
chr10	84742572	84743532
chr10	85052482	85052846
chr10	85062717	85063210
chr10	85071433	85072139
chr10	85133907	85134426
chr10	85155435	85156231
chr10	85197440	85198538
chr10	85208875	85209506
chr10	85318284	85318845
chr10	85869019	85869420
chr10	85916671	85917366
chr10	85978103	85978511
chr10	86705277	86706094
chr10	86778283	86779176
chr10	86828869	86829196
chr10	87015991	87016544
chr10	88012078	88012890
chr10	88143326	88143885
chr10	88178579	88179377
chr10	88199287	88200074
chr10	88356845	88357589
chr10	88364469	88365316
chr10	88373043	88373797
chr10	88410054	88411059
chr10	88422907	88423558
chr10	88482631	88483297
chr10	88503450	88504354
chr10	88517027	88517699
chr10	88647674	88648251
chr10	88649288	88649663
chr10	88664148	88664741
chr10	88672053	88672586
chr10	88701431	88701886
chr10	88717328	88717936
chr10	88726894	88727390
chr10	88830442	88831024
chr10	89439003	89439612
chr10	89459942	89460564
chr10	89470619	89471308
chr10	89594293	89594780
chr10	89686021	89686557
chr10	89846393	89846840
chr10	89849528	89850285
chr10	89863393	89863907
chr10	89865436	89866059
chr10	90507484	90508002
chr10	90979551	90980232
chr10	91082562	91083371
chr10	91123917	91124392
chr10	91131111	91131998
chr10	91171365	91171895
chr10	92607487	92608023
chr10	92722334	92722654
chr10	92729898	92730682
chr10	93069177	93069569
chr10	93113908	93115210
chr10	93126040	93126527
chr10	93160196	93160879
chr10	93441625	93441933
chr10	93509719	93510037
chr10	93618150	93618496
chr10	93666162	93666809
chr10	93682084	93682597
chr10	93803161	93803581
chr10	93833526	93834230
chr10	93892260	93892742
chr10	93906847	93907770
chr10	94035139	94036009
chr10	94152958	94153493
chr10	94242622	94243158
chr10	94251731	94252071
chr10	94352099	94352608
chr10	94498161	94498758
chr10	94824791	94825298
chr10	95039129	95039837
chr10	95180710	95181153
chr10	95220524	95221196
chr10	95248290	95248783
chr10	95276511	95277255
chr10	95281732	95282408
chr10	95345682	95346217
chr10	95557485	95558098
chr10	95597977	95598486
chr10	95689421	95690292
chr10	95700297	95700788
chr10	95712720	95713361
chr10	95718952	95719993
chr10	95720300	95720798
chr10	95736024	95736413
chr10	95785723	95786350
chr10	95940380	95941257
chr10	96756690	96757735
chr10	97369440	97370238
chr10	98508537	98508941
chr10	98698857	98699349
chr10	98868528	98868937
chr10	98914187	98914639
chr10	98963246	98963834
chr10	99184389	99184983
chr10	99243972	99244725
chr10	99289200	99289832
chr10	100487348	100487837
chr10	100631288	100631897
chr10	100904618	100905206
chr10	102422023	102422350
chr10	103323355	103323830
chr10	103858375	103859065
chr10	105507903	105508458
chr10	105523534	105524128
chr10	105544003	105544724
chr10	105601405	105602122
chr10	105633688	105634647
chr10	105660494	105661257
chr10	105900913	105901496
chr10	106005929	106006519
chr10	106163293	106163756
chr10	107728844	107729316
chr10	108083256	108083635
chr10	108115864	108116343
chr10	108161740	108162189
chr10	108299103	108299631
chr10	108331629	108332313
chr10	108363125	108363551
chr10	108364189	108364845
chr10	108407545	108408480
chr10	108442891	108443484
chr10	108531079	108531841
chr10	109808020	109808709
chr10	110445660	110446279
chr10	110712312	110712811
chr10	110728460	110728980
chr10	110730984	110731359
chr10	110744924	110745580
chr10	110855681	110856215
chr10	110919868	110920465
chr10	111004376	111004854
chr10	111073964	111074529
chr10	111085296	111086527
chr10	111164466	111164942
chr10	111209878	111210451
chr10	111333850	111334485
chr10	111358331	111358834
chr10	111361998	111362467
chr10	111387287	111387683
chr10	111416539	111417047
chr10	111541831	111542264
chr10	111575929	111576812
chr10	111583326	111583829
chr10	111680127	111680495
chr10	111927885	111928432
chr10	112001482	112001846
chr10	112661411	112662982
chr10	112727875	112728435
chr10	112743821	112744416
chr10	112956739	112957214
chr10	112983679	112984476
chr10	113018102	113018638
chr10	113522333	113522782
chr10	114225021	114225515
chr10	115251469	115251848
chr10	115261156	115261949
chr10	115350738	115351241
chr10	115355620	115356136
chr10	115362142	115362650
chr10	115374280	115374840
chr10	115379930	115380520
chr10	115789751	115790235
chr10	115817021	115817466
chr10	115833813	115834543
chr10	115844095	115844696
chr10	115852950	115853319
chr10	116288035	116288592
chr10	116439031	116439622
chr10	116528804	116529501
chr10	116621882	116622520
chr10	116634909	116635501
chr10	116641597	116642065
chr10	116649197	116649698
chr10	116669678	116670335
chr10	116842811	116843308
chr10	116865432	116865829
chr10	116866540	116867137
chr10	116875754	116876401
chr10	117017296	117018094
chr10	117063306	117063870
chr10	117150092	117150819
chr10	117171885	117172547
chr10	117184105	117184725
chr10	117223972	117225120
chr10	117240697	117241591
chr10	117259462	117260077
chr10	117307593	117308327
chr10	117599898	117600207
chr10	117629096	117629729
chr10	117650821	117651318
chr10	117665470	117665836
chr10	117697440	117697922
chr10	117710622	117711051
chr10	117738480	117739084
chr10	117792546	117793169
chr10	117797594	117798059
chr10	117845812	117846441
chr10	117861940	117862443
chr10	117891306	117891732
chr10	117925459	117926018
chr10	117978883	117979555
chr10	118010643	118011197
chr10	118034330	118035184
chr10	118141381	118141974
chr10	118905004	118905523
chr10	118937222	118937833
chr10	118989711	118990465
chr10	119088044	119088363
chr10	119103541	119104080
chr10	119114808	119115707
chr10	119179766	119180162
chr10	119239928	119240509
chr10	119254640	119255720
chr10	120100743	120101302
chr10	120135922	120136596
chr10	120150569	120151459
chr10	120190673	120191397
chr10	120287269	120287797
chr10	120333150	120333616
chr10	120485373	120486009
chr10	120499445	120499810
chr10	120522496	120523454
chr10	120535692	120536206
chr10	120546448	120547313
chr10	120560556	120561086
chr10	120618130	120618703
chr10	120725943	120726914
chr10	120749485	120750090
chr10	120765333	120766405
chr10	120903819	120904355
chr10	120979282	120979646
chr10	120990529	120991521
chr10	121011530	121012016
chr10	121043948	121044504
chr10	121156536	121157047
chr10	121178937	121179829
chr10	121419925	121420517
chr10	121454926	121456021
chr10	121475830	121476804
chr10	121507291	121507870
chr10	121620446	121621079
chr10	121626370	121626802
chr10	121662703	121663145
chr10	121718779	121719489
chr10	121730457	121731063
chr10	121770656	121771173
chr10	121853221	121853884
chr10	122012776	122013232
chr10	122021066	122021378
chr10	122096864	122097695
chr10	122693730	122694186
chr10	122777736	122778454
chr10	123076211	123076833
chr10	123200471	123201233
chr10	124913103	124913616
chr10	125260490	125261233
chr10	126301456	126301967
chr10	126358032	126358487
chr10	126753067	126753437
chr10	126806897	126807377
chr10	126895763	126896226
chr10	126901115	126901645
chr10	126915848	126916345
chr10	126971829	126972477
chr10	126978175	126978903
chr10	127063144	127063794
chr10	127126581	127127148
chr10	127151240	127151692
chr10	127158304	127159035
chr10	127183333	127184285
chr10	127211260	127211898
chr10	127213636	127214257
chr10	127290519	127290982
chr10	127312298	127312688
chr10	127322286	127323310
chr10	127380021	127380620
chr10	127399105	127399980
chr10	127409586	127410093
chr10	127453552	127454061
chr10	127509070	127509379
chr10	127541303	127541812
chr10	127585219	127585763
chr10	127615520	127616102
chr10	127621542	127621989
chr10	127676719	127677371
chr10	127733361	127734022
chr10	127785991	127786607
chr10	127798876	127799361
chr10	127838727	127839328
chr10	127840847	127841288
chr10	127878209	127879527
chr10	127893028	127893953
chr10	127954884	127955600
chr10	128038769	128039459
chr10	128082978	128083499
chr10	128094576	128095486
chr10	128102684	128103033
chr10	128149650	128150225
chr10	128232074	128232420
chr10	128337443	128338087
chr10	128411279	128411943
chr10	128493627	128494150
chr10	128498594	128499108
chr10	128506165	128506951
chr10	128525702	128526041
chr10	128551779	128552181
chr10	128565959	128566652
chr10	128673621	128674116
chr10	128696219	128696746
chr10	128704785	128705288
chr10	128711624	128711972
chr10	128724707	128725194
chr10	128737422	128737797
chr10	128747429	128748289
chr10	128821533	128822034
chr10	128900512	128901020
chr10	128904404	128905157
chr10	128923068	128923481
chr10	128947355	128948177
chr10	128980620	128981254
chr10	129442064	129442513
chr10	129459375	129459892
chr10	130368849	130369378
chr10	130403668	130404088
chr10	130586078	130586569
chr11	3134834	3136080
chr11	3151083	3151665
chr11	3153591	3154440
chr11	3167511	3168070
chr11	3178819	3179467
chr11	3193035	3193504
chr11	3202151	3202604
chr11	3266321	3266785
chr11	3314185	3314672
chr11	3332089	3332615
chr11	3348466	3349398
chr11	3385307	3385956
chr11	3390621	3391259
chr11	3539087	3539623
chr11	3547076	3547691
chr11	3572118	3572878
chr11	3579171	3579751
[truncated: 14,462 more rows]

## Sheet: Gata6_8C
Reproducible peaks of Gata6 binding in 8-cell embryo
seqnames	start	end
chr1	3445475	3446163
chr1	3958923	3959459
chr1	4424273	4424913
chr1	4670889	4671462
chr1	4712397	4712870
chr1	4787594	4788715
chr1	4855239	4855845
chr1	6293176	6293603
chr1	6989897	6990439
chr1	7050255	7050862
chr1	7638148	7638633
chr1	8775538	8776058
chr1	9347229	9347678
chr1	9349925	9350329
chr1	9367191	9367700
chr1	9380008	9380509
chr1	9825301	9826052
chr1	9831111	9831437
chr1	9842047	9842471
chr1	9874826	9875696
chr1	9887267	9887632
chr1	11127573	11128283
chr1	11304689	11305394
chr1	12126621	12127048
chr1	12204324	12204971
chr1	12344660	12345202
chr1	12351178	12351713
chr1	12885799	12886883
chr1	13605172	13605742
chr1	14095479	14095851
chr1	14105367	14105974
chr1	14743077	14743719
chr1	15062612	15063134
chr1	15693784	15694158
chr1	15814765	15815436
chr1	16005681	16006126
chr1	16195297	16196105
chr1	16371853	16372541
chr1	16407976	16408587
chr1	16683410	16683813
chr1	16722133	16722701
chr1	16792553	16793360
chr1	16867312	16867624
chr1	16881487	16881982
chr1	16888601	16888957
chr1	16921366	16921806
chr1	17222545	17223154
chr1	17434215	17434576
chr1	18846202	18846554
chr1	19975359	19975831
chr1	20623246	20623854
chr1	20743824	20744380
chr1	20774237	20774742
chr1	21025705	21026229
chr1	21336364	21336898
chr1	21383796	21384364
chr1	21390636	21391028
chr1	22838136	22838593
chr1	23246091	23247258
chr1	23613916	23614488
chr1	23661601	23662331
chr1	23673942	23674529
chr1	23938406	23938789
chr1	23966378	23966781
chr1	24612232	24613114
chr1	24688130	24689075
chr1	24776549	24777046
chr1	25020310	25021086
chr1	25049538	25050089
chr1	25132406	25133397
chr1	26596247	26596845
chr1	26739699	26740301
chr1	26891424	26891848
chr1	27599245	27599927
chr1	27768899	27769254
chr1	29036040	29036520
chr1	29787972	29788428
chr1	29978352	29979158
chr1	30817733	30818190
chr1	30908645	30909079
chr1	30922320	30922724
chr1	30937188	30937907
chr1	30951812	30952324
chr1	30989069	30989603
chr1	31937663	31938330
chr1	33779090	33779669
chr1	33904573	33905197
chr1	33920674	33921124
chr1	34120249	34121109
chr1	35359019	35359490
chr1	36077053	36077706
chr1	36101024	36101531
chr1	36240442	36240946
chr1	36249518	36250349
chr1	36278211	36278803
chr1	36285700	36286570
chr1	36363416	36363969
chr1	36465824	36466314
chr1	36476604	36477281
chr1	36482580	36483125
chr1	36768517	36769172
chr1	36920257	36920841
chr1	37119469	37119963
chr1	37568844	37569719
chr1	37711515	37712948
chr1	37864774	37865348
chr1	38322745	38323442
chr1	38330493	38330952
chr1	38356346	38356860
chr1	38456307	38456716
chr1	38592417	38592835
chr1	39122670	39123649
chr1	39606811	39607134
chr1	39614251	39615000
chr1	39812187	39812519
chr1	42035061	42035654
chr1	42218406	42218929
chr1	42323768	42324379
chr1	42994137	42994925
chr1	43171656	43172052
chr1	43286880	43287537
chr1	43317406	43317922
chr1	43431889	43432306
chr1	43483886	43484587
chr1	45557356	45557658
chr1	45594248	45594801
chr1	46002397	46002945
chr1	46414889	46415341
chr1	46676493	46676993
chr1	46853457	46853921
chr1	46914168	46914460
chr1	47207249	47207729
chr1	49516830	49517386
chr1	49933942	49934372
chr1	50368421	50368930
chr1	51191191	51192161
chr1	51400437	51400920
chr1	51420846	51421312
chr1	51858698	51859136
chr1	52233109	52233534
chr1	52363868	52364443
chr1	52411749	52412144
chr1	52858064	52858618
chr1	52937599	52938311
chr1	53525616	53526363
chr1	53532014	53532618
chr1	53855562	53855958
chr1	54327795	54328285
chr1	54452206	54452656
chr1	54889650	54889966
chr1	54982572	54983650
chr1	55022737	55023396
chr1	55031085	55031772
chr1	55162091	55163024
chr1	55211039	55211619
chr1	55512736	55513222
chr1	56740550	56740959
chr1	56953225	56954593
chr1	57419049	57419867
chr1	57476444	57477235
chr1	58973434	58973744
chr1	59400192	59400910
chr1	59504979	59505430
chr1	59533267	59534162
chr1	59632251	59632763
chr1	59663532	59663960
chr1	59685853	59686372
chr1	59728524	59728962
chr1	59896056	59896935
chr1	60038390	60038763
chr1	60180357	60180850
chr1	60189058	60189473
chr1	60330257	60330846
chr1	60414414	60415098
chr1	60545556	60546086
chr1	60778620	60779133
chr1	61352911	61353429
chr1	61539124	61539795
chr1	62066698	62067437
chr1	62897441	62898335
chr1	63120644	63121034
chr1	63442450	63442808
chr1	63602326	63602888
chr1	64249586	64250376
chr1	64539883	64540422
chr1	64551582	64552124
chr1	64797528	64798081
chr1	64831083	64832123
chr1	64956739	64957133
chr1	64957675	64958180
chr1	64990504	64991213
chr1	65037487	65038110
chr1	65054385	65054782
chr1	65178453	65178901
chr1	66859352	66859898
chr1	69566628	69567174
chr1	69584172	69584579
chr1	69727971	69728430
chr1	69875480	69875839
chr1	70699433	70699912
chr1	71102897	71103894
chr1	72226535	72227123
chr1	73586282	73586828
chr1	73663459	73663984
chr1	74094940	74095634
chr1	74314929	74315602
chr1	74415004	74415678
chr1	74505794	74506268
chr1	74786571	74786925
chr1	75168479	75169260
chr1	75188706	75189399
chr1	75204272	75204797
chr1	75317080	75317942
chr1	75665177	75666025
chr1	75727523	75727980
chr1	76100350	76100797
chr1	76181645	76182051
chr1	76261806	76262515
chr1	77453773	77454210
chr1	77840726	77841235
chr1	78106433	78107028
chr1	78116998	78117361
chr1	78534612	78535330
chr1	78928627	78929256
chr1	79656352	79656876
chr1	79662354	79662727
chr1	79691424	79691911
chr1	79699919	79700392
chr1	79712318	79713038
chr1	80185645	80186333
chr1	80340705	80341256
chr1	80759008	80760030
chr1	82820480	82820824
chr1	83030966	83031379
chr1	83660879	83661283
chr1	84205459	84206111
chr1	84214947	84215564
chr1	84716141	84716711
chr1	84860300	84860945
chr1	84905027	84905434
chr1	85105524	85106595
chr1	85266050	85266872
chr1	85494812	85495104
chr1	85592742	85593449
chr1	85603811	85604470
chr1	86208456	86209072
chr1	86278245	86278934
chr1	86359272	86359775
chr1	86492238	86492644
chr1	86562627	86563469
chr1	86582500	86582841
chr1	86647391	86648104
chr1	87091239	87091897
chr1	87551107	87551894
chr1	87631279	87632437
chr1	88207955	88208592
chr1	88279462	88280086
chr1	88805952	88806441
chr1	89191283	89191767
chr1	89191828	89192776
chr1	90064649	90065823
chr1	91992173	91992830
chr1	92084818	92085325
chr1	92592869	92593188
chr1	93030286	93030777
chr1	93463249	93463908
chr1	93478133	93479068
chr1	93571237	93571818
chr1	93703190	93703735
chr1	93896454	93897055
chr1	93965711	93966201
chr1	94090873	94091233
chr1	95748891	95749409
chr1	96020481	96021022
chr1	96385773	96386270
chr1	96625239	96625808
chr1	96870980	96871588
chr1	97760503	97760899
chr1	97790426	97790833
chr1	98159922	98160524
chr1	98198064	98198643
chr1	98751160	98751764
chr1	98877450	98878143
chr1	99627547	99627928
chr1	100874342	100874700
chr1	103258288	103258747
chr1	103868045	103868942
chr1	105615268	105615910
chr1	105663477	105663983
chr1	106120361	106121599
chr1	107107312	107107933
chr1	107961003	107961449
chr1	108581173	108582143
chr1	110904123	110904690
chr1	114573936	114574581
chr1	114634770	114635250
chr1	115375151	115375560
chr1	117216778	117217302
chr1	118337035	118337718
chr1	118428513	118429038
chr1	118618913	118619255
chr1	118620177	118620784
chr1	118647958	118648463
chr1	118649463	118650051
chr1	118975770	118976296
chr1	119332081	119332485
chr1	119565784	119566111
chr1	119649765	119650282
chr1	122539351	122539842
chr1	124674368	124674899
chr1	126149789	126150638
chr1	127287374	127287995
chr1	127773873	127774284
chr1	128137225	128138231
chr1	128268255	128268586
chr1	128278523	128279102
chr1	128426131	128426685
chr1	128459079	128459681
chr1	128516548	128517041
chr1	130351337	130351921
chr1	130361974	130362425
chr1	130510006	130510549
chr1	130545707	130546139
chr1	130586363	130586751
chr1	130715501	130716054
chr1	131449792	131450180
chr1	131527422	131527856
chr1	132113915	132114465
chr1	132157125	132157687
chr1	132205845	132206628
chr1	132732611	132733240
chr1	133527868	133528330
chr1	133571288	133571747
chr1	133676917	133677209
chr1	133760711	133761030
chr1	134154244	134154845
chr1	134168574	134169548
chr1	134225968	134226535
chr1	134226678	134227040
chr1	134261433	134262530
chr1	134348431	134348871
chr1	134384561	134384969
chr1	134415139	134415603
chr1	134439348	134439782
chr1	134611540	134611955
chr1	135381450	135382292
chr1	135430897	135431557
chr1	135632127	135632627
chr1	136138334	136138778
chr1	136138875	136139427
chr1	136391071	136391536
chr1	136579493	136579962
chr1	136597013	136597410
chr1	136719488	136719988
chr1	136735252	136735844
chr1	136972675	136973244
chr1	136979798	136980158
chr1	137010299	137010678
chr1	137011325	137011762
chr1	137168686	137169233
chr1	138859155	138859571
chr1	139494528	139495075
chr1	139680413	139680823
chr1	139795782	139796367
chr1	139834715	139835195
chr1	141245998	141246645
chr1	143549669	143550233
chr1	143636219	143637060
chr1	145557429	145558162
chr1	146330653	146331236
chr1	146426917	146427419
chr1	146439733	146440038
chr1	147217974	147218379
chr1	148086349	148086916
chr1	149464788	149465510
chr1	149943815	149944766
chr1	150392804	150393282
chr1	150557021	150557718
chr1	150557948	150558507
chr1	151270250	151271025
chr1	151328327	151329099
chr1	151387500	151387946
chr1	151396776	151397639
chr1	151398904	151399496
chr1	151421128	151421639
chr1	151428310	151428780
chr1	151555761	151556677
chr1	151556685	151557347
chr1	151754936	151755467
chr1	151918949	151919730
chr1	152090416	152091233
chr1	152606155	152606650
chr1	152721510	152722033
chr1	152916963	152917427
chr1	153406635	153407002
chr1	153550075	153550999
chr1	153921713	153922015
chr1	153938722	153939156
chr1	155114080	155114695
chr1	155405443	155405871
chr1	155430955	155431659
chr1	155438260	155439015
chr1	155464160	155465151
chr1	155522194	155522620
chr1	155524025	155524536
chr1	155538321	155538690
chr1	156283480	156283811
chr1	156289054	156289520
chr1	156347582	156347968
chr1	156422843	156423397
chr1	156478894	156479728
chr1	156509142	156509762
chr1	156598550	156598971
chr1	156667447	156667828
chr1	156718924	156719411
chr1	156725063	156725930
chr1	156870183	156870631
chr1	156956207	156956886
chr1	157035297	157035927
chr1	157310763	157311206
chr1	157416410	157416719
chr1	157451617	157452561
chr1	157460432	157461054
chr1	158461106	158462159
chr1	158973521	158974139
chr1	159227400	159227866
chr1	160053387	160053862
chr1	160194739	160195433
chr1	160339312	160339821
chr1	160933180	160933890
chr1	161279164	161279791
chr1	162246033	162246353
chr1	164425970	164426437
chr1	164481833	164482462
chr1	164517447	164517765
chr1	164537463	164537783
chr1	165217040	165217604
chr1	165311323	165311880
chr1	165331015	165331792
chr1	165433988	165434618
chr1	165460648	165461305
chr1	165713442	165713908
chr1	165770951	165771345
chr1	167602641	167603522
chr1	168312888	168313219
chr1	168603589	168604487
chr1	169969050	169969417
chr1	170079527	170079932
chr1	170102580	170103301
chr1	170148147	170148654
chr1	170167697	170168253
chr1	170174858	170175377
chr1	170212985	170213596
chr1	170889267	170889769
chr1	171266445	171266759
chr1	171353113	171353697
chr1	171401896	171402362
chr1	171424539	171425411
chr1	172090115	172090488
chr1	172426465	172426987
chr1	172592204	172592737
chr1	174597561	174597915
chr1	175041087	175041473
chr1	175537426	175537962
chr1	175692541	175693141
chr1	175866606	175867196
chr1	175911958	175912503
chr1	175919769	175920340
chr1	175978936	175979414
chr1	176797572	176798047
chr1	176798076	176798854
chr1	177329214	177329767
chr1	177586223	177586764
chr1	177796258	177796829
chr1	178307580	178307897
chr1	178408958	178409449
chr1	178844079	178845247
chr1	179546195	179546655
chr1	179568806	179569711
chr1	179586489	179587141
chr1	179611909	179612364
chr1	179722589	179723101
chr1	180264459	180265060
chr1	180636617	180637402
chr1	180715197	180715708
chr1	180814618	180815008
chr1	180844566	180844909
chr1	180850692	180851193
chr1	180902942	180903330
chr1	181148453	181149096
chr1	181249113	181249428
chr1	181256900	181257695
chr1	181849086	181849782
chr1	182041489	182041865
chr1	182043088	182043491
chr1	182118012	182118729
chr1	183299125	183299617
chr1	183378369	183379024
chr1	183435328	183436148
chr1	184016371	184017092
chr1	184981770	184982220
chr1	187210715	187211155
chr1	188027008	188027490
chr1	188614559	188614960
chr1	189194518	189195097
chr1	189305462	189305902
chr1	189392991	189393466
chr1	190438809	190439282
chr1	190462008	190462503
chr1	190641122	190641702
chr1	191554340	191555103
chr1	191957520	191958045
chr1	191967199	191967722
chr1	192450437	192450943
chr1	193124268	193124631
chr1	193655323	193655922
chr1	195100650	195101136
chr1	195340026	195340427
chr10	4069833	4070230
chr10	4122939	4123408
chr10	4190567	4190912
chr10	4197312	4198139
chr10	4273509	4274131
chr10	4587050	4587589
chr10	5208254	5208573
chr10	5522678	5523283
chr10	5805420	5806034
chr10	5823842	5824341
chr10	5906896	5907500
chr10	6357997	6358386
chr10	6480122	6480584
chr10	6635525	6636114
chr10	6881936	6882586
chr10	8803505	8803881
chr10	9529188	9529818
chr10	9732829	9733467
chr10	10160882	10161562
chr10	11065125	11066004
chr10	11173175	11173619
chr10	12705913	12706289
chr10	13157610	13158149
chr10	13219149	13219649
chr10	13513282	13513929
chr10	13949561	13949895
chr10	13986732	13987111
chr10	14276622	14277525
chr10	14292699	14293419
chr10	14383827	14384185
chr10	14851587	14852021
chr10	15916129	15916654
chr10	15925985	15926582
chr10	17592429	17592949
chr10	17788802	17789708
chr10	18448845	18449389
chr10	18454198	18454617
chr10	18859570	18860219
chr10	18860280	18860899
chr10	19192110	19192482
chr10	19582108	19582716
chr10	19591548	19592176
chr10	20090482	20091144
chr10	20312185	20312688
chr10	21941199	21941767
chr10	21979833	21980391
chr10	21988292	21988776
chr10	22080287	22080666
chr10	22268274	22268666
chr10	22455458	22456152
chr10	22597477	22598022
chr10	23070400	23070772
chr10	23791887	23792397
chr10	23856973	23857322
chr10	23894383	23894734
chr10	23925777	23926343
chr10	23982013	23982344
chr10	24115541	24115882
chr10	24134028	24134728
chr10	24590607	24591304
chr10	24741299	24741697
chr10	24834364	24834866
chr10	25629224	25629744
chr10	26416403	26417088
chr10	26664258	26664763
chr10	26767314	26767663
chr10	26775780	26776687
chr10	27879929	27880333
chr10	27994266	27994950
chr10	28064525	28064927
chr10	28645484	28646305
chr10	28701716	28702085
chr10	29473975	29474803
chr10	29611052	29611667
chr10	29958417	29958988
chr10	29994523	29994815
chr10	30361349	30362106
chr10	30630894	30631369
chr10	30731349	30731913
chr10	30787703	30788152
chr10	31068654	31069427
chr10	31533175	31533878
chr10	32958377	32958755
chr10	33763324	33763748
chr10	33977473	33978072
chr10	34418430	34419072
chr10	34722815	34723359
chr10	34795861	34796477
chr10	36087394	36088146
chr10	36690475	36690952
chr10	36691527	36692166
chr10	36845829	36846574
chr10	36857762	36858400
chr10	36973995	36974552
chr10	37005561	37006059
chr10	37072152	37072513
chr10	37220214	37220720
chr10	37243178	37243597
chr10	37307101	37307679
chr10	38113089	38113508
chr10	38817640	38818327
chr10	38827105	38827765
chr10	38835756	38836063
chr10	38893508	38894033
chr10	39590809	39591669
chr10	40176654	40176950
chr10	40197758	40198163
chr10	40341664	40342489
chr10	40348819	40349428
chr10	40442177	40442882
chr10	40545727	40546061
chr10	40635595	40636184
chr10	40865129	40865475
chr10	40959505	40960276
chr10	41156749	41157479
chr10	41413666	41414054
chr10	41433727	41434054
chr10	41471699	41472807
chr10	41774550	41774845
chr10	42139612	42140375
chr10	42150933	42151318
chr10	42271504	42271876
chr10	42364161	42364545
chr10	42464950	42465442
chr10	43840801	43841402
chr10	44069110	44069566
chr10	44128113	44128731
chr10	44233528	44234362
chr10	45057965	45058362
chr10	45177426	45177814
chr10	45246082	45246670
chr10	45504384	45504684
chr10	45734709	45735072
chr10	45831797	45832148
chr10	49853307	49853733
chr10	49904490	49905051
chr10	49912775	49913326
chr10	50245035	50245419
chr10	50497850	50498306
chr10	50584640	50585240
chr10	50652660	50652985
chr10	50898778	50899161
chr10	53385431	53386154
chr10	53575844	53576232
chr10	53596607	53597097
chr10	54696378	54696989
chr10	55989896	55990400
chr10	56062109	56062640
chr10	56382915	56383275
chr10	56401316	56401816
chr10	56406500	56407197
chr10	56415990	56416396
chr10	56430088	56430515
chr10	57480681	57481124
chr10	57491712	57492397
chr10	58309942	58310304
chr10	58322981	58323743
chr10	58530979	58531815
chr10	59309859	59310847
chr10	59327957	59328474
chr10	59335901	59336338
chr10	59702147	59702598
chr10	59953891	59954309
chr10	60332346	60333114
chr10	60480249	60480740
chr10	60944529	60945089
chr10	60972991	60973656
chr10	61056838	61057295
chr10	61155361	61155823
chr10	61440257	61440637
chr10	61464863	61465257
chr10	61997367	61997879
chr10	62176847	62177450
chr10	62412880	62413497
chr10	62569021	62569574
chr10	62650974	62651528
chr10	62736186	62736919
chr10	62854733	62855390
chr10	62885327	62886231
chr10	62906912	62907505
chr10	63191191	63191943
chr10	63430159	63430463
chr10	63454109	63454744
chr10	64545260	64546419
chr10	64867316	64867794
chr10	65597258	65597866
chr10	66683746	66684503
chr10	66798902	66799551
chr10	66968641	66969084
chr10	67025599	67026204
chr10	68231497	68232029
chr10	69472354	69473026
chr10	70403285	70404005
chr10	70846450	70846805
chr10	70929182	70929637
chr10	71308084	71308740
chr10	71399245	71400444
chr10	72807546	72808369
chr10	75211858	75212244
chr10	75528340	75529078
chr10	75750362	75750934
chr10	77571498	77571894
chr10	78272877	78273386
chr10	79022858	79023575
chr10	79040926	79041396
chr10	79496575	79497091
chr10	79693425	79693819
chr10	79780140	79781054
chr10	79844216	79844856
chr10	79854274	79854590
chr10	79908304	79908877
chr10	79984520	79985142
chr10	80053167	80053690
chr10	80222709	80223394
chr10	80226278	80226673
chr10	80260923	80261472
chr10	80329616	80330148
chr10	80399473	80399816
chr10	80433718	80434029
chr10	80443694	80444064
chr10	80539025	80539426
chr10	80622094	80622668
chr10	80701869	80702689
chr10	81137181	81137772
chr10	81175609	81176068
chr10	81320222	81321110
chr10	81465112	81465693
chr10	82051977	82052704
chr10	82073702	82074603
chr10	83119602	83120311
chr10	83120827	83121366
chr10	83221864	83222306
chr10	83375600	83376307
chr10	83431468	83431900
chr10	83725393	83726018
chr10	83733722	83734271
chr10	84457926	84458605
chr10	84705185	84705853
chr10	84742795	84743558
chr10	85071605	85072174
chr10	85155293	85156124
chr10	85179472	85179975
chr10	85977921	85978504
chr10	86778597	86778976
chr10	87685866	87686378
chr10	88012342	88012811
chr10	88243777	88244282
chr10	88410036	88410961
chr10	88482631	88483525
chr10	88501623	88502234
chr10	88516997	88517622
chr10	88522647	88523215
chr10	88548571	88549091
chr10	88717354	88717884
chr10	88726665	88727548
chr10	89470584	89471116
chr10	89594202	89595081
chr10	89760909	89761316
chr10	89782768	89783122
chr10	89846353	89846955
chr10	89968657	89969111
chr10	90979633	90980186
chr10	90980520	90981169
chr10	91128618	91129019
chr10	91242046	91242553
chr10	91468156	91468631
chr10	92722116	92722826
chr10	92729952	92730559
chr10	93114000	93114365
chr10	93314502	93314851
chr10	93517664	93518280
chr10	93518580	93519031
chr10	93681944	93682628
chr10	95220550	95221078
chr10	95281770	95282164
chr10	95336248	95336913
chr10	95463548	95463974
chr10	95494218	95494840
chr10	95592395	95592776
chr10	95597961	95598666
chr10	95661700	95662135
chr10	95712442	95713240
chr10	95719333	95719926
chr10	96324911	96325412
chr10	98888196	98888499
chr10	99011833	99012258
chr10	99244007	99244668
chr10	100309425	100309968
chr10	100370221	100370705
chr10	100631597	100632089
chr10	100904602	100905254
chr10	103268859	103269486
chr10	103303100	103303458
chr10	103353469	103354208
chr10	103858281	103858943
chr10	104407890	104408264
chr10	105523816	105524116
chr10	105601277	105602120
chr10	105634179	105634636
chr10	105660548	105661268
chr10	105668980	105669373
chr10	106782496	106782846
chr10	108113340	108113822
chr10	108255710	108256246
chr10	108270138	108270505
chr10	108286966	108287539
chr10	108331799	108332132
chr10	108364428	108365081
chr10	108445109	108445583
chr10	108530942	108531908
chr10	108582381	108582810
chr10	108651893	108652384
chr10	109917353	109917738
chr10	109941386	109941807
chr10	110652424	110653057
chr10	110730924	110731352
chr10	110991405	110991823
chr10	111073963	111074441
chr10	111085590	111086617
chr10	111374893	111375424
chr10	111387130	111387648
chr10	111463914	111464491
chr10	111583511	111583849
chr10	111621881	111622341
chr10	112527666	112528358
chr10	112661348	112661966
chr10	112722968	112723570
chr10	112882936	112883666
chr10	112893099	112893722
chr10	112956188	112957348
chr10	112973282	112974069
chr10	112983608	112984424
chr10	113144394	113144906
chr10	113205330	113205703
chr10	113432655	113433003
chr10	114875825	114876232
chr10	115477083	115477632
chr10	115789797	115790374
chr10	115833852	115834454
chr10	115842407	115842906
chr10	115844122	115844622
chr10	115852956	115853302
chr10	116135147	116135754
chr10	116287866	116288438
chr10	116621647	116622622
chr10	116888717	116889193
chr10	117017321	117018040
chr10	117150265	117150861
chr10	117171889	117172334
chr10	117240766	117241272
chr10	117732276	117732635
chr10	118034438	118034911
chr10	119179503	119180183
chr10	119192652	119193181
chr10	119255048	119255669
chr10	120150647	120151578
chr10	120190534	120191214
chr10	120206707	120207278
chr10	120365980	120367124
chr10	120485178	120485952
chr10	120498955	120499908
chr10	120522520	120523334
chr10	120593863	120594433
chr10	120990655	120991403
chr10	121454959	121455797
chr10	121476111	121476789
chr10	121636833	121637555
chr10	122060948	122061517
chr10	122096963	122097693
chr10	122191665	122192172
chr10	123076329	123076796
chr10	123076992	123077476
chr10	125169610	125170324
chr10	125260382	125261182
chr10	125961657	125962083
chr10	126301480	126302024
chr10	126941206	126942038
chr10	127158282	127158709
chr10	127169090	127169400
chr10	127380065	127380593
chr10	127409431	127410066
chr10	127756055	127756521
chr10	127786003	127786564
chr10	127840795	127841299
chr10	127878239	127879637
chr10	127893244	127893943
chr10	127934199	127934510
chr10	127954863	127955359
chr10	128052152	128052547
chr10	128094589	128095584
chr10	128102680	128103126
chr10	128191360	128191869
chr10	128337688	128338040
chr10	128456140	128456469
chr10	128566058	128566589
chr10	128672443	128672777
chr10	128696053	128696685
chr10	128845039	128845565
chr10	128904577	128905285
chr10	129086558	129087232
chr10	130005330	130005859
chr10	130368663	130369378
chr11	3135271	3135831
chr11	3150970	3151601
chr11	3193094	3193499
chr11	3279438	3280045
chr11	3314155	3314693
chr11	3579038	3579781
chr11	3807732	3808231
chr11	3905621	3906660
chr11	4245577	4245955
chr11	4404318	4404662
chr11	4423162	4423751
chr11	4495190	4495847
chr11	4528561	4529067
chr11	4581967	4582584
chr11	4679981	4680924
chr11	4688862	4689497
chr11	4775241	4775718
chr11	5272692	5273059
chr11	5499849	5500246
chr11	5551917	5552473
chr11	5780702	5781191
chr11	6233063	6233519
chr11	6588233	6588902
chr11	6846890	6847363
chr11	7683148	7683656
chr11	7794056	7794472
chr11	8629079	8630415
chr11	8635622	8636091
chr11	8929858	8930549
chr11	9996580	9997049
chr11	10102290	10102868
chr11	10177655	10178200
chr11	10714330	10714912
chr11	10729195	10730012
chr11	10967816	10968424
chr11	11797742	11798231
chr11	11898902	11899208
chr11	12205370	12206035
chr11	16240617	16241056
chr11	16948976	16949866
chr11	17052327	17052857
chr11	17237644	17238854
chr11	17916404	17916783
chr11	17989063	17989561
chr11	18924953	18925459
chr11	18956725	18957828
chr11	18975870	18976254
chr11	20019121	20019865
chr11	20102517	20102918
chr11	20200917	20201518
chr11	20542785	20543167
chr11	20631499	20631825
chr11	20727338	20727797
chr11	20805557	20806472
chr11	21028359	21028654
chr11	21079838	21080379
chr11	21090989	21091510
chr11	21184589	21185039
chr11	21204440	21205328
chr11	21258510	21259073
chr11	21293729	21294202
chr11	22539150	22539659
chr11	22625742	22626342
chr11	23034954	23035501
chr11	23052620	23052977
chr11	23095759	23096226
chr11	23096596	23097132
chr11	23169876	23170569
chr11	23199133	23199750
chr11	23247682	23248127
chr11	23255578	23256012
chr11	23265147	23265673
chr11	23730152	23730701
chr11	23790443	23791223
chr11	23802185	23802778
chr11	23828457	23829374
chr11	23953165	23953583
chr11	24459726	24460155
chr11	24582063	24582369
chr11	25010134	25010749
chr11	25316362	25317243
chr11	25795215	25795505
chr11	26033568	26034035
chr11	26167032	26167796
chr11	26592537	26592835
chr11	26593577	26594058
chr11	27221966	27222491
chr11	27345030	27345435
chr11	28124687	28125451
chr11	28283830	28284715
chr11	29111213	29111855
chr11	29635422	29635890
chr11	29642148	29642637
chr11	29653412	29654529
chr11	29672468	29672998
chr11	29692611	29693060
chr11	30060392	30060890
chr11	30095169	30095612
chr11	30304428	30305306
chr11	30872369	30872660
chr11	30923115	30923589
chr11	31967090	31967589
chr11	31982496	31983065
chr11	32205093	32205728
chr11	32293288	32293732
chr11	34061587	34062044
chr11	35738772	35739311
chr11	35750553	35751269
chr11	35759659	35760330
chr11	35769279	35769780
chr11	35920405	35920753
chr11	39987987	39988558
chr11	40284138	40284755
chr11	40733421	40733838
chr11	41032918	41033483
chr11	41245062	41245879
chr11	42250808	42251261
chr11	43310843	43311388
chr11	43544803	43545296
chr11	43675300	43675665
chr11	43754662	43755068
chr11	44445404	44446096
chr11	45410826	45411401
chr11	45423903	45424663
chr11	45625983	45626578
chr11	46002773	46003199
chr11	46255093	46255523
chr11	46564624	46565132
chr11	46597183	46597821
chr11	46663233	46663797
chr11	46708542	46709364
chr11	46717364	46717791
chr11	47863118	47863939
chr11	48750826	48751448
chr11	49243946	49244630
chr11	49846373	49846983
chr11	50035594	50036122
chr11	50325419	50325976
chr11	50383165	50383697
chr11	50805543	50806197
chr11	51159152	51159535
chr11	51544526	51544953
chr11	51563733	51564162
chr11	51890573	51890943
chr11	52483329	52483987
chr11	53275238	53275875
chr11	53430760	53431318
chr11	53496292	53496650
chr11	53891623	53892051
chr11	54064612	54065165
chr11	54073346	54073951
chr11	54105043	54105370
chr11	54407560	54407883
chr11	54736250	54736704
chr11	54797360	54797879
chr11	54834217	54834686
chr11	54846218	54846646
chr11	55097700	55098224
chr11	55130967	55131607
chr11	55162731	55163186
chr11	55497728	55498117
chr11	57480921	57481357
chr11	57847144	57847836
chr11	57914550	57915152
chr11	57955006	57955846
chr11	57967898	57968321
chr11	57983775	57984572
chr11	58239142	58239678
chr11	58251707	58252100
chr11	58269954	58270604
chr11	58292447	58293277
chr11	58552568	58553021
chr11	59232047	59232545
chr11	59260890	59261646
chr11	59326959	59327641
chr11	59608049	59608491
chr11	59655185	59655699
chr11	59753898	59754786
chr11	59908931	59909627
chr11	60040097	60040701
chr11	60046250	60047506
chr11	60059523	60060063
chr11	60352770	60353248
chr11	60517453	60517919
chr11	60728120	60728642
chr11	60887379	60888067
chr11	60922243	60922621
chr11	60924412	60924971
chr11	61115846	61116365
chr11	61174794	61175579
chr11	61230890	61231640
chr11	61548216	61548963
chr11	61586919	61587497
chr11	61687533	61688064
chr11	61788322	61788945
chr11	62076712	62077252
chr11	62511094	62511618
chr11	62657837	62658294
chr11	63074202	63074775
chr11	63624103	63624438
chr11	63957063	63957355
chr11	64029687	64030234
chr11	64122740	64123419
chr11	64877950	64878588
chr11	67345472	67346018
chr11	67775568	67776084
chr11	67825471	67826051
chr11	67914829	67915183
chr11	68202285	68202886
chr11	68532658	68533166
chr11	68658537	68659389
chr11	68831399	68831987
chr11	68852763	68853262
chr11	68898733	68899236
chr11	68971315	68971810
chr11	69055728	69056404
chr11	69094782	69095188
chr11	69141165	69141749
chr11	69316053	69316774
chr11	69921332	69921752
chr11	69953455	69954014
chr11	70187886	70188596
chr11	70220563	70221306
chr11	70410083	70411266
chr11	70451863	70452396
chr11	70668538	70669260
chr11	70672943	70673383
chr11	70752842	70753366
chr11	70875955	70876687
chr11	70937408	70937754
chr11	70938527	70939343
chr11	71019325	71019823
chr11	72903812	72904318
chr11	72924361	72924821
chr11	72937912	72938323
chr11	73178045	73178575
chr11	73257292	73257906
chr11	73336538	73337089
chr11	73369803	73370261
chr11	74414018	74414609
chr11	74414847	74415620
chr11	74597329	74598146
chr11	74611207	74611684
chr11	74618104	74618477
chr11	74698339	74699048
chr11	74974364	74975118
chr11	75038960	75039582
chr11	75103143	75103558
chr11	75455487	75455855
chr11	75622611	75623253
chr11	75678838	75679154
chr11	75761720	75762316
chr11	75876540	75877015
chr11	76030128	76030686
chr11	76153808	76154531
chr11	76223696	76224237
chr11	76483019	76483848
chr11	76535821	76536181
chr11	77019318	77020074
chr11	77280133	77280649
chr11	77423351	77424047
chr11	77562224	77563031
chr11	77577578	77578077
chr11	77591060	77591582
chr11	77611703	77612307
chr11	77621570	77621888
chr11	77649719	77650321
chr11	78185452	78186355
chr11	78430376	78430740
chr11	78463538	78464159
chr11	78501323	78501965
chr11	78697476	78698146
chr11	78712406	78712842
chr11	78733094	78733618
chr11	78961401	78961741
chr11	79257414	79258065
chr11	79279079	79279545
chr11	79286185	79286876
chr11	80069436	80070037
chr11	80168246	80169214
chr11	80745590	80745915
chr11	80757693	80758017
chr11	80790835	80791410
chr11	82824564	82825092
chr11	83271529	83272321
chr11	83452856	83453426
chr11	83488637	83488974
chr11	83495506	83495926
chr11	83510818	83511240
chr11	83801874	83802266
chr11	84846562	84846943
chr11	84945037	84945581
chr11	85240278	85241620
chr11	85256222	85256702
chr11	85529237	85529721
chr11	85572469	85572992
chr11	85603637	85604185
chr11	86201061	86201373
chr11	86209005	86209582
chr11	86341662	86342237
chr11	86484328	86484773
chr11	86580527	86580953
chr11	86679058	86679545
chr11	86723904	86724262
chr11	86779344	86780290
chr11	86816833	86817179
chr11	86895059	86895373
chr11	86906875	86907569
chr11	87019025	87019615
chr11	87073923	87074253
chr11	87151117	87151421
chr11	87274516	87275326
chr11	87485929	87486750
chr11	87591877	87592334
chr11	87968879	87969388
chr11	88739583	88740025
chr11	88889009	88889521
chr11	88968407	88968859
chr11	88969910	88970563
chr11	89060690	89061113
chr11	89222016	89222402
chr11	90701692	90702343
chr11	91389442	91390168
chr11	93899660	93900262
chr11	93934210	93934544
chr11	93976975	93977996
chr11	94117372	94117685
chr11	94265679	94266042
chr11	94393817	94394264
chr11	94513996	94514538
chr11	94522575	94523236
chr11	94619735	94620163
chr11	94620425	94621005
chr11	94629236	94629746
chr11	94752778	94753511
chr11	94760216	94761228
chr11	94791125	94791851
chr11	94901041	94901615
chr11	95077767	95078565
chr11	96037466	96038024
chr11	96075363	96076066
chr11	96116476	96116939
chr11	96374744	96375319
chr11	96777470	96777870
chr11	96916682	96917017
chr11	96968670	96969019
chr11	97187863	97188631
chr11	97246650	97247650
chr11	97744817	97745127
chr11	98005084	98005557
chr11	98105561	98106046
chr11	98120727	98121492
chr11	98128762	98129611
chr11	98129984	98130476
chr11	98176734	98177256
chr11	98212764	98213393
chr11	98448747	98449089
chr11	98681748	98682516
chr11	98694730	98695374
chr11	98754714	98755161
chr11	98756463	98757213
chr11	99218417	99218814
chr11	99350990	99351324
chr11	99529506	99529853
chr11	99768668	99769154
chr11	100002089	100002708
chr11	100161252	100161869
chr11	100375694	100376400
chr11	100397718	100398130
chr11	100425875	100426401
chr11	100439505	100439946
chr11	100527992	100528360
chr11	100626804	100627104
chr11	100777992	100778609
chr11	100906435	100907177
chr11	100927456	100927988
chr11	100939355	100939847
chr11	100962608	100962941
chr11	101063970	101064868
chr11	101116442	101117026
chr11	101196891	101197599
chr11	101269603	101270157
chr11	101307693	101308211
chr11	101349137	101349964
chr11	101441935	101442356
chr11	101627053	101627348
chr11	101654801	101655286
chr11	101704914	101705746
chr11	102267585	102268243
chr11	102296896	102297352
chr11	102429419	102430486
chr11	102560170	102560514
chr11	102670929	102671240
chr11	102702035	102702693
chr11	103034632	103034984
chr11	103164269	103164987
chr11	103404107	103404899
chr11	103563881	103564731
chr11	103892669	103893299
chr11	104064269	104064816
chr11	104547356	104547874
chr11	104732067	104732941
chr11	105113857	105114208
chr11	105248396	105248818
chr11	105286034	105286625
chr11	105379987	105380665
chr11	105427981	105428344
chr11	106084254	106084732
chr11	106193462	106193843
chr11	106204278	106204620
chr11	106417695	106418525
chr11	106441091	106441914
chr11	106456128	106456756
chr11	106510276	106510748
chr11	106641556	106642319
chr11	106753959	106754531
chr11	106936228	106936827
chr11	106968886	106969359
chr11	107200411	107200995
chr11	107206915	107207253
chr11	107426370	107426864
chr11	108910758	108911367
chr11	109011568	109012117
chr11	109466366	109467287
chr11	109611287	109611952
chr11	110737301	110738011
chr11	113287706	113288006
chr11	113478660	113479426
chr11	113672590	113672978
chr11	113730590	113731049
chr11	114329639	114330142
chr11	114534299	114534799
chr11	114568691	114569202
chr11	114691748	114692855
chr11	114824465	114824998
chr11	114833089	114833637
chr11	114994469	114995323
chr11	115456909	115457308
chr11	115525146	115525889
chr11	115715652	115716171
chr11	115842120	115842608
chr11	116034421	116034718
chr11	116730423	116731380
chr11	116782693	116783177
chr11	117539434	117539839
chr11	119112704	119113307
chr11	119385885	119386594
chr11	120507684	120508282
chr11	120572861	120573388
chr11	120651546	120651953
chr11	120654897	120655602
chr11	120855930	120856367
chr11	120872795	120873302
chr11	121031684	121032304
chr11	121076799	121077536
chr11	121122030	121122456
chr11	121204039	121204570
chr11	121290121	121290653
chr11	121649379	121650193
chr11	121921967	121922805
chr11	121978042	121978536
chr12	3171726	3172473
chr12	3291163	3292117
chr12	3417280	3417807
chr12	3640058	3640660
chr12	3692848	3693219
chr12	3713101	3713480
chr12	3795472	3795952
chr12	3981298	3981690
chr12	3986160	3986537
chr12	4065520	4066299
chr12	4139940	4140541
chr12	4234002	4234430
chr12	4516240	4516592
chr12	4879165	4879795
chr12	5119874	5120432
chr12	5962883	5963603
chr12	7075344	7075898
chr12	8087783	8088262
chr12	8169340	8169991
chr12	8188812	8189372
chr12	8548778	8549436
chr12	8554727	8555613
chr12	8615917	8616600
chr12	8667873	8668527
chr12	8672877	8673221
chr12	8921531	8922152
chr12	8967666	8968421
chr12	9029470	9030478
chr12	9124303	9124745
chr12	9709652	9710145
chr12	9774437	9775029
chr12	10623438	10624091
chr12	11222583	11223454
chr12	11265735	11266231
chr12	12986749	12987322
chr12	14100430	14100905
chr12	15036629	15036994
chr12	15441317	15441740
chr12	16602160	16602731
chr12	16758567	16758973
chr12	16870663	16871946
chr12	17020942	17021747
chr12	17180972	17181352
chr12	17385800	17386275
chr12	17537263	17537600
chr12	17541642	17542047
chr12	17542587	17543259
chr12	17634484	17635539
chr12	17891630	17892224
chr12	18228889	18229324
chr12	19065954	19066501
chr12	19855509	19855940
chr12	19875494	19876145
chr12	20805732	20806301
chr12	21223835	21224190
chr12	21298339	21298749
chr12	21341765	21342070
chr12	21410597	21411232
chr12	21417207	21417873
chr12	21470785	21471362
chr12	23248209	23248613
chr12	24651406	24652286
chr12	24739818	24740306
chr12	24892485	24892986
chr12	24930734	24931523
chr12	24932196	24932592
chr12	24942743	24943120
chr12	24967314	24967658
chr12	25073579	25074199
chr12	25108831	25109241
chr12	26527494	26528029
chr12	26658646	26659246
chr12	28566745	28567430
chr12	28733146	28733840
chr12	31216672	31217111
chr12	31217323	31218062
chr12	31229088	31230204
chr12	31554117	31554596
chr12	31768672	31769122
chr12	31860068	31860682
chr12	31906853	31907545
chr12	31950225	31950775
chr12	32819830	32820298
chr12	33153212	33153655
chr12	33284810	33285326
chr12	33406830	33407572
chr12	33612481	33612771
chr12	34131636	34132124
chr12	36198347	36198759
chr12	38181360	38181923
chr12	38209090	38209886
chr12	39548602	39549103
chr12	39603454	39603937
chr12	40309784	40310485
chr12	40357674	40357981
chr12	40517991	40518501
chr12	40857596	40858167
chr12	40858613	40859029
chr12	40888192	40888837
chr12	40908147	40908595
chr12	40917441	40917860
chr12	40980132	40980745
chr12	41729735	41730270
chr12	41773737	41774386
chr12	41876930	41877257
chr12	41887789	41888279
chr12	41907106	41907511
chr12	42535437	42536438
chr12	42969220	42969591
chr12	44192327	44193219
chr12	44212388	44212853
chr12	44627401	44627917
chr12	45060902	45062042
chr12	45080111	45080738
chr12	45153403	45153858
chr12	45217326	45217808
chr12	46630475	46630845
chr12	47408222	47408630
chr12	48019872	48020174
chr12	48296940	48297607
chr12	48853099	48853856
chr12	51576299	51576813
chr12	51641758	51642388
chr12	52231896	52232342
chr12	52454579	52455203
chr12	52492374	52492883
chr12	52503474	52504029
chr12	52895376	52895901
chr12	52979486	52980082
chr12	53111622	53111989
chr12	53119159	53119897
chr12	54568243	54569474
chr12	54785242	54785717
chr12	54802234	54802728
chr12	55079999	55080489
chr12	55328588	55329164
chr12	55407124	55407569
chr12	55748930	55749691
chr12	56293346	56294000
chr12	57178666	57179038
chr12	57191952	57192666
chr12	57471679	57472049
chr12	57524464	57524790
chr12	57549091	57549895
chr12	57559893	57560280
chr12	58463831	58464411
chr12	59065923	59066407
chr12	59075590	59076032
chr12	59105216	59105887
chr12	59126293	59126826
chr12	59219640	59220146
chr12	59234348	59234716
chr12	59385676	59386080
chr12	60280330	60280775
chr12	62232790	62233723
chr12	63010827	63011351
chr12	63923312	63923892
chr12	65041715	65042328
chr12	65073778	65074136
chr12	65114988	65115649
chr12	65135802	65136218
chr12	66009037	66009862
chr12	66063745	66064505
chr12	66576925	66577409
chr12	67654638	67655162
chr12	67656120	67656622
chr12	67712339	67712765
chr12	67861416	67861960
chr12	67886938	67887635
chr12	68880785	68881259
chr12	69147214	69147900
chr12	69163924	69164363
chr12	69236323	69236953
chr12	69267191	69267622
chr12	69382574	69383183
chr12	69440934	69441366
chr12	69590788	69591193
chr12	69771727	69772172
chr12	70114748	70115309
chr12	70140836	70141730
chr12	70148620	70149150
chr12	70433098	70433388
chr12	70489089	70489644
chr12	71015419	71015980
chr12	71384249	71385281
chr12	72028705	72029260
chr12	72052538	72053087
chr12	72085371	72085896
chr12	72535966	72536394
chr12	72628056	72628727
chr12	72688182	72688736
chr12	72863923	72864481
chr12	73047780	73048478
chr12	73742582	73743277
chr12	75581898	75582343
chr12	75669445	75669880
chr12	75687028	75687907
chr12	75708333	75708842
chr12	75738669	75739318
chr12	75771209	75771911
chr12	76078984	76079333
chr12	76126995	76127360
chr12	76254820	76255311
chr12	76391288	76392137
chr12	76458821	76459597
chr12	77010203	77010839
chr12	77134054	77134808
chr12	78350751	78351164
chr12	78841635	78842198
chr12	78941038	78941507
chr12	79351834	79353051
chr12	79782586	79783184
chr12	80060440	80060885
chr12	80080339	80080763
chr12	80591548	80592257
chr12	80789800	80790519
chr12	80822304	80823028
chr12	81013462	81013969
chr12	81434965	81435634
chr12	81659253	81659728
chr12	81806724	81807398
chr12	82165835	82166333
chr12	82500784	82501264
chr12	83387253	83387763
chr12	83504415	83505239
chr12	83578804	83579819
chr12	83631895	83632429
chr12	83644425	83645040
chr12	83669307	83670080
chr12	83921761	83922216
chr12	83928972	83929638
chr12	83966633	83967413
chr12	84161111	84161676
chr12	84233619	84233990
chr12	84307928	84308487
chr12	84450894	84451495
chr12	84509412	84509936
chr12	84627454	84628013
chr12	84772831	84773359
chr12	84838330	84838959
chr12	85282232	85282683
chr12	85389006	85389993
chr12	85663661	85664212
chr12	85731609	85732178
chr12	85733670	85734381
chr12	85818692	85819419
chr12	85900568	85900993
chr12	86023161	86023743
chr12	86145378	86146078
chr12	86444145	86444702
chr12	86480409	86481036
chr12	86637814	86638822
chr12	86808937	86809551
chr12	86836454	86836975
chr12	87044514	87045139
chr12	87388119	87388578
chr12	87858975	87859484
chr12	87931217	87931532
chr12	88255794	88256166
chr12	88326659	88327074
chr12	88568014	88568568
chr12	89541019	89541623
chr12	90593909	90595404
chr12	90634603	90635161
chr12	91603355	91603700
chr12	91645525	91646077
chr12	91736252	91736857
chr12	92104741	92105301
chr12	92244505	92245133
chr12	93162285	93162673
chr12	93635370	93635894
chr12	95086544	95086853
chr12	96720580	96721330
chr12	98683436	98684593
chr12	98715907	98716471
chr12	98724076	98724844
chr12	99068007	99068461
chr12	99200784	99201611
chr12	99413472	99413851
chr12	99602095	99603016
chr12	99719037	99720112
chr12	100057879	100058428
chr12	100142766	100143427
chr12	100464986	100465680
chr12	100725134	100725568
chr12	100934920	100935421
chr12	101026065	101026541
chr12	101036451	101036830
chr12	101088060	101088809
chr12	101096145	101096515
chr12	101801767	101802369
chr12	102546083	102546997
chr12	104492061	104492819
chr12	104787938	104788611
chr12	105272265	105272752
chr12	105479359	105480192
chr12	105699333	105699909
chr12	105705708	105706110
chr12	105753346	105753844
chr12	105807573	105807914
chr12	107883517	107883881
chr12	108094928	108095545
chr12	108126589	108127102
chr12	108127284	108127773
chr12	108179281	108179747
chr12	108792766	108793082
chr12	109901236	109901531
chr12	109944337	109944943
chr12	110383098	110383931
chr12	110417832	110418445
chr12	110525905	110526487
chr12	110624898	110625410
chr12	110707021	110707497
chr12	110758533	110758900
chr12	110851622	110852405
chr12	111512478	111513123
chr12	112104399	112104827
chr12	112576963	112577507
chr12	112644425	112644910
chr12	112836988	112837532
chr12	113156175	113156765
chr12	114989527	114990120
chr12	115045003	115045451
chr12	116177093	116177524
chr12	116280901	116281454
chr12	116332558	116333090
chr12	116427988	116428666
chr12	116428698	116429102
chr12	116527422	116527856
chr12	116907098	116907728
chr12	117449981	117450521
chr12	118245063	118245624
chr12	118263918	118264725
chr12	118301172	118301636
chr12	118924376	118924947
chr13	3595765	3596541
chr13	3629741	3630082
chr13	3707158	3707502
chr13	4186832	4187433
chr13	4350623	4351115
chr13	4383440	4383792
chr13	5150054	5150475
chr13	5824210	5824569
chr13	6547849	6548220
chr13	6643798	6644333
chr13	6888966	6889860
chr13	7074644	7075014
chr13	7121986	7122525
chr13	7169300	7169883
chr13	8937458	8938065
chr13	9006935	9007394
chr13	9345174	9345963
chr13	9390600	9391141
chr13	11005323	11005926
chr13	11538116	11538702
chr13	12147788	12148317
chr13	12387409	12387843
chr13	12394851	12395367
chr13	12445059	12446039
chr13	12512498	12513073
chr13	13399955	13400397
chr13	13446838	13447319
chr13	14063382	14063753
chr13	15680749	15681304
chr13	16097560	16097941
chr13	16987926	16988648
chr13	17694896	17695392
chr13	17924242	17924838
chr13	17931743	17932178
chr13	18685428	18685835
chr13	18722719	18723074
chr13	18816161	18816468
chr13	21224878	21225640
chr13	21292707	21293196
chr13	21589146	21589579
chr13	21865388	21865812
chr13	21889054	21889753
chr13	22613993	22614318
chr13	22816162	22816538
chr13	23324695	23325079
chr13	23384978	23385400
chr13	23491056	23491608
chr13	23668162	23668702
chr13	23739371	23739753
chr13	23948854	23949307
chr13	24408143	24409046
chr13	24565272	24566269
chr13	24630377	24631221
chr13	27051784	27052266
chr13	27243238	27243656
chr13	27587877	27588733
chr13	29564360	29564730
chr13	29986170	29986559
chr13	30441024	30441732
chr13	31474502	31474829
chr13	31902524	31903077
chr13	31909311	31909907
chr13	32028908	32029358
chr13	33812878	33813426
chr13	33921718	33922118
chr13	34767216	34767942
chr13	34819247	34819812
chr13	34897519	34898136
chr13	35122737	35123072
chr13	35209412	35209966
chr13	37712744	37713203
chr13	37741282	37741743
chr13	37749567	37750065
chr13	37808682	37809206
chr13	37835488	37836090
chr13	37958294	37958913
chr13	38127804	38128217
chr13	38404756	38405480
chr13	38640257	38640768
chr13	38658847	38659205
chr13	40450725	40451384
chr13	40776699	40777093
chr13	40846064	40846449
chr13	40869113	40869464
chr13	40874076	40874603
chr13	40947281	40947707
chr13	41097516	41097910
chr13	41263079	41263714
chr13	41511379	41511850
chr13	41576855	41577430
chr13	41707794	41708494
chr13	41757360	41757994
chr13	41828148	41829064
chr13	41847618	41847975
chr13	42053700	42054144
chr13	43875951	43876338
chr13	43908102	43908844
chr13	44408766	44409284
chr13	44600789	44601258
chr13	44615608	44616128
chr13	44678109	44678675
chr13	44869443	44870015
chr13	45629507	45630407
chr13	45637842	45638684
chr13	45970383	45971091
chr13	46765204	46765549
chr13	47043135	47043641
chr13	47697055	47697838
chr13	48164307	48164880
chr13	48942352	48942901
chr13	48987479	48987940
chr13	49289883	49290285
chr13	49548721	49549135
chr13	49586943	49587553
chr13	49693639	49693975
chr13	50967203	50967522
chr13	51114310	51114900
chr13	51383210	51383845
chr13	51583448	51584475
chr13	51644725	51645075
chr13	51685338	51685904
chr13	52486765	52487163
chr13	53366219	53366533
chr13	53374405	53374758
chr13	53847718	53848262
chr13	54518474	54518983
chr13	54693900	54694317
chr13	54777647	54778072
chr13	54789088	54789531
chr13	55101611	55102054
chr13	55189937	55190358
chr13	55372364	55372955
chr13	55446365	55446935
chr13	55460963	55461463
chr13	57968387	57968729
chr13	58227606	58227988
chr13	58540677	58541187
chr13	58592762	58593405
chr13	58598553	58599276
chr13	58603110	58603489
chr13	58615978	58616436
chr13	59225765	59226231
chr13	59591474	59592727
chr13	60229409	60229990
chr13	60566787	60567506
chr13	61658352	61658667
chr13	61835943	61836504
chr13	61874799	61875461
chr13	61979994	61980725
chr13	62060154	62060863
chr13	62073867	62074460
chr13	62261621	62262125
chr13	62288230	62288914
chr13	62376114	62376463
chr13	62390212	62391010
chr13	62429234	62429568
chr13	62466644	62467208
chr13	62587755	62588339
chr13	62633497	62634140
chr13	62652991	62653517
chr13	62859181	62859605
chr13	62863084	62863447
chr13	63272607	63273072
chr13	63353166	63353958
chr13	63499437	63500261
chr13	63649037	63649565
chr13	63681975	63683168
chr13	63814865	63815371
chr13	64086698	64087037
chr13	64153210	64153506
chr13	64253667	64254220
chr13	64279617	64280882
chr13	64322900	64323428
chr13	64407285	64407975
chr13	64569910	64570286
chr13	65934768	65935134
chr13	65991033	65991562
chr13	66263377	66263959
chr13	66311706	66312230
chr13	66409656	66410018
chr13	66426499	66427225
chr13	66601644	66602078
chr13	66710848	66711440
chr13	66823045	66823629
chr13	66878380	66879271
chr13	66938292	66938889
chr13	66939082	66939535
chr13	67148638	67149217
chr13	67430789	67431144
chr13	67572702	67573286
chr13	67613855	67614336
chr13	67656946	67657475
chr13	67732249	67732770
chr13	67894306	67894756
chr13	67925012	67925523
chr13	69611043	69611926
chr13	70000573	70001279
chr13	70168528	70168965
chr13	70187636	70188414
chr13	70202643	70203435
chr13	70346156	70346867
chr13	73416885	73417393
chr13	73440972	73441883
chr13	73458887	73459685
chr13	73475299	73476064
chr13	73630015	73630542
chr13	73732142	73732655
chr13	73924358	73924978
chr13	73933134	73933612
chr13	74317108	74317606
chr13	74457720	74458358
chr13	74503276	74503777
chr13	74517630	74518260
chr13	74558715	74559408
chr13	74587552	74588193
chr13	74616282	74617106
chr13	74617139	74617772
chr13	74629384	74629785
chr13	74915779	74916410
chr13	75707038	75707532
chr13	75808786	75809361
chr13	75971833	75972381
chr13	77810386	77810967
chr13	77838505	77839119
chr13	78691304	78691861
chr13	79668755	79669323
chr13	80885615	80886074
chr13	80963010	80963422
chr13	81225878	81226639
chr13	81713648	81714142
chr13	81739329	81739799
chr13	81771361	81772122
chr13	81783317	81783869
chr13	81814769	81815665
chr13	81959988	81960628
chr13	82605731	82606465
chr13	83324013	83324384
chr13	84936878	84937336
chr13	85137217	85137650
chr13	85189128	85189526
chr13	85289104	85289641
chr13	85702044	85702636
chr13	86914415	86914717
chr13	88729397	88730005
chr13	90907785	90908432
chr13	91254020	91254469
chr13	91262943	91263649
chr13	91395327	91395793
chr13	91776906	91777486
chr13	92354560	92355298
chr13	92530493	92531036
chr13	92582787	92583435
chr13	93251321	93251918
chr13	93409268	93409745
chr13	93506319	93506929
chr13	93637494	93638005
chr13	93646626	93647094
chr13	93756003	93756467
chr13	94220887	94221300
chr13	94445170	94445700
chr13	95215728	95216238
chr13	95302888	95303451
chr13	95493234	95493788
chr13	95535646	95536220
chr13	96542409	96542933
chr13	97298852	97299407
chr13	98263115	98263614
chr13	98293888	98294317
chr13	98699721	98700496
chr13	98977030	98977637
chr13	99002815	99003166
chr13	99016695	99017262
chr13	99019002	99019461
chr13	99037143	99037532
chr13	99881181	99882016
chr13	100001195	100001877
chr13	100013688	100014386
chr13	100566930	100567451
chr13	100575684	100576452
chr13	100683812	100684130
chr13	100810598	100810909
chr13	101112075	101113615
[truncated: 5,084 more rows]

## Sheet: Gata6_Morula
Reproducible peaks of Gata6 binding in 8-cell embryo
seqnames	start	end
chr1	3445474	3446229
chr1	3958970	3959451
chr1	4424346	4424943
chr1	4787785	4788825
chr1	4842079	4842609
chr1	4857585	4857971
chr1	4941408	4941935
chr1	6061158	6061566
chr1	6188222	6188922
chr1	6214240	6214575
chr1	6222737	6223151
chr1	7088656	7089140
chr1	7397744	7398314
chr1	9380016	9380507
chr1	9441900	9442344
chr1	9768596	9768895
chr1	9887273	9887683
chr1	10039522	10040057
chr1	10177801	10178239
chr1	10285366	10285844
chr1	11304695	11305207
chr1	11336837	11337154
chr1	11492867	11493370
chr1	12344599	12345168
chr1	12873838	12874838
chr1	13065381	13065830
chr1	13118386	13119158
chr1	13228190	13229096
chr1	14095491	14096028
chr1	14742781	14743752
chr1	15841226	15841529
chr1	15867361	15867767
chr1	15920079	15920509
chr1	15936574	15937177
chr1	16079875	16080423
chr1	16195179	16195919
chr1	16206165	16206800
chr1	16669038	16669543
chr1	16867230	16867752
chr1	16888408	16888994
chr1	17222564	17223134
chr1	20403227	20403753
chr1	20623551	20623882
chr1	20774148	20774830
chr1	21255793	21256895
chr1	21336347	21336914
chr1	21383461	21384374
chr1	23246062	23246897
chr1	23256006	23256789
chr1	23661645	23662263
chr1	24612225	24613106
chr1	25020556	25021000
chr1	25049446	25049991
chr1	25132270	25133427
chr1	29787837	29788507
chr1	29978270	29979144
chr1	30817599	30818048
chr1	30908621	30908968
chr1	30937407	30938106
chr1	30987705	30988222
chr1	30989053	30989541
chr1	33904778	33905227
chr1	34073663	34074179
chr1	34078047	34078550
chr1	34358442	34358867
chr1	34439402	34439760
chr1	34450880	34451192
chr1	35630646	35631299
chr1	36001808	36002331
chr1	36013749	36014461
chr1	36060403	36061017
chr1	36068092	36068461
chr1	36077142	36077789
chr1	36100268	36101464
chr1	36249506	36250320
chr1	36285778	36286716
chr1	36577147	36577798
chr1	36664130	36664871
chr1	36731920	36732263
chr1	36768492	36769023
chr1	36893417	36894329
chr1	36920010	36920945
chr1	37001390	37002074
chr1	37568678	37569425
chr1	37711548	37713044
chr1	37864703	37865394
chr1	38456249	38456674
chr1	39122614	39123846
chr1	39614141	39615095
chr1	39898623	39899112
chr1	42035139	42035740
chr1	42994299	42994903
chr1	43171414	43172202
chr1	43423167	43423585
chr1	43431825	43432418
chr1	43471951	43472599
chr1	43483886	43484568
chr1	43827556	43827966
chr1	43933678	43934133
chr1	44550135	44550895
chr1	47207373	47207755
chr1	49347472	49347827
chr1	49517076	49517425
chr1	51191221	51192243
chr1	51265736	51266323
chr1	51478248	51478773
chr1	51562859	51563363
chr1	51597182	51597707
chr1	51707268	51708458
chr1	51920680	51921254
chr1	52233110	52233635
chr1	52252239	52252980
chr1	52363946	52364426
chr1	53525556	53526408
chr1	53532109	53532854
chr1	53856492	53856991
chr1	54327642	54328419
chr1	54370750	54371160
chr1	54398714	54399199
chr1	54438764	54439205
chr1	54889524	54889949
chr1	54921924	54922422
chr1	54982888	54983558
chr1	55022872	55023251
chr1	55031158	55031599
chr1	55162374	55163319
chr1	55210972	55211499
chr1	56926508	56926957
chr1	56953438	56954594
chr1	57418899	57419849
chr1	57476451	57477237
chr1	58366630	58366987
chr1	58392443	58393111
chr1	59321269	59321850
chr1	59570562	59571218
chr1	59579992	59580545
chr1	59632108	59632762
chr1	59728361	59729052
chr1	59749838	59750210
chr1	59926165	59926795
chr1	60180261	60181050
chr1	60350255	60350646
chr1	60545689	60546018
chr1	60566517	60567059
chr1	60572194	60573242
chr1	60778603	60779132
chr1	60786363	60786935
chr1	60813701	60814593
chr1	61538997	61539676
chr1	62397655	62398671
chr1	62736649	62737043
chr1	63138438	63139049
chr1	63442365	63442915
chr1	63602065	63602959
chr1	64301400	64301951
chr1	64551770	64552121
chr1	64732046	64732456
chr1	64761673	64762169
chr1	64797343	64798118
chr1	64831089	64832146
chr1	64946217	64946959
chr1	64956599	64957104
chr1	64957733	64958303
chr1	65178231	65178830
chr1	66700509	66701082
chr1	69566612	69567355
chr1	69728126	69728497
chr1	69875380	69876131
chr1	70665123	70665544
chr1	71102828	71103345
chr1	71103491	71103958
chr1	71661041	71661617
chr1	71681414	71681887
chr1	71730772	71731267
chr1	71915355	71916100
chr1	72205375	72205797
chr1	72225957	72227248
chr1	72243899	72244707
chr1	72254804	72255619
chr1	73663556	73664033
chr1	74016644	74016943
chr1	74094879	74095663
chr1	74315011	74315612
chr1	74397334	74397832
chr1	74505753	74506296
chr1	74754124	74754570
chr1	74779003	74779366
chr1	74999158	74999815
chr1	75124652	75125234
chr1	75168599	75169208
chr1	75188569	75189510
chr1	75204261	75205016
chr1	75298593	75299254
chr1	75317080	75318023
chr1	75727598	75727915
chr1	77187903	77188452
chr1	77453753	77454187
chr1	77468704	77469307
chr1	77840755	77841340
chr1	78106468	78107085
chr1	78287099	78287851
chr1	78534645	78535100
chr1	78657452	78657966
chr1	79712036	79713000
chr1	79829848	79830149
chr1	80160335	80160928
chr1	80185941	80186571
chr1	80340651	80341356
chr1	80758989	80760152
chr1	84994293	84994685
chr1	85105431	85106570
chr1	85242979	85243796
chr1	85250425	85250851
chr1	85266253	85266824
chr1	85494780	85495102
chr1	85580863	85581343
chr1	85592604	85593394
chr1	85603951	85604397
chr1	85793947	85794507
chr1	85806443	85807144
chr1	85990427	85990897
chr1	86208428	86209067
chr1	86278217	86278767
chr1	86303078	86303494
chr1	86359238	86359819
chr1	86470761	86471172
chr1	86492168	86492618
chr1	86497650	86498481
chr1	86562697	86563603
chr1	86583779	86584287
chr1	86647560	86648049
chr1	86751839	86752186
chr1	87386074	87386974
chr1	87631298	87632345
chr1	87658884	87659527
chr1	88279225	88280372
chr1	88621038	88621605
chr1	88645608	88646168
chr1	89191159	89191658
chr1	89191897	89192820
chr1	90064731	90065702
chr1	90202342	90202921
chr1	90203619	90204072
chr1	90887732	90888559
chr1	91066448	91066968
chr1	91144957	91145249
chr1	91459392	91459797
chr1	92084082	92085310
chr1	92592687	92593174
chr1	92595802	92596270
chr1	92934409	92934762
chr1	93114919	93115211
chr1	93478121	93479225
chr1	93537967	93538485
chr1	93571368	93571787
chr1	93693799	93694209
chr1	93803730	93804318
chr1	93825172	93825529
chr1	95499762	95500223
chr1	96625141	96625666
chr1	97769895	97770379
chr1	97790364	97790813
chr1	97800029	97800352
chr1	103868225	103868793
chr1	105615530	105615960
chr1	105663668	105664177
chr1	105953754	105954349
chr1	106120237	106121579
chr1	108581272	108581768
chr1	114573802	114574523
chr1	118337104	118337640
chr1	118388991	118389453
chr1	118428642	118429081
chr1	118458738	118459520
chr1	118620229	118620739
chr1	118648063	118648622
chr1	118649144	118650443
chr1	119548928	119549601
chr1	119649715	119650414
chr1	119697143	119697736
chr1	119913153	119913505
chr1	123734940	123735298
chr1	125560573	125561026
chr1	126151039	126151843
chr1	127287476	127288162
chr1	127320905	127321459
chr1	127773709	127774259
chr1	127990607	127991172
chr1	128102771	128103335
chr1	128108680	128109107
chr1	128268221	128268590
chr1	128323093	128323866
chr1	128459003	128459691
chr1	128532589	128533552
chr1	128593280	128593572
chr1	130351217	130351956
chr1	130361917	130362563
chr1	130462573	130463063
chr1	130486071	130486493
chr1	130524575	130525086
chr1	130715517	130715995
chr1	131227945	131228571
chr1	131311450	131311742
chr1	131348462	131349055
chr1	131527165	131527923
chr1	131853390	131853797
chr1	131946166	131946609
chr1	131953612	131954253
chr1	132113249	132113666
chr1	132113735	132114486
chr1	132156952	132157706
chr1	132504738	132505261
chr1	132732623	132733388
chr1	132964553	132965151
chr1	133083989	133084543
chr1	133177642	133178103
chr1	133244573	133245322
chr1	133669877	133671032
chr1	133760601	133761133
chr1	134078275	134078783
chr1	134168287	134169154
chr1	134224752	134225338
chr1	134226055	134227201
chr1	134261447	134262413
chr1	134344491	134344986
chr1	134379195	134379515
chr1	134415216	134415539
chr1	134494579	134494945
chr1	134629448	134630090
chr1	134955455	134956228
chr1	135174559	135175034
chr1	135204321	135205124
chr1	135225222	135225717
chr1	135240097	135240469
chr1	135260459	135261056
chr1	135631668	135632578
chr1	135668192	135669181
chr1	135730400	135730938
chr1	136014481	136015809
chr1	136138478	136139408
chr1	136220180	136220801
chr1	136229437	136229951
chr1	136415136	136415480
chr1	136427553	136428061
chr1	136579387	136579952
chr1	136972622	136973247
chr1	137003291	137004033
chr1	137010168	137010736
chr1	137011295	137011967
chr1	137168828	137169304
chr1	137375273	137375761
chr1	138962906	138963382
chr1	145557486	145558162
chr1	145807298	145807631
chr1	146323009	146323370
chr1	146426781	146427405
chr1	150392830	150393388
chr1	150556757	150557670
chr1	151024888	151025525
chr1	151255275	151255780
chr1	151270240	151271103
chr1	151328576	151328907
chr1	151343823	151344508
chr1	151398950	151399577
chr1	151556280	151557477
chr1	151570767	151571366
chr1	151754984	151755509
chr1	151865568	151866006
chr1	152090327	152091178
chr1	152099139	152099946
chr1	152778931	152779491
chr1	152809807	152810272
chr1	152916979	152917831
chr1	152980496	152980992
chr1	153033878	153034331
chr1	153320398	153321119
chr1	153414397	153414855
chr1	153547560	153548048
chr1	153899866	153900163
chr1	153941822	153942242
chr1	155351446	155351972
chr1	155438100	155439109
chr1	155464222	155465182
chr1	155522254	155522715
chr1	155524190	155524526
chr1	155560099	155560830
chr1	156400800	156401187
chr1	156422776	156423676
chr1	156470246	156471014
chr1	156509060	156509757
chr1	156666892	156667919
chr1	156718844	156719264
chr1	156956279	156956848
chr1	157035305	157035985
chr1	157416195	157416775
chr1	158461113	158462112
chr1	159224959	159225273
chr1	160194909	160195463
chr1	160212828	160213267
chr1	161876737	161877366
chr1	162659954	162660668
chr1	164248615	164249042
chr1	165216849	165217619
chr1	165311712	165312265
chr1	165330974	165331769
chr1	165460553	165461359
chr1	165771417	165771822
chr1	167008615	167008968
chr1	167354481	167354962
chr1	167602599	167603442
chr1	169969060	169969522
chr1	170102270	170103328
chr1	170167589	170168333
chr1	170174805	170175461
chr1	170213015	170213712
chr1	170871332	170871705
chr1	171060529	171061070
chr1	171096948	171098064
chr1	171401803	171402315
chr1	171424576	171425431
chr1	171477969	171478814
chr1	172426499	172427027
chr1	174284765	174285176
chr1	174472908	174473374
chr1	175507147	175507536
chr1	175537431	175538419
chr1	175625567	175625859
chr1	175692543	175693050
chr1	175911871	175912531
chr1	175919619	175920386
chr1	176724145	176724955
chr1	176798231	176798778
chr1	176814152	176814864
chr1	177271477	177272048
chr1	177796367	177796939
chr1	177816596	177817529
chr1	177999965	178000444
chr1	178307468	178307862
chr1	178318680	178319198
chr1	178408957	178409523
chr1	178844403	178845076
chr1	179486864	179487399
chr1	179546278	179546701
chr1	179568738	179569685
chr1	179586377	179587103
chr1	180195865	180196269
chr1	180255957	180256446
chr1	180292923	180293239
chr1	180387478	180387799
chr1	180636760	180637476
chr1	180715151	180715717
chr1	180814289	180815106
chr1	180850544	180851134
chr1	180884058	180884528
chr1	180902858	180903306
chr1	181248854	181249684
chr1	181256631	181257786
chr1	182030207	182030780
chr1	182041376	182041963
chr1	182117945	182118731
chr1	182124629	182125047
chr1	182170469	182170761
chr1	182185196	182185528
chr1	182200864	182201156
chr1	182371765	182372409
chr1	182398831	182399649
chr1	183299142	183299633
chr1	183378732	183379162
chr1	183435529	183436105
chr1	184019342	184019917
chr1	185454410	185454860
chr1	187210379	187211141
chr1	188614612	188614985
chr1	189305458	189305859
chr1	191025763	191026372
chr1	191397330	191397622
chr1	191554332	191555034
chr1	191785347	191785946
chr1	191957508	191958088
chr1	192745856	192746587
chr1	192795036	192795433
chr1	193153086	193153438
chr1	194354699	194355002
chr1	194675667	194676149
chr1	195100707	195101144
chr10	3500829	3501310
chr10	4072363	4072961
chr10	4190602	4191282
chr10	4259763	4260107
chr10	4273609	4274265
chr10	4334301	4334673
chr10	4386529	4387108
chr10	4482507	4483245
chr10	4490297	4491068
chr10	4586831	4587737
chr10	5522404	5523315
chr10	5805307	5806179
chr10	5823735	5824409
chr10	6358115	6358749
chr10	7681345	7681865
chr10	8514754	8515253
chr10	8557770	8558314
chr10	8580353	8580699
chr10	9023511	9023966
chr10	9495267	9495763
chr10	10472087	10472478
chr10	11360856	11361492
chr10	12705884	12706262
chr10	12935001	12935825
chr10	13157397	13158074
chr10	14276909	14277663
chr10	14284152	14284646
chr10	14292753	14293481
chr10	14460668	14461034
chr10	15926003	15926495
chr10	17592368	17593303
chr10	17600526	17601220
chr10	18448912	18449424
chr10	18454231	18454712
chr10	18597455	18598342
chr10	18859655	18860885
chr10	19591493	19592155
chr10	20090512	20091733
chr10	21936566	21937378
chr10	21941152	21941753
chr10	21961200	21961637
chr10	23856900	23857515
chr10	23894085	23894923
chr10	24134032	24134943
chr10	24590405	24591209
chr10	24741182	24742134
chr10	24771741	24772309
chr10	24859576	24859924
chr10	25236964	25237767
chr10	25290999	25291386
chr10	26416384	26417101
chr10	26582290	26583016
chr10	26776052	26776775
chr10	26786463	26787297
chr10	27994232	27994893
chr10	28064526	28065210
chr10	28645523	28646297
chr10	29473995	29474721
chr10	29497071	29497673
chr10	29610923	29611524
chr10	29935738	29936308
chr10	30200272	30200691
chr10	30361329	30362223
chr10	30570489	30570904
chr10	30618042	30618596
chr10	30630841	30631367
chr10	30731300	30731923
chr10	30907213	30907520
chr10	31053214	31053724
chr10	31068750	31069238
chr10	31533229	31533921
chr10	33763449	33763814
chr10	33977521	33977967
chr10	34230151	34230501
chr10	34699417	34700011
chr10	35620727	35621308
chr10	36690544	36691060
chr10	36691284	36692285
chr10	37220320	37220851
chr10	37243146	37243703
chr10	38827043	38827680
chr10	38877557	38878114
chr10	39898905	39899317
chr10	40171717	40172572
chr10	40348737	40349279
chr10	40362805	40363460
chr10	40442027	40442939
chr10	40545703	40546264
chr10	40635149	40636276
chr10	40959381	40960570
chr10	41040453	41041082
chr10	41415243	41415592
chr10	41472341	41473174
chr10	41609313	41609771
chr10	41810104	41810490
chr10	41953307	41953837
chr10	42107547	42108122
chr10	42150873	42151549
chr10	42220482	42220982
chr10	42271357	42271866
chr10	42277791	42278365
chr10	42390475	42390947
chr10	42425861	42426361
chr10	42464759	42465557
chr10	42500899	42501402
chr10	42501434	42502074
chr10	42686983	42687390
chr10	43637337	43638134
chr10	43978389	43978846
chr10	44037766	44038357
chr10	44062343	44062742
chr10	44069102	44069538
chr10	44112898	44113752
chr10	44268085	44268644
chr10	45057877	45058854
chr10	45064081	45064597
chr10	45070968	45071417
chr10	45246170	45246550
chr10	45734728	45735061
chr10	48880215	48880626
chr10	50919170	50919660
chr10	52278016	52278466
chr10	52360325	52360861
chr10	53385369	53386238
chr10	53575862	53576382
chr10	53596663	53597194
chr10	53629794	53630218
chr10	56406312	56407306
chr10	56415829	56416275
chr10	56422945	56423462
chr10	56430042	56431007
chr10	57480563	57481095
chr10	57485965	57486937
chr10	57491723	57492435
chr10	57794144	57794621
chr10	58323104	58323636
chr10	58531114	58531675
chr10	59310138	59310732
chr10	59335735	59336356
chr10	59348093	59348676
chr10	59702072	59702439
chr10	59850237	59850604
chr10	60002824	60003232
chr10	60173790	60174339
chr10	60256070	60256565
chr10	60277416	60277897
chr10	60332381	60333192
chr10	60480029	60480817
chr10	60948897	60949511
chr10	61042809	61043255
chr10	61056787	61057365
chr10	61064524	61064845
chr10	61440274	61440650
chr10	62332483	62332871
chr10	62340123	62340576
chr10	62412991	62413958
chr10	62508703	62509323
chr10	62569041	62569631
chr10	62650976	62651448
chr10	62736211	62736917
chr10	62854739	62855495
chr10	62885595	62886321
chr10	62906948	62907610
chr10	63023684	63024097
chr10	63283479	63284262
chr10	63454017	63454952
chr10	64545556	64546464
chr10	65588965	65589414
chr10	65597288	65597863
chr10	66683693	66684489
chr10	66798832	66799357
chr10	66896602	66897603
chr10	66968649	66969483
chr10	67025632	67026521
chr10	67100256	67101070
chr10	67979469	67979894
chr10	68231477	68232077
chr10	69304841	69305308
chr10	69327417	69328195
chr10	70140517	70140981
chr10	71308106	71308680
chr10	71399236	71400457
chr10	71499610	71499976
chr10	72807603	72808326
chr10	74682944	74683478
chr10	74716210	74716736
chr10	75950197	75950879
chr10	76046912	76047435
chr10	76531311	76531724
chr10	77215834	77216640
chr10	77581286	77582038
chr10	77671391	77671979
chr10	78110646	78111022
chr10	78216426	78216834
chr10	78272906	78273325
chr10	78366713	78367314
chr10	79022705	79023316
chr10	79040957	79041333
chr10	79496725	79497194
chr10	79679282	79679935
chr10	79780259	79781206
chr10	79844092	79844901
chr10	79908360	79908883
chr10	79959902	79960260
chr10	79984425	79985201
chr10	80039623	80040120
chr10	80053081	80053681
chr10	80146747	80147277
chr10	80222522	80223328
chr10	80226347	80226670
chr10	80260761	80261473
chr10	80329637	80330119
chr10	80433648	80434053
chr10	80577483	80577837
chr10	80590380	80590774
chr10	80622071	80622649
chr10	80702014	80702704
chr10	81137170	81137593
chr10	81320354	81321058
chr10	81378460	81378970
chr10	81384056	81384505
chr10	81464429	81464972
chr10	81465080	81465674
chr10	82051978	82052535
chr10	82073836	82074569
chr10	82082781	82083485
chr10	82127862	82128277
chr10	82145310	82146048
chr10	82178324	82178634
chr10	82625749	82626479
chr10	82652890	82653443
chr10	83119683	83120405
chr10	83120927	83121415
chr10	83309087	83309697
chr10	83375711	83376316
chr10	83431569	83432012
chr10	83692506	83692855
chr10	83722453	83722821
chr10	83733726	83734258
chr10	83743552	83743978
chr10	84441577	84442409
chr10	84447168	84447611
chr10	84457730	84458464
chr10	84542650	84543213
chr10	84576179	84576556
chr10	84705212	84705765
chr10	84742759	84743516
chr10	84754195	84754828
chr10	85071371	85072115
chr10	85102326	85102800
chr10	85916876	85917247
chr10	86705353	86706012
chr10	86778428	86779154
chr10	86828894	86829186
chr10	87286520	87286854
chr10	88011837	88012796
chr10	88104595	88105060
chr10	88352726	88353218
chr10	88364579	88365213
chr10	88386005	88386321
chr10	88410087	88411057
chr10	88422757	88423788
chr10	88482697	88483306
chr10	88502775	88503987
chr10	88516905	88517528
chr10	88548551	88549206
chr10	88684918	88685491
chr10	88717365	88717848
chr10	88726797	88727439
chr10	89439214	89439640
chr10	89594160	89595037
chr10	89849689	89850103
chr10	90802240	90802958
chr10	90979616	90980237
chr10	91082490	91083047
chr10	91171367	91172066
chr10	91181541	91182059
chr10	91200479	91200801
chr10	92722342	92723047
chr10	92729820	92730713
chr10	93069162	93069513
chr10	93160344	93161086
chr10	93509496	93510328
chr10	93517623	93518212
chr10	93518498	93519046
chr10	93681805	93682640
chr10	94035215	94035735
chr10	94501844	94502273
chr10	95220511	95221166
chr10	95494175	95494996
chr10	95557490	95558040
chr10	95597902	95598653
chr10	95643169	95643493
chr10	95712645	95713384
chr10	95718621	95719225
chr10	95719307	95719900
chr10	95728335	95728771
chr10	98508648	98509038
chr10	98914212	98914599
chr10	99243991	99244655
chr10	99289286	99289804
chr10	100904492	100905350
chr10	105523529	105524111
chr10	105601203	105602081
chr10	105634079	105634564
chr10	105660571	105661236
chr10	106192790	106193315
chr10	108149789	108150377
chr10	108255667	108256285
chr10	108286686	108287329
chr10	108331799	108332258
chr10	108363024	108363482
chr10	108443104	108443396
chr10	108445128	108445611
chr10	108531015	108531905
chr10	110652491	110652799
chr10	110730902	110731293
chr10	111053331	111053896
chr10	111073958	111074994
chr10	111085574	111086577
chr10	111358321	111359074
chr10	111463913	111464433
chr10	111576508	111576826
chr10	111583296	111583910
chr10	111622058	111622350
chr10	112661490	112661998
chr10	112722958	112723739
chr10	112883003	112883668
chr10	112893099	112893788
chr10	112956360	112957205
chr10	112973269	112974034
chr10	112983818	112984397
chr10	113432690	113433261
chr10	115789830	115790137
chr10	115833902	115834374
chr10	115844154	115844680
chr10	115852464	115853408
chr10	116135152	116135758
chr10	116183213	116183702
chr10	116260562	116261039
chr10	116287989	116288508
chr10	116394452	116394830
chr10	116621732	116622617
chr10	116896046	116897079
chr10	117150123	117150864
chr10	117171669	117172569
chr10	117224245	117224746
chr10	117732187	117732657
chr10	117738237	117739136
chr10	117925312	117925934
chr10	119179373	119180178
chr10	119192529	119193098
chr10	119254769	119255589
chr10	120150617	120151546
chr10	120190619	120191269
chr10	120365748	120366746
chr10	120485374	120486052
chr10	120522551	120523307
chr10	120546317	120547515
chr10	120593897	120594474
chr10	120594949	120595737
chr10	120990564	120991610
chr10	121013965	121014584
chr10	121454933	121456053
chr10	121476027	121476831
chr10	121636833	121637657
chr10	121770612	121771103
chr10	122097042	122097572
chr10	123076245	123076869
chr10	125260275	125261120
chr10	125961625	125962083
chr10	126301487	126301977
chr10	127126632	127127097
chr10	127158264	127158997
chr10	127213586	127214192
chr10	127290529	127291054
chr10	127322348	127322943
chr10	127756003	127756527
chr10	127785998	127786496
chr10	127878244	127879592
chr10	127893246	127893970
chr10	127939734	127940026
chr10	128094564	128095539
chr10	128149714	128150091
chr10	128304978	128305510
chr10	128337492	128338120
chr10	128411348	128411876
chr10	128566021	128566559
chr10	128616149	128616776
chr10	128672130	128672999
chr10	128696001	128696732
chr10	128724521	128725258
chr10	128845012	128845601
chr10	128904211	128905127
chr10	128980625	128981535
chr10	130542966	130543562
chr11	3135324	3135849
chr11	3150913	3151571
chr11	3167375	3168086
chr11	3193020	3193509
chr11	3279464	3281195
chr11	3314077	3314672
chr11	3390598	3390920
chr11	3556829	3557350
chr11	3572223	3572824
chr11	3667419	3667868
chr11	3807697	3808364
chr11	3905557	3906657
chr11	4015982	4016294
chr11	4273606	4274056
chr11	4278888	4279323
chr11	4302123	4302839
chr11	4404253	4404742
chr11	4422974	4423620
chr11	4581989	4582557
chr11	4680080	4680938
chr11	4688830	4689547
chr11	4775248	4775646
chr11	4806225	4806517
chr11	5499663	5500246
chr11	5579101	5579655
chr11	5720952	5721890
chr11	5741180	5741474
chr11	5780672	5781147
chr11	5840355	5840820
chr11	6091267	6091867
chr11	6588506	6589010
chr11	6847032	6847609
chr11	7570379	7570946
chr11	7794038	7794471
chr11	8582356	8582789
chr11	8629216	8629755
chr11	8637731	8638198
chr11	8638745	8639235
chr11	8658525	8659162
chr11	8671523	8672206
chr11	8929838	8930500
chr11	9996629	9997107
chr11	10729162	10729983
chr11	11808867	11809402
chr11	11880933	11881363
chr11	11898761	11899137
chr11	12205391	12206062
chr11	16949352	16949866
chr11	17237664	17238831
chr11	18924779	18925416
chr11	18956750	18957773
chr11	19432529	19432939
chr11	19966191	19966747
chr11	19992313	19993110
chr11	20019162	20019778
chr11	20187794	20188450
chr11	20200871	20201349
chr11	20415977	20416325
chr11	20542742	20543439
chr11	20631490	20632007
chr11	20727126	20727754
chr11	21079915	21080482
chr11	21091025	21091454
chr11	21172455	21173607
chr11	21204592	21205372
chr11	21258491	21259133
chr11	21293644	21294221
chr11	21433861	21434261
chr11	22008089	22008580
chr11	22417300	22417676
chr11	22539108	22539743
chr11	22556743	22557280
chr11	22573037	22573443
chr11	22620589	22621318
chr11	22971963	22972331
chr11	23096519	23097229
chr11	23111444	23111913
chr11	23198661	23199594
chr11	23255412	23256034
chr11	23497864	23498427
chr11	23512107	23512565
chr11	23730111	23730638
chr11	23790290	23791068
chr11	23801890	23802912
chr11	23828304	23829403
chr11	23953137	23953834
chr11	25316731	25317225
chr11	26130759	26131125
chr11	26167096	26167740
chr11	26449802	26450249
chr11	26593419	26594096
chr11	27064907	27065375
chr11	27175395	27176238
chr11	27411579	27412402
chr11	29095098	29095499
chr11	29130469	29130986
chr11	29609943	29610438
chr11	29641915	29642730
chr11	29653606	29654376
chr11	29672521	29673054
chr11	30059683	30060255
chr11	30095040	30095726
chr11	30158151	30158558
chr11	30197962	30198598
chr11	30304827	30305306
chr11	30923045	30923988
chr11	31410792	31411315
chr11	31982603	31983010
chr11	32601820	32602272
chr11	32640386	32641009
chr11	32642330	32642725
chr11	34306952	34307422
chr11	35738751	35739511
chr11	35750363	35751228
chr11	35759542	35760399
chr11	36000340	36000954
chr11	42701530	42701899
chr11	43474455	43475077
chr11	43754713	43755135
chr11	43929467	43930104
chr11	44445321	44446048
chr11	45423847	45424663
chr11	45738244	45738806
chr11	45805415	45805918
chr11	46255150	46255559
chr11	46524057	46524591
chr11	46564573	46565104
chr11	46597290	46597841
chr11	46653843	46654586
chr11	46663132	46663916
chr11	46708297	46709438
chr11	48549654	48550154
chr11	48787108	48788085
chr11	48817105	48817466
chr11	49739466	49739969
chr11	49781749	49782344
chr11	50035684	50036302
chr11	50292298	50292637
chr11	50377456	50377974
chr11	50805586	50806428
chr11	51159082	51159762
chr11	51262861	51263155
chr11	51485946	51486512
chr11	51688710	51689131
chr11	51756090	51756466
chr11	52483228	52483863
chr11	52624874	52625628
chr11	53311366	53311685
chr11	53430837	53431537
chr11	53633828	53634413
chr11	53816506	53816924
chr11	53891598	53892123
chr11	53896880	53897364
chr11	54064525	54065273
chr11	54073397	54074093
chr11	54102531	54103274
chr11	54201389	54202185
chr11	54296047	54296757
chr11	54309245	54309860
chr11	54467851	54468323
chr11	54736111	54736766
chr11	54833997	54834765
chr11	54846134	54846664
chr11	54860692	54861028
chr11	54958688	54959092
chr11	55093013	55093755
chr11	55130979	55131678
chr11	55461112	55461562
chr11	55469201	55469730
chr11	55497555	55498130
chr11	57801206	57801706
chr11	57864472	57865040
chr11	57967898	57968501
chr11	57983770	57984839
chr11	58239127	58239803
chr11	58292306	58293092
chr11	58352935	58353405
chr11	59231824	59232439
chr11	59260893	59261707
chr11	59326865	59327935
chr11	59608044	59608534
chr11	59753813	59754747
chr11	59809813	59810279
chr11	59839554	59839859
chr11	59909237	59909549
chr11	60040186	60040746
chr11	60046201	60047455
chr11	60059755	60060341
chr11	60100841	60101407
chr11	60102601	60103084
chr11	60210374	60210729
chr11	60776246	60776685
chr11	60811011	60811495
chr11	60887718	60888104
chr11	60913779	60914318
chr11	60924535	60925081
chr11	60931888	60932265
chr11	61174844	61175590
chr11	61230655	61231614
chr11	61266861	61267392
chr11	61494266	61494599
chr11	61536612	61537688
chr11	61548026	61548929
chr11	61586890	61587540
chr11	61766187	61766553
chr11	61788234	61788986
chr11	61832111	61832546
chr11	61854850	61855300
chr11	61988792	61989367
chr11	62076676	62077092
chr11	62478467	62478783
chr11	62929806	62930154
chr11	63543803	63544239
chr11	64122650	64123517
chr11	65497671	65498696
chr11	65995147	65995465
chr11	67345474	67346055
chr11	67825347	67825994
chr11	67860614	67861254
chr11	67914648	67915410
chr11	68202311	68202935
chr11	68532735	68533260
chr11	68627619	68627952
chr11	68658210	68659041
chr11	68673462	68674547
chr11	68691145	68691926
chr11	68780673	68781179
chr11	68831285	68832060
chr11	68859739	68860235
chr11	68898551	68899303
chr11	68962096	68963076
chr11	69316124	69316562
chr11	69437013	69437764
chr11	69502193	69503145
chr11	69632650	69632983
chr11	69921173	69921867
chr11	69953405	69954014
chr11	69980063	69980784
chr11	70143407	70143893
chr11	70162016	70162548
chr11	70220623	70221210
chr11	70410083	70411145
chr11	70668495	70669362
chr11	70752807	70753198
chr11	70938472	70939378
chr11	70980899	70981485
chr11	71019204	71019747
chr11	71924016	71924383
chr11	72924383	72925100
chr11	72965005	72965571
chr11	73047584	73048007
chr11	73178111	73178605
chr11	73257081	73258062
chr11	73321099	73321511
chr11	73336588	73337044
chr11	73522375	73522924
chr11	74413964	74414441
chr11	74414703	74415887
chr11	74597292	74598132
chr11	74955816	74956213
chr11	75102942	75103562
chr11	75124375	75124690
chr11	75455444	75455972
chr11	75678757	75679387
chr11	76011996	76012474
chr11	76145189	76145739
chr11	76153909	76154504
chr11	76477069	76477570
chr11	76483074	76483962
chr11	76593802	76594587
chr11	77019394	77020139
chr11	77087963	77088390
chr11	77423291	77423838
chr11	77440388	77441506
chr11	77591024	77591468
chr11	77673326	77673704
chr11	77685747	77686271
chr11	78115550	78116108
chr11	78168901	78169324
chr11	78260503	78261648
chr11	78463218	78464186
chr11	78535882	78536383
chr11	78668652	78669045
chr11	78697284	78698159
chr11	78712491	78713119
chr11	78732561	78733131
chr11	78977459	78978144
chr11	78997133	78997724
chr11	79030755	79031344
chr11	79286274	79286808
chr11	79326856	79327365
chr11	79635977	79636666
chr11	79986816	79987312
chr11	80168027	80169423
chr11	80410161	80410771
chr11	80784278	80784799
chr11	80790562	80791339
chr11	81159210	81159740
chr11	82818354	82819209
chr11	83271238	83272332
chr11	83356638	83357075
chr11	83495414	83496181
chr11	83587692	83588053
chr11	84846361	84847025
chr11	84935029	84935612
chr11	84944917	84945628
chr11	85139988	85140372
chr11	85240281	85241652
chr11	85248015	85248612
chr11	85427435	85427781
chr11	85603756	85604288
chr11	85876567	85877013
chr11	86484357	86484849
chr11	86681935	86682416
chr11	86779289	86779956
chr11	86807401	86807947
chr11	86871812	86872525
chr11	86895051	86895438
chr11	86906662	86907622
chr11	87108785	87109415
chr11	87485825	87486819
chr11	87497773	87498241
chr11	87591835	87592316
chr11	87968820	87969363
chr11	88047284	88047680
chr11	88260576	88261373
chr11	88475051	88475504
chr11	89021834	89022671
chr11	89060583	89061115
chr11	89632579	89632990
chr11	90701757	90702332
chr11	93405725	93406085
chr11	93885565	93886082
chr11	93899551	93900261
chr11	93976920	93977951
chr11	94508813	94509288
chr11	94514030	94514939
chr11	94522644	94523059
chr11	94619743	94621130
chr11	94629148	94629879
chr11	94735757	94736107
chr11	94752785	94754079
chr11	94760272	94761241
chr11	94773588	94774039
chr11	95069546	95069843
chr11	95077699	95078855
chr11	95384248	95385082
chr11	95980932	95981517
chr11	96075418	96076082
chr11	96116391	96116969
chr11	96203338	96203773
chr11	96271673	96272189
chr11	96374842	96375456
chr11	96451828	96452238
chr11	96795675	96796502
chr11	96829514	96830008
chr11	96830022	96830403
chr11	96968412	96969498
chr11	97029780	97030125
chr11	97054406	97054751
chr11	97180808	97181360
chr11	97187973	97188554
chr11	97232156	97232520
chr11	97246668	97247727
chr11	97585906	97586330
chr11	97635509	97635999
chr11	97806116	97806440
chr11	98013706	98014424
chr11	98128677	98129680
chr11	98420337	98420790
chr11	98565850	98566306
chr11	98602000	98602427
chr11	98682000	98682508
chr11	98694847	98695225
chr11	98754816	98755157
chr11	98756512	98757331
chr11	98809666	98810159
chr11	98905493	98906073
chr11	99350988	99351380
chr11	99546454	99546981
chr11	100001887	100002648
chr11	100161097	100161917
chr11	100375801	100376356
chr11	100425784	100426410
chr11	100439460	100440036
chr11	100527844	100528381
chr11	100626826	100627142
chr11	100906309	100907316
chr11	100917212	100917785
chr11	100927261	100928076
chr11	100939285	100939782
chr11	100999292	100999758
chr11	101063907	101064870
chr11	101119542	101120004
chr11	101148244	101149241
chr11	101259883	101260487
chr11	101269567	101270106
chr11	101480458	101481282
chr11	101552110	101552870
chr11	101589566	101590513
chr11	101604596	101605591
chr11	101654801	101655309
chr11	101670261	101670703
chr11	102337920	102338252
chr11	102429476	102430402
chr11	102623611	102624065
chr11	103034618	103034924
chr11	103403930	103404866
chr11	103412500	103413059
chr11	103563906	103564444
chr11	103892875	103893285
chr11	104008698	104009645
chr11	104289056	104289531
chr11	104293043	104293668
chr11	104442618	104442997
chr11	104536729	104537261
chr11	104547287	104547877
chr11	104646140	104646605
chr11	105248429	105248975
chr11	105285896	105286936
chr11	105434306	105434780
chr11	105589699	105589991
chr11	105924842	105925372
chr11	106036854	106037176
chr11	106083985	106084706
chr11	106187353	106188152
chr11	106193421	106193845
chr11	106216455	106217072
chr11	106417531	106418464
chr11	106440954	106441693
chr11	106510410	106511534
chr11	106641644	106642208
chr11	106788587	106789243
chr11	107200422	107201018
chr11	108910553	108911325
chr11	109011571	109012169
chr11	109349790	109350160
chr11	109359129	109359642
chr11	109425689	109426115
chr11	109466374	109467062
chr11	109611361	109611900
chr11	110126280	110126856
chr11	113643742	113644342
chr11	114691594	114692354
chr11	114718288	114718675
chr11	114824418	114824999
chr11	114833089	114833691
chr11	115456309	115457481
chr11	115525126	115525950
chr11	115564122	115564479
chr11	115628070	115628503
chr11	115699208	115699818
chr11	115712585	115713269
chr11	116187662	116188071
chr11	116307786	116308224
chr11	116429533	116429975
chr11	116730370	116731443
chr11	116782604	116783235
chr11	116863956	116864839
chr11	117249846	117250309
chr11	117539364	117539748
chr11	117831838	117832256
chr11	119112657	119113145
chr11	119783538	119784087
chr11	120065401	120065850
chr11	120507837	120508412
chr11	120572994	120573349
chr11	120655107	120655722
chr11	121204143	121204686
chr11	121236710	121237109
chr11	121290055	121290741
chr11	121320870	121321213
chr11	121348108	121348862
chr11	121649517	121650177
chr11	121951839	121952338
chr11	121963018	121963564
chr11	121973999	121974519
chr12	3291087	3292109
chr12	3309697	3310233
chr12	3426595	3427002
chr12	3640192	3640568
chr12	3692790	3693418
chr12	3739026	3739386
chr12	3795478	3795936
chr12	3877939	3878558
chr12	3981228	3981692
chr12	4065717	4066115
chr12	4233764	4234574
chr12	4495286	4495885
chr12	4769029	4769492
chr12	5119672	5120381
chr12	5963014	5963524
chr12	8087599	8088244
chr12	8188813	8189369
chr12	8548868	8549587
chr12	8554892	8555679
chr12	8596333	8597621
chr12	8638543	8638892
chr12	8640802	8641104
chr12	8667700	8668561
chr12	8771039	8771656
chr12	8921569	8922301
chr12	8967780	8968524
chr12	9029405	9030450
chr12	9124167	9124833
chr12	9774331	9775151
chr12	10623413	10624001
chr12	11130864	11131512
chr12	11222613	11223538
chr12	12788303	12789182
chr12	12945453	12946037
chr12	12986555	12987425
chr12	14100317	14100997
chr12	15441225	15441786
chr12	16567619	16568279
chr12	16602141	16602671
chr12	16812247	16812752
chr12	16870603	16871241
chr12	16871357	16872066
chr12	16894100	16894885
chr12	17020845	17021766
chr12	17468382	17468815
chr12	17542524	17543187
chr12	17565158	17565725
chr12	17634640	17635232
chr12	17881465	17881839
chr12	17891383	17892255
chr12	19239633	19240198
chr12	19292262	19292635
chr12	19616633	19617139
chr12	19668488	19669049
chr12	19875289	19875897
chr12	20806814	20807145
chr12	20913928	20915360
chr12	21223827	21224526
chr12	21341748	21342318
chr12	21410669	21411247
chr12	21417317	21417836
chr12	22252753	22253148
chr12	22735232	22735887
chr12	23010243	23010687
chr12	23162940	23163324
chr12	23248215	23248699
chr12	23405159	23405522
chr12	24062087	24062382
chr12	24645628	24646310
chr12	24651148	24652372
chr12	24739819	24740290
chr12	24930649	24931401
chr12	24936090	24936602
chr12	24942557	24943167
chr12	25073583	25074232
chr12	25108721	25109257
chr12	26527400	26528062
chr12	26658575	26659283
chr12	28566707	28567656
chr12	28732937	28733574
chr12	28798015	28798400
chr12	31217209	31218070
chr12	31228968	31230485
chr12	31376641	31377223
chr12	31849200	31849858
chr12	31905913	31907538
chr12	31950124	31950848
chr12	32953806	32954232
chr12	32995271	32995834
chr12	33153077	33153733
chr12	33183919	33184501
chr12	33255231	33255666
chr12	33284819	33285463
chr12	33406852	33407465
chr12	35770465	35770891
chr12	38209368	38209819
chr12	39548186	39548866
chr12	40222805	40223482
chr12	40291341	40291839
chr12	40310466	40310899
chr12	40445770	40446148
chr12	40649087	40649773
chr12	40654307	40654599
chr12	40888214	40888883
chr12	40917435	40918027
chr12	41023752	41024274
chr12	41729790	41730372
chr12	44195668	44196010
chr12	44210057	44210512
chr12	44268807	44269448
chr12	44274280	44275132
chr12	45060806	45062172
chr12	51641719	51642365
chr12	51699760	51700292
chr12	51972749	51973129
chr12	52488580	52489105
chr12	52492560	52492881
chr12	52503432	52504050
chr12	52977731	52978469
chr12	52979529	52980061
chr12	53111646	53111963
chr12	53119308	53119818
chr12	54162609	54163122
chr12	54312710	54313590
chr12	54568387	54569089
chr12	54575318	54575650
chr12	54655843	54656466
chr12	54684340	54685049
chr12	54686443	54687187
chr12	54785302	54785859
chr12	54906040	54906498
chr12	54962235	54962641
chr12	55080199	55080548
chr12	55749278	55749686
chr12	55833941	55834762
chr12	55836100	55836698
chr12	56293312	56293931
chr12	57007494	57008301
chr12	57192162	57192698
chr12	57196941	57197536
chr12	57461110	57461483
chr12	57487323	57487637
chr12	57549137	57549856
chr12	59011713	59012338
chr12	59039914	59040411
chr12	59040473	59041089
chr12	59066328	59067012
chr12	59075509	59076162
chr12	59143302	59143844
chr12	62232817	62233366
chr12	65041780	65042435
chr12	65073681	65074229
chr12	65099773	65100352
chr12	65106288	65106737
chr12	66190632	66191289
chr12	67656260	67656642
chr12	67861202	67862045
chr12	69147236	69147750
chr12	69210149	69210584
chr12	69230622	69231281
chr12	69293829	69294268
chr12	69893079	69893473
chr12	70140840	70141455
chr12	70489060	70489688
chr12	70633424	70634188
chr12	70774639	70775031
chr12	71015625	71016000
chr12	71030161	71030699
chr12	71291196	71291511
chr12	71530660	71530975
chr12	72028745	72029495
chr12	72052435	72052986
chr12	72085434	72085936
chr12	72535992	72536509
chr12	72687848	72688721
chr12	72753005	72753615
chr12	72855002	72855916
chr12	73047555	73048470
chr12	73118933	73119752
chr12	73286675	73287089
chr12	73344202	73344530
chr12	73742575	73743232
chr12	73813321	73813803
chr12	75467801	75468260
chr12	75686918	75687869
chr12	75738815	75739253
chr12	75771031	75771861
chr12	76127054	76127432
chr12	76255047	76255437
chr12	76403921	76404529
chr12	76458897	76459696
chr12	76499432	76500541
chr12	76532679	76533413
chr12	76725121	76725688
chr12	76909042	76909548
chr12	77059798	77060595
chr12	77089368	77089900
chr12	77134053	77134898
chr12	77696281	77696848
chr12	77710417	77711008
chr12	77718078	77718615
chr12	78022301	78022693
chr12	78350757	78351198
chr12	78748561	78749047
chr12	79040229	79041468
chr12	79130505	79130933
chr12	79172430	79172796
chr12	79351822	79353216
chr12	79859640	79860091
chr12	79984225	79984582
chr12	80318789	80319341
chr12	80380250	80380686
chr12	80789851	80790762
chr12	80945081	80945437
chr12	81013224	81014019
chr12	81434962	81435635
chr12	81659174	81659949
chr12	81806695	81807633
chr12	82247314	82248031
chr12	82256944	82257515
chr12	82500743	82501448
chr12	83146259	83146871
chr12	83387283	83387948
chr12	83504538	83505249
chr12	83578984	83579679
chr12	83624794	83625122
chr12	83631887	83632371
chr12	83669348	83670019
chr12	83921629	83922286
chr12	83928997	83929661
chr12	83953963	83954306
chr12	84161050	84161961
chr12	84233534	84234184
chr12	84277167	84278352
chr12	84364462	84364808
chr12	84450753	84451481
chr12	84670029	84670795
chr12	84765705	84766590
chr12	84772771	84773368
chr12	84838184	84838948
chr12	85084458	85084977
chr12	85389018	85390037
chr12	85539139	85539654
chr12	85640880	85641331
chr12	85663692	85664668
chr12	85753318	85753689
chr12	85900552	85900984
chr12	86023012	86023857
chr12	86152526	86152874
chr12	86480420	86481001
chr12	86807915	86808501
chr12	86829689	86830050
chr12	86836488	86836981
chr12	87026122	87026714
chr12	87266244	87266866
chr12	87464820	87465355
chr12	90564105	90564651
chr12	90593964	90594324
chr12	90594888	90595513
chr12	91621317	91621888
chr12	91643931	91644334
chr12	91736364	91736831
chr12	91848869	91849206
chr12	93635427	93635949
chr12	96720496	96721400
chr12	98683473	98684340
chr12	98732285	98732631
chr12	99200912	99201351
chr12	99299722	99300481
chr12	99394396	99394962
chr12	99602053	99603097
chr12	99719042	99720016
chr12	100142873	100143455
chr12	100159592	100159884
chr12	100337610	100338297
chr12	100515382	100516001
chr12	100525252	100525936
chr12	100724818	100725655
chr12	100934825	100935636
chr12	101025374	101026600
chr12	102326840	102327574
chr12	102468769	102469306
chr12	102499844	102500161
chr12	102546016	102547175
chr12	102621834	102622309
chr12	104492128	104492807
chr12	104888077	104888645
chr12	105032220	105032780
chr12	105076601	105077064
chr12	105272192	105272802
chr12	105479485	105480423
chr12	105705790	105706502
chr12	105727112	105727625
chr12	105738840	105739370
chr12	105752574	105753724
chr12	105807421	105807937
chr12	105863956	105864696
chr12	108037262	108037965
chr12	108126515	108127836
chr12	108792676	108793121
chr12	109375404	109376045
chr12	109944255	109944896
chr12	110383114	110384029
chr12	110417793	110418409
chr12	110446491	110447021
chr12	110471765	110472484
chr12	110525960	110526462
chr12	110549713	110550130
chr12	110563217	110563726
chr12	110706941	110707744
chr12	110715959	110716462
chr12	110725233	110725667
chr12	110851507	110852129
chr12	110889214	110889766
chr12	111028322	111029189
chr12	111377445	111378003
chr12	111728098	111728771
chr12	112644304	112644946
chr12	116177145	116177573
chr12	116280868	116281255
chr12	116527331	116527874
chr12	116907169	116907795
chr12	117449816	117450676
chr12	118239194	118239658
chr12	118244951	118245621
chr12	118263944	118264725
chr12	118301876	118302517
chr13	3611055	3611481
chr13	3866358	3866886
chr13	3907220	3907768
chr13	4186838	4187218
chr13	4848665	4849156
chr13	5697181	5697673
chr13	5824252	5824722
chr13	5843713	5844310
chr13	5861044	5861417
chr13	7074320	7074946
chr13	7169492	7169958
chr13	9093652	9093970
chr13	9326086	9326409
chr13	9345118	9345998
chr13	9834215	9834543
chr13	10973969	10974286
chr13	10986045	10986873
chr13	11005410	11006103
chr13	11593907	11594570
chr13	12294233	12294737
chr13	12309811	12310103
chr13	12394906	12395368
chr13	12445126	12445976
chr13	12453844	12454537
chr13	12461407	12462163
chr13	13446678	13447303
chr13	13954341	13955024
chr13	14260645	14261182
chr13	14825445	14826104
chr13	15680537	15681236
chr13	16988130	16988627
chr13	17694828	17695451
chr13	17943652	17944266
chr13	18459058	18459633
chr13	18485706	18486050
chr13	18722677	18723076
chr13	18827065	18827465
chr13	19426446	19426848
chr13	21202281	21202769
chr13	21225020	21225602
chr13	21468386	21468828
chr13	21716252	21716807
chr13	21721887	21722406
chr13	22035561	22036020
chr13	22042748	22043247
chr13	22613767	22614507
chr13	23324685	23325316
chr13	23344595	23345407
chr13	23368787	23369309
chr13	23384724	23385793
chr13	23555127	23555471
chr13	23591940	23592513
chr13	23778939	23779525
chr13	23786566	23787210
chr13	24565330	24566376
chr13	24630409	24631284
chr13	25400336	25400796
chr13	27587810	27588543
chr13	28545468	28546015
chr13	28878723	28879015
chr13	30570626	30571417
chr13	31097559	31098081
chr13	31124508	31125052
chr13	31477131	31477578
chr13	31627692	31628312
chr13	31901867	31903121
chr13	31908286	31908921
chr13	32382889	32384018
chr13	32897058	32897752
chr13	33812893	33813422
chr13	34819497	34819829
chr13	34827388	34828576
chr13	34897273	34898096
chr13	34993901	34994555
chr13	35209490	35209918
chr13	35220213	35220711
chr13	36096646	36097226
chr13	36117505	36117872
chr13	36620129	36620532
chr13	37712647	37713393
chr13	37741316	37741769
chr13	37818222	37818680
chr13	37835495	37836070
chr13	37958350	37958745
chr13	38081155	38081839
chr13	38127743	38128251
chr13	38170767	38171111
chr13	38404539	38405350
chr13	38640324	38640777
chr13	40450712	40451403
chr13	40649282	40650026
chr13	40741912	40742371
chr13	40829255	40829595
chr13	40868692	40869504
chr13	40873929	40874607
chr13	40917252	40917728
chr13	41097475	41098198
chr13	41249555	41250177
chr13	41341488	41342316
chr13	41418251	41419064
chr13	41828049	41829221
chr13	41847501	41848005
chr13	42199331	42199779
chr13	43559983	43560422
chr13	43696136	43696525
chr13	43908107	43909279
chr13	43946682	43947246
chr13	44408512	44409329
chr13	44559505	44559985
chr13	44615580	44616193
chr13	44678032	44678612
chr13	44821467	44821947
chr13	44869423	44870015
chr13	45249483	45250064
chr13	45629567	45630190
chr13	45637842	45638457
chr13	45859162	45859890
chr13	45970400	45971158
chr13	46058299	46059076
chr13	46096784	46097355
chr13	47043049	47043722
chr13	47697050	47697872
chr13	48981501	48982246
chr13	48987518	48987996
chr13	49652729	49653162
chr13	49712146	49713021
chr13	49929632	49929930
chr13	49965987	49966387
chr13	50967138	50967755
chr13	51114412	51114927
chr13	51583864	51584495
chr13	51615911	51616439
chr13	51644814	51645542
chr13	51679280	51679869
chr13	51685199	51685976
chr13	52308780	52309650
chr13	52325605	52326044
chr13	52530432	52530952
chr13	53470627	53471069
chr13	53492723	53493027
chr13	53847822	53848195
chr13	54392044	54392651
chr13	54738242	54738648
chr13	54788940	54789579
chr13	55101770	55102101
chr13	55189723	55190582
chr13	55362753	55363045
chr13	55372278	55372872
chr13	55446389	55446969
chr13	55540054	55540737
chr13	55784125	55784483
chr13	56039765	56040362
chr13	56109063	56110093
chr13	56238439	56239081
chr13	56702998	56703393
chr13	56703524	56704059
chr13	57679477	57680063
chr13	57968366	57968958
chr13	58598523	58599289
chr13	58615933	58616731
chr13	58633420	58633921
chr13	59392099	59392494
chr13	59668434	59668906
chr13	59769693	59770234
chr13	59795768	59796724
chr13	60286718	60287129
chr13	60569074	60569943
chr13	60672516	60672984
chr13	60693022	60693386
chr13	60812661	60813321
chr13	61658227	61659061
chr13	61763371	61764074
chr13	61874723	61875544
chr13	61891314	61891911
chr13	61979940	61980634
chr13	62015633	62015991
chr13	62060152	62060826
chr13	62073959	62074526
chr13	62090676	62091069
chr13	62284818	62285161
chr13	62375780	62376713
chr13	62382988	62383467
chr13	62390200	62390991
chr13	62428912	62429568
chr13	62466615	62467164
chr13	62576734	62577442
chr13	62633490	62634141
chr13	62646419	62647055
chr13	62846388	62846930
chr13	62859227	62859580
chr13	62862911	62863422
chr13	63272586	63273058
chr13	63352334	63354020
chr13	63648998	63649606
chr13	63681974	63683225
chr13	64045814	64046496
chr13	64071529	64072042
chr13	64153227	64153659
chr13	64257121	64257972
chr13	64279683	64280607
chr13	64322864	64323335
chr13	64375120	64375689
chr13	64407303	64407621
chr13	64432191	64432711
chr13	64731953	64732791
chr13	65120499	65121134
chr13	65240510	65240869
chr13	65934546	65935176
chr13	65950354	65950869
chr13	66183807	66184305
chr13	66263262	66263999
chr13	66414273	66415015
chr13	66426499	66427183
chr13	66503970	66504522
chr13	66625451	66626075
chr13	66710722	66711425
chr13	66822904	66823692
chr13	66878440	66879369
chr13	66904861	66905355
chr13	66938158	66938835
chr13	67115855	67116395
chr13	67148613	67149174
chr13	67173074	67173420
chr13	67232959	67233474
chr13	67238713	67239304
chr13	67572731	67573093
chr13	67657412	67658259
chr13	67732217	67732774
chr13	67924686	67925633
chr13	69611345	69611855
chr13	69619138	69619634
chr13	69703489	69703920
chr13	70000698	70001192
chr13	72098567	72099046
chr13	73441140	73441732
chr13	73475167	73476069
chr13	73494111	73494788
chr13	73630227	73630687
chr13	73732310	73732910
chr13	73823784	73824316
chr13	73901188	73901638
chr13	73933207	73933612
chr13	73937756	73938115
chr13	74317094	74317536
chr13	74399353	74399885
chr13	74418425	74418806
chr13	74457738	74458326
chr13	74462773	74463451
chr13	74504193	74504640
chr13	74517640	74518265
chr13	74558574	74559513
chr13	74587550	74588202
chr13	74591400	74591760
chr13	74616251	74616859
chr13	74617044	74617807
chr13	74670426	74671066
chr13	74807740	74808640
chr13	74915710	74916333
chr13	75514663	75515418
chr13	75707140	75707901
chr13	75808820	75809455
chr13	75865638	75866207
chr13	75874575	75875183
chr13	76098734	76099034
chr13	76125533	76126278
chr13	77810402	77810761
chr13	77838472	77839054
chr13	78691360	78691856
chr13	80885603	80886380
chr13	81225884	81226752
chr13	81657470	81657911
chr13	81710956	81711651
chr13	81771352	81772183
chr13	81783256	81783904
chr13	81814711	81815736
chr13	81948825	81949495
chr13	81959935	81960677
chr13	82605772	82606445
chr13	84936699	84937149
chr13	85289119	85289578
chr13	90089363	90089921
chr13	91241762	91242115
chr13	91263001	91264149
chr13	91360589	91361081
chr13	91776880	91777572
chr13	92354673	92355188
chr13	92498753	92499205
chr13	92530508	92531197
chr13	93524434	93524999
chr13	93637436	93638012
chr13	93646274	93647027
chr13	93648588	93649100
chr13	93755828	93756511
chr13	93989984	93990396
chr13	94005134	94005837
chr13	94005939	94006363
chr13	94237759	94238088
chr13	94361121	94361615
chr13	94365121	94365596
chr13	95035031	95035395
chr13	95141766	95142566
chr13	95287333	95287796
chr13	95302784	95303471
chr13	95492749	95493708
chr13	95535394	95536170
chr13	95842715	95843164
chr13	96531642	96532409
chr13	97298900	97299459
chr13	97734623	97735104
chr13	98262868	98263462
chr13	98699380	98700510
chr13	98815095	98815664
chr13	98977076	98977675
[truncated: 5,110 more rows]
