# Supplementary material for: Feed-forward loops by NR5A2 ensure robust gene activation during pre-implantation development
Source: Development. 2026 Jan 8;153(1):dev205059. doi: 10.1242/dev.205059 (PMC12848575; doi:10.1242/dev.205059)
Supplement: Table S3. The list of differentially expressed genes. — Results of DESeq2 analysis comparing control and knockdown embryos. [file develop-153-205059-TableS3.xlsx]

## Sheet: DEG_genes
Table Sx: List of differnetial expressed genes in different condition comparisons
gene_id	gene_name	dKD_vs_NT	Klf5_KD_vs_NT	Nr5a2_KD_vs_NT
ENSMUSG00000000168	Dlat	Up	No_Change	Up
ENSMUSG00000000171	Sdhd	Up	No_Change	Up
ENSMUSG00000000320	Alox12	Down	No_Change	Down
ENSMUSG00000000628	Hk2	Up	No_Change	Up
ENSMUSG00000000805	Car4	Up	No_Change	Up
ENSMUSG00000000838	Fmr1	No_Change	Down	Down
ENSMUSG00000000884	Gnb1l	Down	No_Change	Down
ENSMUSG00000000903	Vpreb3	Down	No_Change	Down
ENSMUSG00000001021	S100a3	Down	No_Change	Down
ENSMUSG00000001123	Lgals9	No_Change	No_Change	Up
ENSMUSG00000001281	Itgb7	Up	No_Change	Up
ENSMUSG00000001416	Cct3	Up	No_Change	No_Change
ENSMUSG00000001441	Npepps	No_Change	No_Change	Down
ENSMUSG00000001473	Tubb6	Up	No_Change	Up
ENSMUSG00000001507	Itga3	Up	No_Change	No_Change
ENSMUSG00000001524	Gtf2h4	Up	No_Change	No_Change
ENSMUSG00000001525	Tubb5	Up	No_Change	Up
ENSMUSG00000001542	Ell2	Down	No_Change	No_Change
ENSMUSG00000001555	Fkbp10	Up	No_Change	No_Change
ENSMUSG00000001942	Siae	No_Change	No_Change	Up
ENSMUSG00000002055	Spag5	Up	No_Change	No_Change
ENSMUSG00000002109	Ddb2	Up	No_Change	No_Change
ENSMUSG00000002147	Stat6	Up	No_Change	No_Change
ENSMUSG00000002428	Hltf	No_Change	No_Change	Down
ENSMUSG00000002455	Prpf6	Up	No_Change	No_Change
ENSMUSG00000002458	Rgs19	No_Change	No_Change	Up
ENSMUSG00000002550	Uck1	Up	No_Change	No_Change
ENSMUSG00000002748	Baz1b	Up	No_Change	Up
ENSMUSG00000002771	Grin2d	Down	No_Change	No_Change
ENSMUSG00000002983	Relb	Down	No_Change	Down
ENSMUSG00000002985	Apoe	Up	No_Change	Up
ENSMUSG00000003032	Klf4	Down	No_Change	Down
ENSMUSG00000003062	Stard3nl	Down	No_Change	No_Change
ENSMUSG00000003131	Pafah1b2	Down	No_Change	Down
ENSMUSG00000003198	Zfp959	Up	No_Change	No_Change
ENSMUSG00000003309	Ap1m2	Up	No_Change	Up
ENSMUSG00000003437	Paf1	Up	No_Change	Up
ENSMUSG00000003464	Pex19	No_Change	No_Change	Down
ENSMUSG00000003644	Rps6ka1	Up	No_Change	No_Change
ENSMUSG00000003814	Calr	Up	No_Change	No_Change
ENSMUSG00000004127	Trmt10a	Up	No_Change	No_Change
ENSMUSG00000004565	Pnpla6	Down	No_Change	No_Change
ENSMUSG00000004633	Chn2	Up	No_Change	No_Change
ENSMUSG00000004661	Arid3b	Up	No_Change	Up
ENSMUSG00000004677	Myo9b	Up	No_Change	Up
ENSMUSG00000004849	Ap1s1	No_Change	No_Change	Up
ENSMUSG00000004864	Mapk13	Up	No_Change	Up
ENSMUSG00000004872	Pax3	Up	No_Change	No_Change
ENSMUSG00000004931	Apba3	Down	No_Change	Down
ENSMUSG00000004988	Fxyd4	No_Change	No_Change	Up
ENSMUSG00000005034	Prkacb	Down	No_Change	Down
ENSMUSG00000005054	Cstb	Up	No_Change	Up
ENSMUSG00000005102	Eif2ak4	Up	No_Change	No_Change
ENSMUSG00000005142	Man2b1	Up	No_Change	No_Change
ENSMUSG00000005148	Klf5	Down	Down	Down
ENSMUSG00000005202	Shbg	Down	No_Change	Down
ENSMUSG00000005233	Spc25	Up	No_Change	No_Change
ENSMUSG00000005417	Mprip	No_Change	No_Change	Down
ENSMUSG00000005470	Asf1b	Up	No_Change	Up
ENSMUSG00000005481	Ddx39	Up	No_Change	Up
ENSMUSG00000005609	Ctr9	Up	No_Change	Up
ENSMUSG00000005947	Itgae	Down	No_Change	Down
ENSMUSG00000006021	Kptn	No_Change	No_Change	Down
ENSMUSG00000006056	Calcoco2	Down	No_Change	No_Change
ENSMUSG00000006127	Inpp5k	Up	No_Change	Up
ENSMUSG00000006356	Crip2	Down	No_Change	Down
ENSMUSG00000006360	Crip1	Up	No_Change	Up
ENSMUSG00000006398	Cdc20	Up	No_Change	No_Change
ENSMUSG00000006456	Rbm14	Up	No_Change	Up
ENSMUSG00000006731	B4galnt1	Up	No_Change	No_Change
ENSMUSG00000006736	Tspan31	Up	No_Change	No_Change
ENSMUSG00000006931	P3h4	Up	No_Change	Up
ENSMUSG00000007039	Ddah2	Up	No_Change	Up
ENSMUSG00000007041	Clic1	Up	No_Change	Up
ENSMUSG00000007570	Fance	Down	No_Change	Down
ENSMUSG00000007646	Rad51c	Down	No_Change	No_Change
ENSMUSG00000007812	Zfp655	Down	No_Change	Down
ENSMUSG00000008129	4930432K21Rik	Up	No_Change	No_Change
ENSMUSG00000009470	Tnpo1	Down	No_Change	Down
ENSMUSG00000009670	Tex11	Down	No_Change	No_Change
ENSMUSG00000009941	Nxf2	No_Change	No_Change	Up
ENSMUSG00000010067	Rassf1	No_Change	No_Change	Up
ENSMUSG00000010095	Slc3a2	Up	No_Change	Up
ENSMUSG00000010277	2610507B11Rik	Up	No_Change	Up
ENSMUSG00000010660	Plcd1	Down	No_Change	Down
ENSMUSG00000010830	Kdelr3	Down	Down	Down
ENSMUSG00000011114	Tbrg1	Up	No_Change	Up
ENSMUSG00000011486	Slc25a41	Down	No_Change	Down
ENSMUSG00000011632	Pinlyp	Down	No_Change	No_Change
ENSMUSG00000011831	Evi5	Down	No_Change	Down
ENSMUSG00000012076	Brms1l	Down	No_Change	Down
ENSMUSG00000013415	Igf2bp1	No_Change	No_Change	Up
ENSMUSG00000014226	Cacybp	Up	No_Change	Up
ENSMUSG00000014243	Zswim7	No_Change	No_Change	Up
ENSMUSG00000014351	Gip	Up	No_Change	Up
ENSMUSG00000014361	Mertk	Down	No_Change	Down
ENSMUSG00000014550	Rbsn	No_Change	No_Change	Down
ENSMUSG00000014606	Slc25a11	Up	No_Change	No_Change
ENSMUSG00000014633	Cmc2	Down	No_Change	Down
ENSMUSG00000014905	Dnajb9	No_Change	No_Change	Down
ENSMUSG00000014932	Yes1	No_Change	No_Change	Down
ENSMUSG00000015337	Endog	Up	No_Change	Up
ENSMUSG00000015474	Ppt2	Down	No_Change	Down
ENSMUSG00000015702	Anxa9	Down	No_Change	Down
ENSMUSG00000015714	Cers2	Down	No_Change	Down
ENSMUSG00000015721	Nlrp5	Down	No_Change	No_Change
ENSMUSG00000015787	Abo	Up	No_Change	No_Change
ENSMUSG00000015837	Sqstm1	Up	No_Change	Up
ENSMUSG00000015932	Dstn	Up	No_Change	No_Change
ENSMUSG00000016256	Ctsz	Up	No_Change	No_Change
ENSMUSG00000016382	Pls3	Up	No_Change	No_Change
ENSMUSG00000016409	Nkap	Down	No_Change	No_Change
ENSMUSG00000016526	Dyrk3	Up	No_Change	No_Change
ENSMUSG00000016541	Atxn10	Up	No_Change	No_Change
ENSMUSG00000017344	Vtn	Up	No_Change	Up
ENSMUSG00000017677	Wsb1	Down	No_Change	Down
ENSMUSG00000017756	Slc12a7	Down	No_Change	No_Change
ENSMUSG00000017765	Slc12a4	Down	No_Change	No_Change
ENSMUSG00000017843	Ppp2r5c	Down	No_Change	Down
ENSMUSG00000017858	Ift52	Up	No_Change	No_Change
ENSMUSG00000018166	Erbb3	Up	No_Change	Up
ENSMUSG00000018362	Kpna2	Up	No_Change	No_Change
ENSMUSG00000018411	Mapt	Down	No_Change	Down
ENSMUSG00000018449	Rpain	Up	No_Change	Up
ENSMUSG00000018569	Cldn7	Up	No_Change	Up
ENSMUSG00000018740	Slc25a35	Up	No_Change	Up
ENSMUSG00000018765	Fxr2	Down	No_Change	Down
ENSMUSG00000018821	Avpi1	Up	No_Change	Up
ENSMUSG00000018846	Pank3	Down	No_Change	Down
ENSMUSG00000018919	Tm4sf5	No_Change	No_Change	Up
ENSMUSG00000019132	BC005537	Up	No_Change	No_Change
ENSMUSG00000019428	Fkbp8	Down	No_Change	Down
ENSMUSG00000019470	Xab2	No_Change	No_Change	Up
ENSMUSG00000019558	Slc6a8	Down	No_Change	Down
ENSMUSG00000019579	Mydgf	No_Change	No_Change	Up
ENSMUSG00000019689	Fmc1	Down	No_Change	No_Change
ENSMUSG00000019777	Hdac2	Up	No_Change	No_Change
ENSMUSG00000019782	Rwdd1	Down	No_Change	No_Change
ENSMUSG00000019804	Snx3	Down	No_Change	Down
ENSMUSG00000019808	Adat2	Up	No_Change	No_Change
ENSMUSG00000019851	Perp	Up	No_Change	Up
ENSMUSG00000019891	Dcbld1	Down	No_Change	Down
ENSMUSG00000019894	Slc6a15	Up	No_Change	No_Change
ENSMUSG00000019917	Septin10	Down	No_Change	Down
ENSMUSG00000019942	Cdk1	Down	No_Change	Down
ENSMUSG00000019948	Actr6	No_Change	No_Change	Down
ENSMUSG00000019960	Dusp6	Up	No_Change	Up
ENSMUSG00000019970	Sgk1	No_Change	No_Change	Down
ENSMUSG00000019975	Ikbip	Up	No_Change	No_Change
ENSMUSG00000019992	Mtfr2	Up	No_Change	Up
ENSMUSG00000019996	Map7	Down	No_Change	Down
ENSMUSG00000020009	Ifngr1	Up	No_Change	No_Change
ENSMUSG00000020027	Socs2	Up	No_Change	No_Change
ENSMUSG00000020029	Nudt4	Down	No_Change	Down
ENSMUSG00000020070	Rufy2	Up	No_Change	No_Change
ENSMUSG00000020156	Pwwp3a	Up	No_Change	No_Change
ENSMUSG00000020183	Cpm	Up	No_Change	Up
ENSMUSG00000020227	Irak3	Down	No_Change	Down
ENSMUSG00000020248	Nfyb	No_Change	No_Change	Down
ENSMUSG00000020305	Asb3	Up	No_Change	No_Change
ENSMUSG00000020315	Sptbn1	Up	No_Change	No_Change
ENSMUSG00000020366	Mapk9	No_Change	No_Change	Down
ENSMUSG00000020388	Pdlim4	Up	No_Change	Up
ENSMUSG00000020461	Clhc1	No_Change	No_Change	Down
ENSMUSG00000020493	Prr11	No_Change	No_Change	Down
ENSMUSG00000020519	Sap30l	Down	No_Change	Down
ENSMUSG00000020594	Pum2	No_Change	No_Change	Down
ENSMUSG00000020634	Ubxn2a	No_Change	No_Change	Down
ENSMUSG00000020644	Id2	Up	No_Change	Up
ENSMUSG00000020646	Mboat2	Down	No_Change	Down
ENSMUSG00000020649	Rrm2	Down	No_Change	No_Change
ENSMUSG00000020651	Slc26a4	Up	No_Change	Up
ENSMUSG00000020653	Klf11	No_Change	Down	No_Change
ENSMUSG00000020668	Kif3c	Down	No_Change	Down
ENSMUSG00000020673	Tpo	Up	No_Change	Up
ENSMUSG00000020694	Tlk2	Down	No_Change	Down
ENSMUSG00000020715	Ern1	No_Change	No_Change	Down
ENSMUSG00000020717	Pecam1	Down	No_Change	Down
ENSMUSG00000020737	Jpt1	No_Change	No_Change	Up
ENSMUSG00000020738	Sumo2	Down	No_Change	No_Change
ENSMUSG00000020766	Galk1	No_Change	No_Change	Down
ENSMUSG00000020829	Slc46a1	Down	No_Change	Down
ENSMUSG00000020839	Tmigd1	Down	No_Change	Down
ENSMUSG00000020840	Blmh	Down	No_Change	No_Change
ENSMUSG00000020846	Rflnb	Down	No_Change	Down
ENSMUSG00000020883	Fbxl20	Down	No_Change	Down
ENSMUSG00000020922	Lsm12	No_Change	No_Change	Down
ENSMUSG00000020937	Plcd3	Down	No_Change	Down
ENSMUSG00000020961	Ston2	No_Change	No_Change	Up
ENSMUSG00000021037	Ahsa1	Up	No_Change	Up
ENSMUSG00000021051	Ppp2r5e	Down	No_Change	Down
ENSMUSG00000021054	Sgpp1	Down	No_Change	Down
ENSMUSG00000021095	Gsc	Up	No_Change	Up
ENSMUSG00000021098	4930447C04Rik	No_Change	No_Change	Down
ENSMUSG00000021123	Rdh12	Up	No_Change	Up
ENSMUSG00000021187	Tc2n	No_Change	No_Change	Down
ENSMUSG00000021196	Pfkp	Up	No_Change	No_Change
ENSMUSG00000021255	Esrrb	No_Change	No_Change	Up
ENSMUSG00000021273	Fdft1	Down	No_Change	Down
ENSMUSG00000021285	Ppp1r13b	No_Change	No_Change	Up
ENSMUSG00000021306	Gpr137b	Down	No_Change	Down
ENSMUSG00000021339	Mrs2	Down	No_Change	Down
ENSMUSG00000021347	Prl7b1	Up	No_Change	No_Change
ENSMUSG00000021418	Rpp40	No_Change	No_Change	Up
ENSMUSG00000021456	Fbp2	Up	No_Change	No_Change
ENSMUSG00000021548	Ccnh	No_Change	Up	No_Change
ENSMUSG00000021608	Lpcat1	Up	No_Change	Up
ENSMUSG00000021638	Ocln	Down	No_Change	No_Change
ENSMUSG00000021646	Mccc2	Up	No_Change	No_Change
ENSMUSG00000021668	Polk	Up	No_Change	No_Change
ENSMUSG00000021687	Scamp1	Down	No_Change	Down
ENSMUSG00000021701	Plk2	Up	No_Change	Up
ENSMUSG00000021733	Slc4a7	Up	No_Change	Up
ENSMUSG00000021738	Atxn7	Down	No_Change	No_Change
ENSMUSG00000021767	Kat6b	No_Change	No_Change	Down
ENSMUSG00000021796	Bmpr1a	No_Change	No_Change	Down
ENSMUSG00000021810	Ecd	Down	No_Change	Down
ENSMUSG00000021823	Vcl	No_Change	No_Change	Up
ENSMUSG00000021830	Txndc16	No_Change	Down	No_Change
ENSMUSG00000021831	Ero1l	Up	No_Change	Up
ENSMUSG00000021868	Ppif	Up	No_Change	Up
ENSMUSG00000021948	Prkcd	Down	No_Change	No_Change
ENSMUSG00000021950	Anxa8	No_Change	No_Change	Up
ENSMUSG00000021959	Lats2	Down	No_Change	Down
ENSMUSG00000021969	Zdhhc20	Down	No_Change	Down
ENSMUSG00000022031	Elp3	Up	No_Change	No_Change
ENSMUSG00000022092	Ppp3cc	Down	No_Change	Down
ENSMUSG00000022095	Fam160b2	Down	No_Change	Down
ENSMUSG00000022105	Rb1	Up	No_Change	No_Change
ENSMUSG00000022108	Itm2b	Up	No_Change	Up
ENSMUSG00000022114	Spry2	Up	No_Change	Up
ENSMUSG00000022178	Ajuba	Down	No_Change	Down
ENSMUSG00000022186	Oxct1	Up	No_Change	Up
ENSMUSG00000022216	Psme1	Down	No_Change	Down
ENSMUSG00000022223	Sdr39u1	Up	No_Change	Up
ENSMUSG00000022241	Tars	Up	No_Change	No_Change
ENSMUSG00000022359	Wdyhv1	Down	No_Change	Down
ENSMUSG00000022404	Slc25a17	Up	No_Change	Up
ENSMUSG00000022407	Adsl	Up	No_Change	Up
ENSMUSG00000022419	Deptor	Down	No_Change	Down
ENSMUSG00000022434	Fam118a	Down	No_Change	Down
ENSMUSG00000022528	Hes1	No_Change	Down	No_Change
ENSMUSG00000022542	Septin12	Down	No_Change	No_Change
ENSMUSG00000022550	Adck5	Up	No_Change	No_Change
ENSMUSG00000022562	Oplah	No_Change	No_Change	Up
ENSMUSG00000022587	Ly6e	No_Change	No_Change	Up
ENSMUSG00000022683	Pla2g10	Down	No_Change	Down
ENSMUSG00000022747	St3gal6	Up	No_Change	Up
ENSMUSG00000022843	Clcn2	Down	No_Change	Down
ENSMUSG00000022844	Pdia5	Down	No_Change	Down
ENSMUSG00000022867	Usp25	Up	No_Change	No_Change
ENSMUSG00000022875	Kng1	Down	No_Change	Down
ENSMUSG00000022995	Enah	Down	No_Change	Down
ENSMUSG00000023010	Tmbim6	Up	No_Change	No_Change
ENSMUSG00000023022	Lima1	Up	No_Change	Up
ENSMUSG00000023025	Larp4	Down	No_Change	Down
ENSMUSG00000023031	Cela1	Down	No_Change	Down
ENSMUSG00000023043	Krt18	No_Change	No_Change	Up
ENSMUSG00000023045	Soat2	Down	No_Change	Down
ENSMUSG00000023070	Rgn	Down	No_Change	Down
ENSMUSG00000023075	Akirin1	Down	No_Change	Down
ENSMUSG00000023094	Msrb2	Up	No_Change	Up
ENSMUSG00000023262	Acy1	Up	No_Change	Up
ENSMUSG00000023345	Poc1a	Down	No_Change	No_Change
ENSMUSG00000023791	Pigx	Down	No_Change	No_Change
ENSMUSG00000023830	Igf2r	Down	No_Change	Down
ENSMUSG00000023832	Acat2	No_Change	No_Change	Up
ENSMUSG00000023861	Mpc1	Down	No_Change	Down
ENSMUSG00000023905	Tnfrsf12a	No_Change	No_Change	Up
ENSMUSG00000023906	Cldn6	No_Change	No_Change	Up
ENSMUSG00000023927	Satb1	No_Change	No_Change	Down
ENSMUSG00000023943	Sult1c1	Up	No_Change	No_Change
ENSMUSG00000023994	Nfya	Up	No_Change	No_Change
ENSMUSG00000024012	Mtch1	Up	No_Change	Up
ENSMUSG00000024014	Pim1	No_Change	No_Change	Down
ENSMUSG00000024104	Washc2	Up	No_Change	Up
ENSMUSG00000024128	Sbp	Up	No_Change	No_Change
ENSMUSG00000024132	Eci1	No_Change	No_Change	Down
ENSMUSG00000024140	Epas1	Down	No_Change	Down
ENSMUSG00000024186	Rgs11	Down	No_Change	Down
ENSMUSG00000024241	Sos1	Down	No_Change	Down
ENSMUSG00000024422	Dhx16	No_Change	No_Change	Up
ENSMUSG00000024486	Hbegf	No_Change	No_Change	Up
ENSMUSG00000024493	Lars	Up	No_Change	Up
ENSMUSG00000024507	Hsd17b4	Up	No_Change	No_Change
ENSMUSG00000024512	Dynap	Up	No_Change	Up
ENSMUSG00000024538	Ppic	Up	No_Change	Up
ENSMUSG00000024560	Cxxc1	Up	No_Change	No_Change
ENSMUSG00000024589	Nedd4l	No_Change	No_Change	Down
ENSMUSG00000024601	Isoc1	No_Change	No_Change	Up
ENSMUSG00000024610	Cd74	Up	No_Change	No_Change
ENSMUSG00000024644	Cndp2	No_Change	No_Change	Up
ENSMUSG00000024683	Mrpl16	Up	No_Change	Up
ENSMUSG00000024758	Rtn3	Up	No_Change	Up
ENSMUSG00000024784	Gpha2	No_Change	No_Change	Up
ENSMUSG00000024786	Majin	Down	No_Change	Down
ENSMUSG00000024863	Mbl2	No_Change	Up	No_Change
ENSMUSG00000024868	Dkk1	Up	No_Change	Up
ENSMUSG00000024925	Rnaseh2c	Down	No_Change	No_Change
ENSMUSG00000024959	Bad	Down	No_Change	Down
ENSMUSG00000024963	Dnajc4	Down	No_Change	Down
ENSMUSG00000025026	Add3	Up	No_Change	No_Change
ENSMUSG00000025035	Arl3	Down	No_Change	Down
ENSMUSG00000025068	Gsto1	Up	No_Change	Up
ENSMUSG00000025091	Pnliprp2	Up	No_Change	No_Change
ENSMUSG00000025130	P4hb	No_Change	No_Change	Up
ENSMUSG00000025150	Cbr2	Up	No_Change	Up
ENSMUSG00000025153	Fasn	Up	No_Change	Up
ENSMUSG00000025171	Ubtd1	No_Change	No_Change	Down
ENSMUSG00000025203	Scd2	Up	No_Change	Up
ENSMUSG00000025240	Sacm1l	Down	No_Change	No_Change
ENSMUSG00000025277	Abhd6	Up	No_Change	No_Change
ENSMUSG00000025278	Flnb	No_Change	No_Change	Up
ENSMUSG00000025283	Sat1	Down	No_Change	No_Change
ENSMUSG00000025364	Pa2g4	Up	No_Change	No_Change
ENSMUSG00000025395	Prim1	Up	No_Change	Up
ENSMUSG00000025465	Echs1	Up	No_Change	Up
ENSMUSG00000025481	Urah	Up	No_Change	Up
ENSMUSG00000025491	Ifitm1	Up	No_Change	Up
ENSMUSG00000025492	Ifitm3	No_Change	No_Change	Up
ENSMUSG00000025499	Hras	No_Change	No_Change	Down
ENSMUSG00000025511	Tspan4	No_Change	No_Change	Down
ENSMUSG00000025512	Chid1	Down	No_Change	Down
ENSMUSG00000025521	Tmem192	Down	No_Change	Down
ENSMUSG00000025613	Cct8	Up	No_Change	Up
ENSMUSG00000025626	Phf6	Up	No_Change	Up
ENSMUSG00000025732	Mcrip2	Down	No_Change	Down
ENSMUSG00000025764	Jade1	Up	No_Change	Up
ENSMUSG00000025813	Homer2	No_Change	No_Change	Down
ENSMUSG00000025880	Smad7	Down	No_Change	No_Change
ENSMUSG00000025939	Ube2w	No_Change	No_Change	Down
ENSMUSG00000025950	Idh1	Down	No_Change	Down
ENSMUSG00000025978	Rftn2	No_Change	No_Change	Down
ENSMUSG00000025980	Hspd1	Up	No_Change	Up
ENSMUSG00000026003	Acadl	Up	No_Change	No_Change
ENSMUSG00000026021	Sumo1	Down	No_Change	No_Change
ENSMUSG00000026064	Ptp4a1	Down	No_Change	Down
ENSMUSG00000026123	Plekhb2	Up	No_Change	Up
ENSMUSG00000026154	Sdhaf4	Down	No_Change	No_Change
ENSMUSG00000026159	Agfg1	No_Change	No_Change	Down
ENSMUSG00000026197	Zfand2b	No_Change	No_Change	Down
ENSMUSG00000026202	Tuba4a	Up	No_Change	No_Change
ENSMUSG00000026209	Dnpep	No_Change	No_Change	Up
ENSMUSG00000026239	Pde6d	Down	No_Change	Down
ENSMUSG00000026278	Bok	Down	No_Change	Down
ENSMUSG00000026279	Thap4	Down	No_Change	Down
ENSMUSG00000026280	Atg4b	Down	No_Change	Down
ENSMUSG00000026380	Tfcp2l1	Down	No_Change	No_Change
ENSMUSG00000026398	Nr5a2	Down	No_Change	Down
ENSMUSG00000026399	Cd55	Up	No_Change	Up
ENSMUSG00000026421	Csrp1	Up	No_Change	No_Change
ENSMUSG00000026433	Rab29	Down	No_Change	Down
ENSMUSG00000026473	Glul	Up	No_Change	Up
ENSMUSG00000026479	Lamc2	Up	No_Change	No_Change
ENSMUSG00000026496	Parp1	Down	No_Change	Down
ENSMUSG00000026497	Mixl1	Down	No_Change	No_Change
ENSMUSG00000026526	Fh1	Up	No_Change	Up
ENSMUSG00000026563	Tada1	Down	No_Change	Down
ENSMUSG00000026594	Ralgps2	No_Change	No_Change	Down
ENSMUSG00000026617	Bpnt1	Up	No_Change	No_Change
ENSMUSG00000026683	Nuf2	Up	No_Change	No_Change
ENSMUSG00000026687	Aldh9a1	Up	No_Change	Up
ENSMUSG00000026688	Mgst3	Up	No_Change	Up
ENSMUSG00000026721	Rabgap1l	Up	No_Change	Up
ENSMUSG00000026764	Kif5c	Up	No_Change	No_Change
ENSMUSG00000026791	Slc2a8	Up	No_Change	No_Change
ENSMUSG00000026849	Tor1a	Up	No_Change	Up
ENSMUSG00000026864	Hspa5	No_Change	No_Change	Up
ENSMUSG00000026893	Gca	Down	No_Change	Down
ENSMUSG00000026895	Ndufa8	Down	No_Change	Down
ENSMUSG00000026922	Agpat2	Down	No_Change	Down
ENSMUSG00000026932	Nacc2	Down	No_Change	Down
ENSMUSG00000026959	Grin1	Down	No_Change	No_Change
ENSMUSG00000026972	Arrdc1	Up	No_Change	Up
ENSMUSG00000027035	Cers6	Down	No_Change	Down
ENSMUSG00000027070	Lrp2	No_Change	Up	No_Change
ENSMUSG00000027104	Atf2	Down	No_Change	Down
ENSMUSG00000027107	Chrna1	Down	No_Change	No_Change
ENSMUSG00000027109	Sp3	Down	No_Change	Down
ENSMUSG00000027165	B230118H07Rik	Down	No_Change	Down
ENSMUSG00000027175	Tcp11l1	Down	No_Change	No_Change
ENSMUSG00000027177	Hipk3	Down	No_Change	Down
ENSMUSG00000027222	Pex16	Down	No_Change	Down
ENSMUSG00000027249	F2	Down	No_Change	Down
ENSMUSG00000027312	Atrn	Up	No_Change	No_Change
ENSMUSG00000027315	Spint1	Up	No_Change	No_Change
ENSMUSG00000027342	Pcna	Up	No_Change	Up
ENSMUSG00000027365	Trpm7	Up	No_Change	No_Change
ENSMUSG00000027367	Stard7	Up	No_Change	No_Change
ENSMUSG00000027381	Bcl2l11	No_Change	No_Change	Up
ENSMUSG00000027387	Zc3h8	Up	No_Change	No_Change
ENSMUSG00000027422	Rrbp1	Up	No_Change	Up
ENSMUSG00000027424	Mgme1	Up	No_Change	No_Change
ENSMUSG00000027465	Tbc1d20	Down	No_Change	Down
ENSMUSG00000027487	Cdk5rap1	Down	No_Change	Down
ENSMUSG00000027533	Fabp5	No_Change	No_Change	Up
ENSMUSG00000027575	Arfgap1	Up	No_Change	No_Change
ENSMUSG00000027581	Stmn3	Down	No_Change	Down
ENSMUSG00000027598	Itch	Down	No_Change	Down
ENSMUSG00000027611	Procr	No_Change	No_Change	Up
ENSMUSG00000027639	Samhd1	No_Change	No_Change	Up
ENSMUSG00000027699	Ect2	No_Change	No_Change	Down
ENSMUSG00000027750	Postn	Up	No_Change	No_Change
ENSMUSG00000027775	Mfsd1	Up	No_Change	Up
ENSMUSG00000027778	Ift80	Up	No_Change	No_Change
ENSMUSG00000027806	Tsc22d2	Down	No_Change	Down
ENSMUSG00000027843	Ptpn22	Down	No_Change	Down
ENSMUSG00000027882	Stxbp3	Up	No_Change	No_Change
ENSMUSG00000027907	S100a11	Up	No_Change	Up
ENSMUSG00000027937	Jtb	Down	No_Change	No_Change
ENSMUSG00000027952	Pmvk	No_Change	No_Change	Up
ENSMUSG00000027954	Efna1	Up	No_Change	No_Change
ENSMUSG00000027956	Tmem144	Up	No_Change	Up
ENSMUSG00000027957	Slc35a3	Down	No_Change	Down
ENSMUSG00000027984	Hadh	No_Change	No_Change	Up
ENSMUSG00000027997	Casp6	Down	No_Change	Down
ENSMUSG00000027999	Pla2g12a	Down	No_Change	No_Change
ENSMUSG00000028024	Enpep	Up	No_Change	No_Change
ENSMUSG00000028042	Zbtb7b	Down	No_Change	Down
ENSMUSG00000028063	Lmna	Up	No_Change	Up
ENSMUSG00000028132	Tlcd4	Down	No_Change	Down
ENSMUSG00000028156	Eif4e	Down	No_Change	Down
ENSMUSG00000028211	Trp53inp1	Down	No_Change	Down
ENSMUSG00000028249	Sdcbp	Up	No_Change	No_Change
ENSMUSG00000028329	Xpa	Up	No_Change	Up
ENSMUSG00000028381	Ugcg	Down	No_Change	Down
ENSMUSG00000028397	Kdm4c	No_Change	No_Change	Down
ENSMUSG00000028412	Slc44a1	Down	No_Change	Down
ENSMUSG00000028517	Plpp3	Down	No_Change	Down
ENSMUSG00000028522	Mier1	No_Change	No_Change	Down
ENSMUSG00000028549	Itgb3bp	Down	No_Change	No_Change
ENSMUSG00000028567	Txndc12	Up	No_Change	Up
ENSMUSG00000028601	Echdc2	Down	No_Change	No_Change
ENSMUSG00000028636	Ppcs	Up	No_Change	No_Change
ENSMUSG00000028678	Kif2c	Up	No_Change	Up
ENSMUSG00000028684	Urod	Up	No_Change	Up
ENSMUSG00000028699	Tspan1	Up	No_Change	Up
ENSMUSG00000028700	Pomgnt1	Up	No_Change	No_Change
ENSMUSG00000028702	Rad54l	Up	No_Change	Up
ENSMUSG00000028773	Fabp3	Up	Up	Up
ENSMUSG00000028845	Tekt2	Up	No_Change	No_Change
ENSMUSG00000028878	Fam76a	No_Change	No_Change	Down
ENSMUSG00000028884	Rpa2	Up	No_Change	No_Change
ENSMUSG00000028917	Plekhm2	Down	No_Change	Down
ENSMUSG00000028919	Arhgef19	No_Change	No_Change	Up
ENSMUSG00000028986	Klhl7	Down	No_Change	Down
ENSMUSG00000029027	Dffb	Down	No_Change	No_Change
ENSMUSG00000029050	Ski	Down	No_Change	Down
ENSMUSG00000029053	Prkcz	Down	No_Change	Down
ENSMUSG00000029054	Gabrd	Down	No_Change	Down
ENSMUSG00000029059	Prxl2b	Up	No_Change	Up
ENSMUSG00000029064	Gnb1	Down	No_Change	Down
ENSMUSG00000029138	4930548H24Rik	No_Change	No_Change	Up
ENSMUSG00000029148	Nrbp1	No_Change	No_Change	Down
ENSMUSG00000029178	Klf3	No_Change	Down	No_Change
ENSMUSG00000029186	Pi4k2b	Up	No_Change	Up
ENSMUSG00000029231	Pdgfra	No_Change	No_Change	Up
ENSMUSG00000029233	Srd5a3	Down	No_Change	Down
ENSMUSG00000029267	Mtf2	Down	No_Change	Down
ENSMUSG00000029283	Cdc7	Up	No_Change	Up
ENSMUSG00000029310	Nudt9	Up	No_Change	Up
ENSMUSG00000029314	Gpat3	Down	No_Change	Down
ENSMUSG00000029381	Shroom3	Up	No_Change	Up
ENSMUSG00000029427	Zcchc8	Up	No_Change	No_Change
ENSMUSG00000029438	Bcl7a	Down	No_Change	Down
ENSMUSG00000029446	Psph	No_Change	No_Change	Down
ENSMUSG00000029463	Fam216a	Up	No_Change	Up
ENSMUSG00000029467	Atp2a2	No_Change	No_Change	Up
ENSMUSG00000029474	Rnf34	Down	No_Change	Down
ENSMUSG00000029475	Kdm2b	No_Change	No_Change	Down
ENSMUSG00000029490	Mfsd7a	Down	No_Change	No_Change
ENSMUSG00000029507	Pus1	Up	No_Change	No_Change
ENSMUSG00000029618	Ocm	Down	No_Change	No_Change
ENSMUSG00000029621	Arpc1a	No_Change	No_Change	Up
ENSMUSG00000029657	Hsph1	Up	No_Change	Up
ENSMUSG00000029705	Cux1	Down	No_Change	No_Change
ENSMUSG00000029752	Asns	Up	No_Change	No_Change
ENSMUSG00000029767	Calu	No_Change	No_Change	Up
ENSMUSG00000029780	Nt5c3	Down	No_Change	Down
ENSMUSG00000029781	Fkbp9	Up	No_Change	No_Change
ENSMUSG00000029787	Avl9	No_Change	No_Change	Down
ENSMUSG00000030082	Sec61a1	Up	No_Change	No_Change
ENSMUSG00000030096	Slc6a6	Down	No_Change	Down
ENSMUSG00000030104	Edem1	Up	No_Change	Up
ENSMUSG00000030177	Ccdc77	Up	No_Change	Up
ENSMUSG00000030199	Etv6	Down	No_Change	Down
ENSMUSG00000030203	Dusp16	Up	No_Change	Up
ENSMUSG00000030214	Plbd1	Up	No_Change	Up
ENSMUSG00000030220	Arhgdib	No_Change	No_Change	Up
ENSMUSG00000030246	Ldhb	No_Change	Down	No_Change
ENSMUSG00000030342	Cd9	Down	No_Change	Down
ENSMUSG00000030353	Tead4	No_Change	No_Change	Down
ENSMUSG00000030493	Faap24	No_Change	No_Change	Down
ENSMUSG00000030522	Mtmr10	No_Change	No_Change	Down
ENSMUSG00000030549	Rhcg	Down	No_Change	Down
ENSMUSG00000030556	Lrrc28	Down	No_Change	No_Change
ENSMUSG00000030559	Rab38	Up	No_Change	No_Change
ENSMUSG00000030577	Cd22	Down	No_Change	No_Change
ENSMUSG00000030592	Ryr1	Down	No_Change	Down
ENSMUSG00000030602	Pak4	Down	No_Change	Down
ENSMUSG00000030613	Ccdc90b	Down	No_Change	Down
ENSMUSG00000030641	Ddias	Down	No_Change	Down
ENSMUSG00000030672	Mylpf	Down	No_Change	Down
ENSMUSG00000030688	Stard10	Down	No_Change	Down
ENSMUSG00000030695	Aldoa	No_Change	No_Change	Up
ENSMUSG00000030747	Dgat2	No_Change	No_Change	Up
ENSMUSG00000030750	Nsmce1	Down	No_Change	Down
ENSMUSG00000030753	Thap12	Up	No_Change	No_Change
ENSMUSG00000030790	Adm	Up	No_Change	Up
ENSMUSG00000030825	Hsd17b14	No_Change	No_Change	Up
ENSMUSG00000030850	Ate1	No_Change	No_Change	Down
ENSMUSG00000030851	Ldhc	Up	No_Change	Up
ENSMUSG00000030934	Oat	No_Change	No_Change	Up
ENSMUSG00000031004	Mki67	No_Change	No_Change	Up
ENSMUSG00000031012	Cask	Up	No_Change	Up
ENSMUSG00000031118	1700080O16Rik	Down	No_Change	No_Change
ENSMUSG00000031139	Mcf2	Up	No_Change	No_Change
ENSMUSG00000031146	Plp2	No_Change	No_Change	Up
ENSMUSG00000031162	Gata1	Down	No_Change	Down
ENSMUSG00000031229	Atrx	Down	No_Change	Down
ENSMUSG00000031232	Magt1	Down	No_Change	No_Change
ENSMUSG00000031327	Chic1	Down	No_Change	Down
ENSMUSG00000031329	Tsx	Up	No_Change	Up
ENSMUSG00000031337	Mtm1	No_Change	No_Change	Down
ENSMUSG00000031347	Cetn2	Down	No_Change	No_Change
ENSMUSG00000031357	Syap1	Down	No_Change	Down
ENSMUSG00000031360	Ctps2	Down	No_Change	Down
ENSMUSG00000031485	Plpbp	Down	No_Change	Down
ENSMUSG00000031497	Tnfsf13b	Down	No_Change	Down
ENSMUSG00000031504	Rab20	Down	No_Change	Down
ENSMUSG00000031548	Sfrp1	Up	No_Change	Up
ENSMUSG00000031617	Tmem184c	No_Change	No_Change	Up
ENSMUSG00000031628	Casp3	Down	No_Change	Down
ENSMUSG00000031633	Slc25a4	Up	No_Change	Up
ENSMUSG00000031636	Pdlim3	Down	No_Change	Down
ENSMUSG00000031665	Sall1	Down	No_Change	Down
ENSMUSG00000031709	Tbc1d9	Down	No_Change	Down
ENSMUSG00000031755	Bbs2	Down	No_Change	No_Change
ENSMUSG00000031757	Mt4	Up	No_Change	Up
ENSMUSG00000031758	Cdyl2	No_Change	No_Change	Up
ENSMUSG00000031788	Kifc3	Down	No_Change	Down
ENSMUSG00000031823	Zdhhc7	Down	No_Change	Down
ENSMUSG00000031833	Mast3	Down	No_Change	No_Change
ENSMUSG00000031862	Atp13a1	Up	No_Change	Up
ENSMUSG00000031896	Ctrl	Down	No_Change	No_Change
ENSMUSG00000031919	Tmed6	Down	No_Change	Down
ENSMUSG00000031969	Acad8	Up	No_Change	Up
ENSMUSG00000031974	Abcb10	No_Change	No_Change	Up
ENSMUSG00000031987	Egln1	Down	No_Change	Down
ENSMUSG00000032026	Rexo2	Up	No_Change	Up
ENSMUSG00000032042	Srpr	No_Change	No_Change	Up
ENSMUSG00000032051	Fdx1	Down	No_Change	Down
ENSMUSG00000032056	Btg4	No_Change	Down	No_Change
ENSMUSG00000032065	Tex12	Down	No_Change	Down
ENSMUSG00000032068	Plet1	No_Change	No_Change	Up
ENSMUSG00000032077	Bud13	Up	No_Change	No_Change
ENSMUSG00000032118	Fez1	Down	No_Change	Down
ENSMUSG00000032123	Dpagt1	Down	No_Change	Down
ENSMUSG00000032175	Tyk2	Down	No_Change	Down
ENSMUSG00000032231	Anxa2	No_Change	No_Change	Up
ENSMUSG00000032263	Bckdhb	Down	No_Change	No_Change
ENSMUSG00000032300	1700017B05Rik	Up	No_Change	Up
ENSMUSG00000032306	Mpi	Up	No_Change	No_Change
ENSMUSG00000032318	Isl2	No_Change	Down	No_Change
ENSMUSG00000032334	Loxl1	No_Change	No_Change	Up
ENSMUSG00000032348	Gsta4	Down	No_Change	No_Change
ENSMUSG00000032359	Ctsh	No_Change	No_Change	Down
ENSMUSG00000032366	Tpm1	Up	No_Change	Up
ENSMUSG00000032370	Lactb	Up	No_Change	Up
ENSMUSG00000032387	Rbpms2	Down	No_Change	Down
ENSMUSG00000032409	Atr	Up	No_Change	Up
ENSMUSG00000032413	Rasa2	Up	No_Change	Up
ENSMUSG00000032418	Me1	No_Change	No_Change	Down
ENSMUSG00000032436	Cmtm7	Down	No_Change	Down
ENSMUSG00000032458	Copb2	No_Change	No_Change	Up
ENSMUSG00000032494	Tdgf1	Down	No_Change	Down
ENSMUSG00000032495	Lrrc2	Down	No_Change	Down
ENSMUSG00000032515	Csrnp1	No_Change	No_Change	Down
ENSMUSG00000032536	Trak1	Down	No_Change	Down
ENSMUSG00000032547	Ryk	Down	No_Change	No_Change
ENSMUSG00000032606	Nicn1	Up	No_Change	No_Change
ENSMUSG00000032607	Amt	Up	No_Change	Up
ENSMUSG00000032679	Cd59a	Up	No_Change	Up
ENSMUSG00000032727	Mier3	Down	No_Change	Down
ENSMUSG00000032892	Rangrf	Up	No_Change	Up
ENSMUSG00000032897	Nfyc	Down	No_Change	No_Change
ENSMUSG00000032902	Slc16a1	No_Change	No_Change	Up
ENSMUSG00000033031	Cip2a	Down	No_Change	Down
ENSMUSG00000033053	1700028P14Rik	Up	No_Change	No_Change
ENSMUSG00000033096	Apmap	Up	No_Change	No_Change
ENSMUSG00000033107	Rnf125	Down	No_Change	Down
ENSMUSG00000033111	3830406C13Rik	Down	No_Change	Down
ENSMUSG00000033114	Slc35d2	Up	No_Change	No_Change
ENSMUSG00000033157	Abhd10	Up	No_Change	No_Change
ENSMUSG00000033323	Ctdp1	Up	No_Change	Up
ENSMUSG00000033409	Syce1l	Down	No_Change	No_Change
ENSMUSG00000033417	Cacul1	Up	No_Change	No_Change
ENSMUSG00000033446	Lpar6	Up	No_Change	Up
ENSMUSG00000033488	Cryzl2	Up	No_Change	No_Change
ENSMUSG00000033501	Crygs	Down	No_Change	Down
ENSMUSG00000033629	Hacd3	Down	No_Change	Down
ENSMUSG00000033706	Smyd5	No_Change	No_Change	Down
ENSMUSG00000033713	Foxn3	Down	No_Change	Down
ENSMUSG00000033770	Clcnka	No_Change	Up	Down
ENSMUSG00000033781	Asb13	Up	No_Change	Up
ENSMUSG00000033972	Zfp944	No_Change	No_Change	Down
ENSMUSG00000034158	Lrrc58	Down	No_Change	Down
ENSMUSG00000034160	Ogt	No_Change	No_Change	Down
ENSMUSG00000034165	Ccnd3	Up	No_Change	No_Change
ENSMUSG00000034209	Rasl10a	Down	No_Change	Down
ENSMUSG00000034210	Efcab14	Up	No_Change	Up
ENSMUSG00000034252	Senp6	Down	No_Change	Down
ENSMUSG00000034259	Exosc4	No_Change	No_Change	Up
ENSMUSG00000034274	Thoc5	Up	No_Change	Up
ENSMUSG00000034330	Plcg2	No_Change	Up	No_Change
ENSMUSG00000034416	Pkd1l2	Down	No_Change	Down
ENSMUSG00000034429	Zfp707	Up	No_Change	Up
ENSMUSG00000034450	Gulo	Down	No_Change	Down
ENSMUSG00000034460	Six4	Up	No_Change	Up
ENSMUSG00000034480	Diaph2	Down	No_Change	Down
ENSMUSG00000034593	Myo5a	Down	No_Change	No_Change
ENSMUSG00000034724	Cnot6l	No_Change	No_Change	Up
ENSMUSG00000034738	Nostrin	Up	No_Change	Up
ENSMUSG00000034842	Art3	Down	No_Change	No_Change
ENSMUSG00000034853	Acot11	Up	No_Change	Up
ENSMUSG00000034858	Fam214a	Down	No_Change	Down
ENSMUSG00000034871	Fam151a	Up	No_Change	Up
ENSMUSG00000034875	Nudt19	Down	No_Change	No_Change
ENSMUSG00000034906	Ncaph	Up	No_Change	No_Change
ENSMUSG00000034931	Dhx8	Up	No_Change	Up
ENSMUSG00000034998	Foxn2	No_Change	Down	No_Change
ENSMUSG00000035051	Dhx57	Down	No_Change	Down
ENSMUSG00000035164	Zc3h12c	Down	No_Change	Down
ENSMUSG00000035268	Pkig	Down	No_Change	Down
ENSMUSG00000035325	Sec31a	Up	No_Change	No_Change
ENSMUSG00000035376	Hacd2	Up	No_Change	No_Change
ENSMUSG00000035401	Emsy	Up	No_Change	Up
ENSMUSG00000035435	Abca17	Down	No_Change	Down
ENSMUSG00000035443	Thyn1	No_Change	No_Change	Up
ENSMUSG00000035451	Foxa1	Down	No_Change	Down
ENSMUSG00000035506	Slc12a8	Up	No_Change	Up
ENSMUSG00000035637	Grhpr	Up	No_Change	No_Change
ENSMUSG00000035704	Alg8	No_Change	Up	No_Change
ENSMUSG00000035769	Xylb	Down	No_Change	Down
ENSMUSG00000035790	Cep19	Down	No_Change	Down
ENSMUSG00000036046	5031439G07Rik	No_Change	No_Change	Down
ENSMUSG00000036078	Sigmar1	Up	No_Change	Up
ENSMUSG00000036087	Slain2	No_Change	No_Change	Down
ENSMUSG00000036093	Arl5a	Down	No_Change	No_Change
ENSMUSG00000036111	Lmo1	Down	No_Change	No_Change
ENSMUSG00000036114	Rpp25l	Up	No_Change	Up
ENSMUSG00000036223	Ska1	Up	No_Change	No_Change
ENSMUSG00000036257	Pnpla8	Down	No_Change	Down
ENSMUSG00000036327	Qsox2	Up	No_Change	Up
ENSMUSG00000036376	Abt1	Up	No_Change	Up
ENSMUSG00000036430	Tbcc	Up	No_Change	Up
ENSMUSG00000036442	Thap11	Up	No_Change	Up
ENSMUSG00000036461	Elf1	Up	No_Change	No_Change
ENSMUSG00000036478	Btg1	Down	No_Change	Down
ENSMUSG00000036585	Fgf1	Down	No_Change	Down
ENSMUSG00000036749	Pramel5	Down	No_Change	Down
ENSMUSG00000036779	Tent4b	No_Change	No_Change	Down
ENSMUSG00000036782	Klhl13	No_Change	No_Change	Up
ENSMUSG00000036817	Sun1	Down	No_Change	Down
ENSMUSG00000036825	Ssx2ip	No_Change	No_Change	Down
ENSMUSG00000036863	Syde2	No_Change	Down	No_Change
ENSMUSG00000036923	Stox1	Down	No_Change	Down
ENSMUSG00000036932	Aifm1	Down	No_Change	Down
ENSMUSG00000036968	Cnpy4	Up	No_Change	Up
ENSMUSG00000037013	Ss18	Down	No_Change	Down
ENSMUSG00000037071	Scd1	Down	No_Change	Down
ENSMUSG00000037161	Mgarp	Down	No_Change	Down
ENSMUSG00000037253	Mex3c	Down	No_Change	Down
ENSMUSG00000037278	Tmem97	Up	No_Change	Up
ENSMUSG00000037335	Hand1	No_Change	No_Change	Down
ENSMUSG00000037353	Letmd1	Down	No_Change	Down
ENSMUSG00000037364	Srrt	No_Change	No_Change	Up
ENSMUSG00000037440	Vnn1	Down	No_Change	Down
ENSMUSG00000037446	Tulp1	Down	No_Change	Down
ENSMUSG00000037465	Klf10	No_Change	Down	No_Change
ENSMUSG00000037474	Dtl	Down	No_Change	Down
ENSMUSG00000037573	Tob1	Up	No_Change	No_Change
ENSMUSG00000037712	Fermt2	Down	Down	No_Change
ENSMUSG00000037787	Apopt1	Down	No_Change	No_Change
ENSMUSG00000037860	Aim2	Up	No_Change	No_Change
ENSMUSG00000037896	Rcor1	Down	No_Change	Down
ENSMUSG00000037905	Bri3bp	No_Change	No_Change	Down
ENSMUSG00000037935	Smarce1	Up	No_Change	No_Change
ENSMUSG00000038056	Kmt2c	Down	No_Change	Down
ENSMUSG00000038172	Ttc39b	Down	No_Change	No_Change
ENSMUSG00000038199	Iqca1l	No_Change	No_Change	Down
ENSMUSG00000038215	Cep44	Up	No_Change	Up
ENSMUSG00000038250	Usp38	No_Change	No_Change	Down
ENSMUSG00000038252	Ncapd2	Up	No_Change	No_Change
ENSMUSG00000038280	Ostm1	No_Change	No_Change	Down
ENSMUSG00000038344	Txlng	Down	No_Change	No_Change
ENSMUSG00000038369	Ncoa6	Down	No_Change	Down
ENSMUSG00000038417	Fig4	Down	No_Change	Down
ENSMUSG00000038437	Mllt6	Down	No_Change	No_Change
ENSMUSG00000038456	Dennd2a	Up	No_Change	Up
ENSMUSG00000038467	Chmp4b	Down	No_Change	No_Change
ENSMUSG00000038518	Jarid2	Down	No_Change	Down
ENSMUSG00000038525	Armc10	Up	No_Change	No_Change
ENSMUSG00000038628	Polr3k	Up	No_Change	Up
ENSMUSG00000038633	Degs1	Up	No_Change	Up
ENSMUSG00000038644	Pold1	Down	No_Change	No_Change
ENSMUSG00000038664	Herc1	Up	No_Change	No_Change
ENSMUSG00000038668	Lpar1	Down	No_Change	Down
ENSMUSG00000038670	Mybpc2	Down	No_Change	Down
ENSMUSG00000038712	Mindy1	Down	No_Change	No_Change
ENSMUSG00000038732	Mboat1	Down	No_Change	No_Change
ENSMUSG00000038745	Nlrp6	Up	No_Change	No_Change
ENSMUSG00000038843	Gcnt1	Up	No_Change	No_Change
ENSMUSG00000038844	Kif16b	No_Change	No_Change	Down
ENSMUSG00000038871	Bpgm	Up	No_Change	Up
ENSMUSG00000038891	Prl3b1	Down	No_Change	Down
ENSMUSG00000039100	Marchf6	Down	No_Change	Down
ENSMUSG00000039103	Nexn	Down	No_Change	Down
ENSMUSG00000039128	Cdc123	Down	No_Change	No_Change
ENSMUSG00000039137	Whrn	Up	No_Change	Up
ENSMUSG00000039168	Dap	Down	No_Change	Down
ENSMUSG00000039193	Nlrc4	Up	No_Change	No_Change
ENSMUSG00000039197	Adk	Up	No_Change	Up
ENSMUSG00000039509	Nup133	Up	No_Change	Up
ENSMUSG00000039652	Cpeb3	Down	No_Change	Down
ENSMUSG00000039660	Spout1	No_Change	No_Change	Up
ENSMUSG00000039661	Dusp26	Down	No_Change	Down
ENSMUSG00000039682	Lap3	Up	No_Change	Up
ENSMUSG00000039704	Lmbrd2	No_Change	No_Change	Down
ENSMUSG00000039720	Got1l1	Down	No_Change	Down
ENSMUSG00000039753	Fbxl5	Down	No_Change	No_Change
ENSMUSG00000039795	Zfand1	Down	No_Change	No_Change
ENSMUSG00000039801	Cplane1	Down	No_Change	No_Change
ENSMUSG00000039886	Tmem120a	No_Change	No_Change	Down
ENSMUSG00000039910	Cited2	Up	No_Change	No_Change
ENSMUSG00000040040	Ift88	No_Change	No_Change	Down
ENSMUSG00000040124	Gorab	No_Change	Down	No_Change
ENSMUSG00000040213	Kyat3	Up	No_Change	No_Change
ENSMUSG00000040220	Gas8	Down	No_Change	Down
ENSMUSG00000040263	Klhdc4	Up	No_Change	No_Change
ENSMUSG00000040282	BC052040	Down	No_Change	Down
ENSMUSG00000040354	Mars1	No_Change	No_Change	Up
ENSMUSG00000040363	Bcor	Up	No_Change	Up
ENSMUSG00000040364	Sec1	No_Change	No_Change	Up
ENSMUSG00000040370	Etfrf1	Down	No_Change	Down
ENSMUSG00000040405	Havcr1	Down	No_Change	Down
ENSMUSG00000040435	Ppp1r15a	Up	No_Change	Up
ENSMUSG00000040596	Pogk	Down	No_Change	Down
ENSMUSG00000040652	Oaz2	No_Change	No_Change	Down
ENSMUSG00000040688	Tbl3	Up	No_Change	No_Change
ENSMUSG00000040713	Creg1	Down	No_Change	Down
ENSMUSG00000040722	Scamp5	Down	No_Change	Down
ENSMUSG00000040726	Hesx1	Up	No_Change	Up
ENSMUSG00000040813	Tex264	No_Change	No_Change	Down
ENSMUSG00000040828	Catsperd	No_Change	No_Change	Up
ENSMUSG00000040836	Gpr161	No_Change	No_Change	Down
ENSMUSG00000040838	Gm11639	Down	No_Change	Down
ENSMUSG00000040865	Ino80d	Down	No_Change	Down
ENSMUSG00000040904	Gm21988	Down	No_Change	No_Change
ENSMUSG00000040928	S100pbp	Down	No_Change	No_Change
ENSMUSG00000041164	Zmiz2	Up	No_Change	Up
ENSMUSG00000041168	Lonp1	Up	No_Change	No_Change
ENSMUSG00000041238	Rbbp8	Down	No_Change	Down
ENSMUSG00000041245	Wnk3	Down	No_Change	Down
ENSMUSG00000041287	Sox15	Down	No_Change	No_Change
ENSMUSG00000041323	Ak7	Down	No_Change	Down
ENSMUSG00000041343	Ankrd42	Down	No_Change	No_Change
ENSMUSG00000041375	Ccdc9	Up	No_Change	No_Change
ENSMUSG00000041530	Ago1	Down	No_Change	No_Change
ENSMUSG00000041571	Selenow	Down	No_Change	Down
ENSMUSG00000041598	Cdc42ep4	Down	Down	Down
ENSMUSG00000041608	Entpd3	Down	No_Change	Down
ENSMUSG00000041632	Mrps27	Up	No_Change	Up
ENSMUSG00000041649	Klf8	Down	No_Change	No_Change
ENSMUSG00000041685	Fcho2	No_Change	No_Change	Down
ENSMUSG00000041702	Btbd7	Down	No_Change	No_Change
ENSMUSG00000041815	Poldip3	No_Change	No_Change	Up
ENSMUSG00000041870	Ankrd13a	Down	No_Change	No_Change
ENSMUSG00000041926	Rnpep	Up	No_Change	Up
ENSMUSG00000041959	S100a10	No_Change	No_Change	Up
ENSMUSG00000041986	Elmod1	Up	No_Change	Up
ENSMUSG00000042106	Inka1	Down	Down	Down
ENSMUSG00000042207	Kdm5b	Up	No_Change	No_Change
ENSMUSG00000042298	Ttc19	Up	No_Change	No_Change
ENSMUSG00000042303	Sgsm3	Up	No_Change	Up
ENSMUSG00000042363	Lgalsl	Down	No_Change	Down
ENSMUSG00000042364	Snx18	Up	No_Change	No_Change
ENSMUSG00000042414	Prdm14	No_Change	Down	No_Change
ENSMUSG00000042436	Mfap4	No_Change	No_Change	Down
ENSMUSG00000042500	Ago4	Down	No_Change	Down
ENSMUSG00000042523	Dnal1	Down	No_Change	Down
ENSMUSG00000042599	Kdm7a	Down	No_Change	Down
ENSMUSG00000042655	Shisal2b	No_Change	Down	No_Change
ENSMUSG00000042675	Ypel3	No_Change	No_Change	Down
ENSMUSG00000042729	Wdr74	Up	No_Change	Up
ENSMUSG00000042797	Aqp11	No_Change	No_Change	Up
ENSMUSG00000042808	Gpx2	Up	No_Change	Up
ENSMUSG00000042988	Notum	Up	No_Change	Up
ENSMUSG00000043004	Gng2	No_Change	No_Change	Up
ENSMUSG00000043091	Tuba1c	Up	No_Change	Up
ENSMUSG00000043391	2510009E07Rik	Up	No_Change	Up
ENSMUSG00000043419	Rnf227	Up	No_Change	Up
ENSMUSG00000043522	A430060F13Rik	Up	No_Change	No_Change
ENSMUSG00000043542	Zc2hc1a	Up	No_Change	No_Change
ENSMUSG00000044026	Slc35g1	Down	No_Change	Down
ENSMUSG00000044221	Grsf1	Up	No_Change	Up
ENSMUSG00000044308	Ubr3	No_Change	No_Change	Down
ENSMUSG00000044501	Zfp758	Down	No_Change	Down
ENSMUSG00000044702	Palb2	Up	No_Change	No_Change
ENSMUSG00000044791	Setd2	Down	No_Change	Down
ENSMUSG00000044934	Zfp367	No_Change	Down	Down
ENSMUSG00000044949	Ubtd2	No_Change	No_Change	Up
ENSMUSG00000044968	Napepld	Up	No_Change	No_Change
ENSMUSG00000045087	S1pr5	Up	No_Change	No_Change
ENSMUSG00000045232	Rln3	No_Change	No_Change	Up
ENSMUSG00000045284	Dcaf12l1	Up	No_Change	Up
ENSMUSG00000045294	Insig1	Up	No_Change	No_Change
ENSMUSG00000045378	Pxt1	Up	No_Change	Up
ENSMUSG00000045394	Epcam	Up	No_Change	Up
ENSMUSG00000045503	Sys1	Up	No_Change	Up
ENSMUSG00000045519	Zfp560	Down	No_Change	No_Change
ENSMUSG00000045538	Ddx28	No_Change	No_Change	Up
ENSMUSG00000045594	Glb1	Down	No_Change	Down
ENSMUSG00000045968	Teddm2	Up	No_Change	Up
ENSMUSG00000046006	Gapt	No_Change	No_Change	Up
ENSMUSG00000046031	Calhm6	Down	No_Change	Down
ENSMUSG00000046032	Snx12	Down	No_Change	Down
ENSMUSG00000046062	Ppp1r15b	Down	No_Change	Down
ENSMUSG00000046192	Iqub	Down	No_Change	Down
ENSMUSG00000046262	C87977	Down	No_Change	Down
ENSMUSG00000046324	Ermp1	Down	No_Change	Down
ENSMUSG00000046449	Nexmif	Up	No_Change	No_Change
ENSMUSG00000046519	Golph3l	Up	No_Change	No_Change
ENSMUSG00000046679	C87436	Down	No_Change	Down
ENSMUSG00000046722	Cdc42se1	Down	No_Change	Down
ENSMUSG00000046748	Tmem45a2	Up	No_Change	Up
ENSMUSG00000046798	Cldn12	Up	No_Change	No_Change
ENSMUSG00000046818	Ddit4l	Up	No_Change	No_Change
ENSMUSG00000046846	Spesp1	Down	No_Change	No_Change
ENSMUSG00000046974	BC053393	Up	No_Change	No_Change
ENSMUSG00000047044	D030056L22Rik	No_Change	No_Change	Down
ENSMUSG00000047139	Cd24a	Up	No_Change	Up
ENSMUSG00000047153	Khnyn	Up	No_Change	No_Change
ENSMUSG00000047281	Sfn	Down	No_Change	Down
ENSMUSG00000047298	Kcnv2	Up	No_Change	Up
ENSMUSG00000047501	Cldn4	Down	No_Change	Down
ENSMUSG00000047508	Mbd3l2	Down	No_Change	Down
ENSMUSG00000047547	Cltb	Down	No_Change	No_Change
ENSMUSG00000047604	Frat2	No_Change	No_Change	Up
ENSMUSG00000047642	D930020B18Rik	Up	No_Change	Up
ENSMUSG00000047648	Fbxo30	No_Change	No_Change	Up
ENSMUSG00000047751	Utf1	Up	No_Change	Up
ENSMUSG00000047767	Atg16l2	Down	No_Change	Down
ENSMUSG00000047844	Bex4	Up	No_Change	Up
ENSMUSG00000047866	Lonp2	Down	No_Change	Down
ENSMUSG00000048000	Gigyf2	No_Change	No_Change	Down
ENSMUSG00000048109	Rbm15	Up	No_Change	No_Change
ENSMUSG00000048118	Arid4a	Up	No_Change	Up
ENSMUSG00000048249	Crebrf	Down	No_Change	Down
ENSMUSG00000048277	Syngr2	Up	No_Change	Up
ENSMUSG00000048445	Ccdc57	Down	No_Change	Down
ENSMUSG00000048617	Rtbdn	No_Change	No_Change	Up
ENSMUSG00000048661	Lemd3	No_Change	No_Change	Down
ENSMUSG00000048787	Dcun1d3	Down	No_Change	Down
ENSMUSG00000049288	Lix1l	No_Change	No_Change	Up
ENSMUSG00000049382	Krt8	No_Change	No_Change	Up
ENSMUSG00000049606	Zfp644	Down	No_Change	Down
ENSMUSG00000049916	2610318N02Rik	Up	No_Change	Up
ENSMUSG00000050017	Pitpnb	No_Change	No_Change	Down
ENSMUSG00000050029	Rap2c	Down	No_Change	Down
ENSMUSG00000050122	Vwa3b	Up	No_Change	No_Change
ENSMUSG00000050323	Ndufaf6	No_Change	No_Change	Up
ENSMUSG00000050335	Lgals3	No_Change	No_Change	Up
ENSMUSG00000050390	C77080	Down	No_Change	No_Change
ENSMUSG00000050424	Pnma5	Up	No_Change	Up
ENSMUSG00000050534	Htr5b	Up	No_Change	Up
ENSMUSG00000050545	Fam228b	No_Change	No_Change	Down
ENSMUSG00000050708	Ftl1	Down	No_Change	No_Change
ENSMUSG00000050732	Vamp8	Down	No_Change	No_Change
ENSMUSG00000050846	Zfp623	Up	No_Change	Up
ENSMUSG00000050912	Tmem123	Down	No_Change	No_Change
ENSMUSG00000051257	Trap1a	Up	No_Change	Up
ENSMUSG00000051319	Mtln	No_Change	No_Change	Up
ENSMUSG00000051341	Zfp52	No_Change	No_Change	Down
ENSMUSG00000051343	Rab11fip5	Down	No_Change	No_Change
ENSMUSG00000051367	Six1	Up	No_Change	Up
ENSMUSG00000051527	Usp29	Down	No_Change	Down
ENSMUSG00000051579	Tceal8	No_Change	No_Change	Up
ENSMUSG00000051586	Mical3	Down	No_Change	Down
ENSMUSG00000051747	Ttn	Up	No_Change	Up
ENSMUSG00000052031	Tagap1	Up	No_Change	No_Change
ENSMUSG00000052040	Klf13	Down	No_Change	Down
ENSMUSG00000052102	Gnpda1	Down	No_Change	Down
ENSMUSG00000052337	Immt	Up	No_Change	No_Change
ENSMUSG00000052374	Actn2	Down	No_Change	Down
ENSMUSG00000052423	B4galt3	Up	No_Change	Up
ENSMUSG00000052525	Spdya	Down	No_Change	Down
ENSMUSG00000052560	Cpne8	Up	No_Change	Up
ENSMUSG00000052724	Gm9888	Down	No_Change	Down
ENSMUSG00000052748	Swt1	No_Change	No_Change	Down
ENSMUSG00000052934	Fbxo31	No_Change	No_Change	Down
ENSMUSG00000053030	Spink2	No_Change	Down	Up
ENSMUSG00000053113	Socs3	No_Change	No_Change	Down
ENSMUSG00000053453	Thoc7	No_Change	No_Change	Down
ENSMUSG00000053754	Chd8	Up	No_Change	No_Change
ENSMUSG00000053799	Exoc6	No_Change	No_Change	Down
ENSMUSG00000054083	Capn12	No_Change	No_Change	Down
ENSMUSG00000054115	Skp2	Down	No_Change	Down
ENSMUSG00000054134	Umodl1	Up	No_Change	Up
ENSMUSG00000054206	Gzmm	Up	No_Change	Up
ENSMUSG00000054280	Prr14l	Up	No_Change	No_Change
ENSMUSG00000054302	Eapp	Down	No_Change	No_Change
ENSMUSG00000054379	2410024N13Rik	No_Change	No_Change	Up
ENSMUSG00000054400	Cklf	Up	No_Change	Up
ENSMUSG00000054426	A930005H10Rik	Up	No_Change	No_Change
ENSMUSG00000054727	1700013H16Rik	Down	No_Change	No_Change
ENSMUSG00000054763	Defb42	Down	No_Change	Down
ENSMUSG00000054808	Actn4	No_Change	No_Change	Down
ENSMUSG00000054892	Txk	No_Change	No_Change	Down
ENSMUSG00000055044	Pdlim1	Up	No_Change	Up
ENSMUSG00000055184	Fam72a	No_Change	No_Change	Up
ENSMUSG00000055204	Ankrd17	Down	No_Change	Down
ENSMUSG00000055228	Zfp935	Up	No_Change	No_Change
ENSMUSG00000055692	Tmem191c	Down	No_Change	Down
ENSMUSG00000055833	1700034H15Rik	Down	No_Change	Down
ENSMUSG00000055937	Krt28	Down	No_Change	Down
ENSMUSG00000056055	Sag	No_Change	No_Change	Up
ENSMUSG00000056069	Otulinl	Up	No_Change	No_Change
ENSMUSG00000056155	Nanos3	No_Change	No_Change	Down
ENSMUSG00000056211	R3hdm1	Down	No_Change	No_Change
ENSMUSG00000056216	Cebpg	Down	No_Change	No_Change
ENSMUSG00000056268	Dennd1b	No_Change	No_Change	Down
ENSMUSG00000056296	Synpr	Down	No_Change	Down
ENSMUSG00000056436	Cyct	Down	No_Change	No_Change
ENSMUSG00000056962	Jmjd6	Up	No_Change	Up
ENSMUSG00000057335	Cep170	No_Change	No_Change	Down
ENSMUSG00000057503	Olfr1459	Up	No_Change	Up
ENSMUSG00000057722	Lepr	No_Change	Down	No_Change
ENSMUSG00000057729	Prtn3	Down	No_Change	Down
ENSMUSG00000058046	4933430I17Rik	Down	No_Change	Down
ENSMUSG00000058392	Rrp1b	Up	No_Change	No_Change
ENSMUSG00000058447	Gm26920	Up	No_Change	No_Change
ENSMUSG00000058626	Capn11	Up	No_Change	Up
ENSMUSG00000058704	Memo1	No_Change	No_Change	Down
ENSMUSG00000058793	Cds2	Up	No_Change	Up
ENSMUSG00000059263	Usp47	Up	No_Change	Up
ENSMUSG00000059325	Hopx	No_Change	No_Change	Up
ENSMUSG00000059447	Hadhb	No_Change	No_Change	Up
ENSMUSG00000059708	Akap17b	Down	No_Change	No_Change
ENSMUSG00000059714	Flot1	No_Change	No_Change	Up
ENSMUSG00000059743	Fdps	Up	No_Change	Up
ENSMUSG00000059816	Shisal2a	No_Change	No_Change	Up
ENSMUSG00000060147	Serpinb6a	Down	No_Change	No_Change
ENSMUSG00000060181	Slc35e3	Up	No_Change	Up
ENSMUSG00000060475	Wtap	Down	No_Change	Down
ENSMUSG00000060499	Rpl10l	Up	No_Change	Up
ENSMUSG00000060591	Ifitm2	Up	No_Change	Up
ENSMUSG00000060985	Tdrd5	Up	No_Change	No_Change
ENSMUSG00000061186	Sfmbt2	Up	No_Change	Up
ENSMUSG00000061356	Nuggc	Up	No_Change	Up
ENSMUSG00000061374	Fiz1	Down	No_Change	Down
ENSMUSG00000061411	Nol4l	Down	No_Change	No_Change
ENSMUSG00000061455	Stx17	No_Change	No_Change	Down
ENSMUSG00000061482	H4c4	Down	No_Change	No_Change
ENSMUSG00000061517	Sox21	No_Change	No_Change	Down
ENSMUSG00000061544	Zfp229	Up	No_Change	No_Change
ENSMUSG00000061633	1700029P11Rik	Up	No_Change	Up
ENSMUSG00000061666	Gdpd1	Up	No_Change	Up
ENSMUSG00000061897	Gm14292	Down	No_Change	Down
ENSMUSG00000062054	Iah1	Down	No_Change	No_Change
ENSMUSG00000062352	Itgb1bp1	Down	No_Change	Down
ENSMUSG00000062369	Usp17lb	Up	No_Change	Up
ENSMUSG00000062373	Tmem65	Down	No_Change	Down
ENSMUSG00000062382	Ftl1-ps1	Down	No_Change	Down
ENSMUSG00000062729	Ppox	Up	No_Change	Up
ENSMUSG00000062743	Zfp677	Up	No_Change	Up
ENSMUSG00000062762	Ei24	Down	No_Change	Down
ENSMUSG00000063229	Ldha	Up	No_Change	Up
ENSMUSG00000063383	Zfp947	No_Change	Down	No_Change
ENSMUSG00000063410	Stk24	Down	No_Change	Down
ENSMUSG00000063698	Sfxn4	No_Change	No_Change	Down
ENSMUSG00000063838	Cdc42ep5	Down	No_Change	Down
ENSMUSG00000064037	Gpn1	Up	No_Change	Up
ENSMUSG00000064181	Rab3ip	Up	No_Change	Up
ENSMUSG00000064215	Ifi27	Down	No_Change	Down
ENSMUSG00000064254	Ethe1	Down	No_Change	No_Change
ENSMUSG00000064357	mt-Atp6	Down	No_Change	Down
ENSMUSG00000064358	mt-Co3	Down	No_Change	Down
ENSMUSG00000064359	mt-Tg	No_Change	No_Change	Down
ENSMUSG00000064371	mt-Tt	Down	No_Change	Down
ENSMUSG00000064600	Gm25636	Down	No_Change	Down
ENSMUSG00000065208	Gm24616	Down	No_Change	Down
ENSMUSG00000066148	Prpf4	Up	No_Change	No_Change
ENSMUSG00000066150	Slc31a1	Up	No_Change	Up
ENSMUSG00000066224	Arid3c	Up	No_Change	No_Change
ENSMUSG00000066463	Omt2a	No_Change	Down	No_Change
ENSMUSG00000066613	Zfp932	Down	No_Change	Down
ENSMUSG00000066735	Vkorc1l1	Down	No_Change	Down
ENSMUSG00000066839	Ecsit	No_Change	No_Change	Down
ENSMUSG00000066877	Nck2	Down	No_Change	Down
ENSMUSG00000066979	Bub3	Up	No_Change	Up
ENSMUSG00000067219	Nipal1	Down	No_Change	No_Change
ENSMUSG00000067795	4930444P10Rik	Down	No_Change	Down
ENSMUSG00000068040	Tm9sf4	Up	No_Change	Up
ENSMUSG00000068048	Rhox9	Down	No_Change	Down
ENSMUSG00000068744	Psrc1	No_Change	No_Change	Up
ENSMUSG00000068922	Msto1	Up	No_Change	No_Change
ENSMUSG00000069041	Slc25a31	Up	No_Change	No_Change
ENSMUSG00000069049	Eif2s3y	Up	No_Change	Up
ENSMUSG00000069114	Zbtb10	Down	No_Change	Down
ENSMUSG00000069184	Zfp72	No_Change	No_Change	Down
ENSMUSG00000069206	Zfp874a	Up	No_Change	No_Change
ENSMUSG00000069255	Dusp22	Up	No_Change	No_Change
ENSMUSG00000069727	Zfp975	Up	No_Change	No_Change
ENSMUSG00000069729	Arid1b	No_Change	No_Change	Down
ENSMUSG00000069733	Ube2u	Down	No_Change	Down
ENSMUSG00000069755	Zfp125	Down	No_Change	No_Change
ENSMUSG00000069835	Sat2	Up	No_Change	Up
ENSMUSG00000069873	4930438A08Rik	Up	No_Change	No_Change
ENSMUSG00000069919	Hba-a1	Up	No_Change	Up
ENSMUSG00000070291	Ddx43	Down	No_Change	No_Change
ENSMUSG00000070709	Zfp974	No_Change	No_Change	Down
ENSMUSG00000070780	Rbm47	Down	No_Change	Down
ENSMUSG00000070883	Ccdc173	No_Change	No_Change	Down
ENSMUSG00000071253	Slc25a16	No_Change	No_Change	Down
ENSMUSG00000071470	Ccnb1ip1	Down	No_Change	Down
ENSMUSG00000071561	Cstdc5	No_Change	No_Change	Up
ENSMUSG00000071654	Uqcc3	No_Change	No_Change	Down
ENSMUSG00000071671	Gm10343	Down	No_Change	Down
ENSMUSG00000072066	6720489N17Rik	Up	No_Change	Up
ENSMUSG00000072572	Slc39a2	Up	No_Change	No_Change
ENSMUSG00000072754	Lrcol1	Up	No_Change	Up
ENSMUSG00000072762	4930522L14Rik	Down	Down	Down
ENSMUSG00000072763	5430403G16Rik	Down	No_Change	Down
ENSMUSG00000072813	E330014E10Rik	No_Change	No_Change	Down
ENSMUSG00000072934	Trpc5os	No_Change	No_Change	Up
ENSMUSG00000072944	Nup62cl	Up	No_Change	Up
ENSMUSG00000073094	Smim9	Down	No_Change	No_Change
ENSMUSG00000073102	Drc1	Up	No_Change	Up
ENSMUSG00000073207	Ccdc160	Down	No_Change	No_Change
ENSMUSG00000073412	Lst1	Down	No_Change	Down
ENSMUSG00000073433	Arhgdig	Down	No_Change	Down
ENSMUSG00000073481	Mtarc2	Down	No_Change	Down
ENSMUSG00000073676	Hspe1	No_Change	No_Change	Up
ENSMUSG00000073684	Faap20	Down	No_Change	Down
ENSMUSG00000074194	Zfp791	Up	No_Change	No_Change
ENSMUSG00000074212	Dnajb14	Up	No_Change	No_Change
ENSMUSG00000074342	I830077J02Rik	Up	No_Change	Up
ENSMUSG00000074365	Crxos	Down	No_Change	Down
ENSMUSG00000074405	Zfp865	Down	No_Change	Down
ENSMUSG00000074502	Ubtfl1	No_Change	No_Change	Down
ENSMUSG00000074627	Mroh8	Down	No_Change	No_Change
ENSMUSG00000074634	Tmem267	Down	No_Change	No_Change
ENSMUSG00000074733	Zfp950	No_Change	No_Change	Down
ENSMUSG00000074748	Atxn7l3b	Up	No_Change	Up
ENSMUSG00000074749	Kiz	Down	No_Change	Down
ENSMUSG00000074887	EU599041	Up	No_Change	No_Change
ENSMUSG00000074997	Pin1rt1	Down	No_Change	Down
ENSMUSG00000075065	Olfr1270	Down	No_Change	Down
ENSMUSG00000075227	Znhit2	Up	No_Change	Up
ENSMUSG00000075284	Wipf1	Down	No_Change	Down
ENSMUSG00000075602	Ly6a	Up	No_Change	Up
ENSMUSG00000075706	Gpx4	Down	No_Change	No_Change
ENSMUSG00000076036	Gm22133	Down	No_Change	No_Change
ENSMUSG00000078435	AU041133	No_Change	No_Change	Down
ENSMUSG00000078521	Aunip	Down	No_Change	No_Change
ENSMUSG00000078546	Zfp995	Up	No_Change	Up
ENSMUSG00000078619	Smarcd2	Down	No_Change	Down
ENSMUSG00000078713	Tomm5	Down	No_Change	Down
ENSMUSG00000078768	Zfp566	Up	No_Change	Up
ENSMUSG00000078866	Zfp970	Up	No_Change	No_Change
ENSMUSG00000078872	Gm14401	Up	No_Change	No_Change
ENSMUSG00000078877	Gm14295	Up	No_Change	Up
ENSMUSG00000079029	Gm5662	Up	No_Change	Up
ENSMUSG00000079242	C730034F03Rik	No_Change	No_Change	Up
ENSMUSG00000079317	Trappc2	Down	No_Change	No_Change
ENSMUSG00000079350	Magea8	No_Change	No_Change	Up
ENSMUSG00000079387	Luzp4	No_Change	No_Change	Up
ENSMUSG00000079480	Pin4	Down	No_Change	No_Change
ENSMUSG00000079584	Gm364	Up	No_Change	Up
ENSMUSG00000079594	Cstdc6	No_Change	No_Change	Up
ENSMUSG00000079658	Eloc	Down	No_Change	No_Change
ENSMUSG00000079845	Xlr4a	No_Change	No_Change	Up
ENSMUSG00000081249	Gm11517	Down	No_Change	Down
ENSMUSG00000081586	Gm11544	Up	No_Change	Up
ENSMUSG00000081766	2210409E12Rik	Down	No_Change	No_Change
ENSMUSG00000082454	Gm12183	Up	No_Change	No_Change
ENSMUSG00000082901	Rps8-ps5	Up	No_Change	Up
ENSMUSG00000082908	Gm13736	Down	No_Change	No_Change
ENSMUSG00000084067	Gm14269	Down	No_Change	Down
ENSMUSG00000084353	Gm15452	Down	No_Change	No_Change
ENSMUSG00000084838	Gm10241	Down	No_Change	Down
ENSMUSG00000084990	Gm14549	Down	No_Change	No_Change
ENSMUSG00000085042	Abhd11os	Down	No_Change	Down
ENSMUSG00000085114	1600025M17Rik	No_Change	No_Change	Down
ENSMUSG00000085278	Gm12841	No_Change	No_Change	Up
ENSMUSG00000085492	Trmt61b	Down	No_Change	Down
ENSMUSG00000085634	Gm15290	Down	No_Change	No_Change
ENSMUSG00000085715	Tsix	Down	No_Change	Down
ENSMUSG00000086147	Zfp989	Up	No_Change	No_Change
ENSMUSG00000086396	4930555B11Rik	No_Change	No_Change	Down
ENSMUSG00000086503	Xist	Down	No_Change	Down
ENSMUSG00000086841	2410006H16Rik	No_Change	No_Change	Up
ENSMUSG00000086962	Gm12248	Up	No_Change	Up
ENSMUSG00000087207	Gm13147	No_Change	No_Change	Down
ENSMUSG00000087478	4930506C21Rik	Down	No_Change	Down
ENSMUSG00000087590	Epb41l4aos	Up	No_Change	Up
ENSMUSG00000087651	1500009L16Rik	Down	No_Change	Down
ENSMUSG00000090023	Gm16302	Down	No_Change	Down
ENSMUSG00000090121	Abhd12b	No_Change	No_Change	Up
ENSMUSG00000090252	Gm16028	Up	No_Change	No_Change
ENSMUSG00000090534	Gm4675	Down	No_Change	Down
ENSMUSG00000090996	Gm20458	No_Change	No_Change	Up
ENSMUSG00000091080	Prr23a1	Up	No_Change	Up
ENSMUSG00000091264	Smim13	Down	No_Change	Down
ENSMUSG00000091498	Mpc1-ps	Down	No_Change	Down
ENSMUSG00000092109	Gm9376	Down	No_Change	Down
ENSMUSG00000092176	Gm20460	Down	No_Change	Down
ENSMUSG00000092341	Malat1	Up	No_Change	Up
ENSMUSG00000092349	Smim40	Down	No_Change	Down
ENSMUSG00000092416	Zfp141	No_Change	No_Change	Down
ENSMUSG00000092576	Obox4-ps35	Up	No_Change	No_Change
ENSMUSG00000092622	Khdc3	Down	No_Change	Down
ENSMUSG00000092752	Mir3473a	No_Change	No_Change	Up
ENSMUSG00000092837	Rpph1	Down	No_Change	Down
ENSMUSG00000093584	Obox3-ps2	Up	No_Change	No_Change
ENSMUSG00000093727	Obox3-ps5	Up	No_Change	No_Change
ENSMUSG00000093989	Rnasek	Down	No_Change	Down
ENSMUSG00000094682	Gm6902	Up	No_Change	No_Change
ENSMUSG00000095180	Rhox5	No_Change	No_Change	Up
ENSMUSG00000095193	Gm20939	No_Change	No_Change	Down
ENSMUSG00000095315	Gm10130	Up	No_Change	Up
ENSMUSG00000095432	Zfp748	No_Change	No_Change	Down
ENSMUSG00000096144	B020004C17Rik	Up	No_Change	Up
ENSMUSG00000096795	Zfp433	No_Change	No_Change	Down
ENSMUSG00000096910	Zfp955b	Up	No_Change	No_Change
ENSMUSG00000096957	E230013L22Rik	No_Change	No_Change	Down
ENSMUSG00000097039	Pvt1	Down	No_Change	Down
ENSMUSG00000097047	1110020A21Rik	No_Change	No_Change	Up
ENSMUSG00000097119	B230354K17Rik	Up	No_Change	No_Change
ENSMUSG00000097185	Gm26596	Up	No_Change	Up
ENSMUSG00000097318	1700007L15Rik	No_Change	No_Change	Down
ENSMUSG00000097411	B430218F22Rik	Up	No_Change	Up
ENSMUSG00000097680	Gm26642	Up	No_Change	Up
ENSMUSG00000097683	Gm26644	Down	No_Change	No_Change
ENSMUSG00000097744	D030040B21Rik	Down	No_Change	Down
ENSMUSG00000098022	Zfp82	Up	No_Change	No_Change
ENSMUSG00000098894	Gm27234	No_Change	No_Change	Down
ENSMUSG00000099227	Mir8114	Up	No_Change	Up
ENSMUSG00000099269	Calm5	Up	Down	Up
ENSMUSG00000099881	2810013P06Rik	No_Change	No_Change	Up
ENSMUSG00000100205	Gm4850	Up	No_Change	Up
ENSMUSG00000101162	Gm26728	Down	No_Change	No_Change
ENSMUSG00000101655	2310040G24Rik	No_Change	No_Change	Down
ENSMUSG00000101970	1810026B05Rik	Down	No_Change	Down
ENSMUSG00000102349	Gm37376	Up	No_Change	Up
ENSMUSG00000102817	Gm6185	Up	No_Change	No_Change
ENSMUSG00000103473	Gm37696	Up	No_Change	Up
ENSMUSG00000104014	4930562F17Rik	Up	No_Change	No_Change
ENSMUSG00000105852	Gm42890	Up	No_Change	No_Change
ENSMUSG00000105889	Gm42776	Up	No_Change	Up
ENSMUSG00000105962	Gm42432	No_Change	No_Change	Up
ENSMUSG00000106223	2400006E01Rik	Down	No_Change	No_Change
ENSMUSG00000106457	Gm42585	Down	No_Change	Down
ENSMUSG00000106715	Tmem265	No_Change	No_Change	Up
ENSMUSG00000106738	Gm5	Down	No_Change	Down
ENSMUSG00000106820	D5Ertd605e	Down	No_Change	Down
ENSMUSG00000107142	4930566F21Rik	Up	No_Change	Up
ENSMUSG00000107304	Gm43775	No_Change	No_Change	Up
ENSMUSG00000107577	Gm44103	No_Change	No_Change	Up
ENSMUSG00000107659	Gm44170	Up	No_Change	No_Change
ENSMUSG00000107722	2900060B14Rik	Down	No_Change	Down
ENSMUSG00000107915	Gm44014	No_Change	Down	No_Change
ENSMUSG00000108461	AV356131	Down	No_Change	No_Change
ENSMUSG00000108763	Gm36028	Up	No_Change	No_Change
ENSMUSG00000109032	Gm7972	Up	No_Change	Up
ENSMUSG00000109118	Gm32031	Down	No_Change	No_Change
ENSMUSG00000109324	Prmt1	No_Change	No_Change	Down
ENSMUSG00000109511	Nup62	Up	No_Change	Up
ENSMUSG00000109771	Gm35315	Down	No_Change	No_Change
ENSMUSG00000110020	Gm45441	Down	No_Change	Down
ENSMUSG00000110104	Gm45717	Up	No_Change	Up
ENSMUSG00000110275	Gm5905	Down	No_Change	Down
ENSMUSG00000110350	Gm10252	Down	No_Change	No_Change
ENSMUSG00000110378	Gm45242	Down	No_Change	Down
ENSMUSG00000110841	Gpx4-ps2	Down	No_Change	No_Change
ENSMUSG00000111189	Gm48293	Down	No_Change	Down
ENSMUSG00000111193	Gm35288	Down	No_Change	Down
ENSMUSG00000111729	Gm48038	Down	Down	Down
ENSMUSG00000113011	Gm1995	Up	No_Change	Up
ENSMUSG00000113241	Gm40663	Down	No_Change	Down
ENSMUSG00000113346	Eprn	No_Change	Down	No_Change
ENSMUSG00000113450	Gm49359	Up	No_Change	No_Change
ENSMUSG00000113623	Gm48691	Up	No_Change	No_Change
ENSMUSG00000113730	Gm47805	Down	No_Change	No_Change
ENSMUSG00000113816	Gm47003	No_Change	No_Change	Up
ENSMUSG00000113836	Gm3325	Up	No_Change	No_Change
ENSMUSG00000114025	Gm49331	Down	No_Change	Down
ENSMUSG00000114172	Gm36298	Up	No_Change	No_Change
ENSMUSG00000114203	Gm35279	Down	No_Change	Down
ENSMUSG00000115025	Gm4240	Down	No_Change	No_Change
ENSMUSG00000115219	Eef1akmt4	Down	No_Change	Down
ENSMUSG00000115293	Gm49333	Down	No_Change	Down
ENSMUSG00000115318	Gm49089	Up	No_Change	No_Change
ENSMUSG00000115338	Pnp	Down	No_Change	No_Change
ENSMUSG00000116673	A630089N07Rik	Up	No_Change	No_Change
ENSMUSG00000117310	Ptp4a1	Down	No_Change	Down
ENSMUSG00000117379	Gm50022	Down	No_Change	Down
ENSMUSG00000117423	Gm33508	Down	No_Change	Down
ENSMUSG00000117534	Gm20161	Up	No_Change	Up
ENSMUSG00000118150	Gm3728	Up	No_Change	No_Change

## Sheet: Nr5a2_KD_vs_NT
DESeq2 results of Nr5a2 KD vs. NT control in 8-cell embryo
gene_id	baseMean	log2FoldChange	lfcSE	stat	pvalue	padj	gene_name	biotype	sig	DEG
ENSMUSG00000033845	2606.46	0.619841	0.252215	2.45759	0.0139872	0.0665817	Mrpl15	protein_coding	FALSE	No_Change
ENSMUSG00000025903	1185.09	-0.0839326	0.224824	-0.373325	0.708906	0.843196	Lypla1	protein_coding	FALSE	No_Change
ENSMUSG00000104217	398.8	0.278705	0.292808	0.951836	0.34118	0.559669	Gm37988	protein_coding	FALSE	No_Change
ENSMUSG00000033813	1532.08	-0.473574	0.233551	-2.02771	0.0425901	0.146242	Tcea1	protein_coding	FALSE	No_Change
ENSMUSG00000033793	252.902	0.327409	0.345437	0.947809	0.343227	0.561155	Atp6v1h	protein_coding	FALSE	No_Change
ENSMUSG00000025907	3556.38	-0.994762	0.22193	-4.48233	7.38327e-06	0.000146983	Rb1cc1	protein_coding	FALSE	No_Change
ENSMUSG00000061024	328.59	0.410738	0.294648	1.394	0.163319	0.355837	Rrs1	protein_coding	FALSE	No_Change
ENSMUSG00000045210	103.575	-0.952953	0.420005	-2.26891	0.0232737	0.0958234	Vcpip1	protein_coding	FALSE	No_Change
ENSMUSG00000025915	2802.25	-0.125373	0.249501	-0.502492	0.615321	0.780253	Sgk3	protein_coding	FALSE	No_Change
ENSMUSG00000046101	165.482	0.0192321	0.339865	0.0565874	0.954874	0.978428	Mcmdc2	protein_coding	FALSE	No_Change
ENSMUSG00000098234	1009.14	0.208009	0.262552	0.79226	0.428209	0.638984	Snhg6	lincRNA	FALSE	No_Change
ENSMUSG00000025917	1067.13	0.569201	0.22662	2.5117	0.0120151	0.0598407	Cops5	protein_coding	FALSE	No_Change
ENSMUSG00000067851	222.3	0.0202711	0.326812	0.0620269	0.950541	0.976485	Arfgef1	protein_coding	FALSE	No_Change
ENSMUSG00000042414	109.697	-0.199158	0.387097	-0.51449	0.606909	0.775008	Prdm14	protein_coding	FALSE	No_Change
ENSMUSG00000025935	90.3471	-0.631216	0.449074	-1.40559	0.159844	0.350417	Tram1	protein_coding	FALSE	No_Change
ENSMUSG00000025937	1785.53	-0.209249	0.21754	-0.961888	0.336106	0.554981	Lactb2	protein_coding	FALSE	No_Change
ENSMUSG00000067813	151.464	0.156985	0.419385	0.374321	0.708165	0.842751	Xkr9	protein_coding	FALSE	No_Change
ENSMUSG00000025925	627.129	-0.445721	0.266054	-1.6753	0.0938751	0.250237	Terf1	protein_coding	FALSE	No_Change
ENSMUSG00000067795	271.54	-1.70681	0.316391	-5.39461	6.86717e-08	2.61332e-06	4930444P10Rik	protein_coding	TRUE	Down
ENSMUSG00000043716	17669.6	-0.0306618	0.227198	-0.134957	0.892646	0.949583	Rpl7	protein_coding	FALSE	No_Change
ENSMUSG00000025921	418.688	-0.143123	0.341124	-0.419564	0.674804	0.821501	Rdh10	protein_coding	FALSE	No_Change
ENSMUSG00000025939	534.603	-1.00094	0.314095	-3.18674	0.00143888	0.0119843	Ube2w	protein_coding	TRUE	Down
ENSMUSG00000079658	73976.4	-0.888125	0.292423	-3.03713	0.00238844	0.0174645	Eloc	protein_coding	FALSE	No_Change
ENSMUSG00000097744	77.4046	-2.41738	0.566469	-4.26746	1.97713e-05	0.000342173	D030040B21Rik	lincRNA	TRUE	Down
ENSMUSG00000025940	2391.8	-0.379399	0.222563	-1.70468	0.088254	0.240309	Tmem70	protein_coding	FALSE	No_Change
ENSMUSG00000025779	3622.32	-0.509987	0.323846	-1.57478	0.115306	0.285592	Ly96	protein_coding	FALSE	No_Change
ENSMUSG00000041859	254.012	0.664335	0.333197	1.99382	0.046172	0.154665	Mcm3	protein_coding	FALSE	No_Change
ENSMUSG00000102633	210.756	0.243426	0.324934	0.749155	0.453764	0.66009	Gm38224	TEC	FALSE	No_Change
ENSMUSG00000067750	1088.86	-0.530261	0.360056	-1.47272	0.140827	0.323685	Khdc1a	protein_coding	FALSE	No_Change
ENSMUSG00000041722	823.647	-0.145613	0.341967	-0.425809	0.670247	0.818992	Khdc1c	protein_coding	FALSE	No_Change
ENSMUSG00000085079	521.238	0.529107	0.25722	2.05702	0.0396844	0.139962	Khdc1b	protein_coding	FALSE	No_Change
ENSMUSG00000026156	121.049	-0.195528	0.355636	-0.549797	0.582458	0.757262	B3gat2	protein_coding	FALSE	No_Change
ENSMUSG00000026155	243.474	-0.232868	0.310394	-0.750233	0.453114	0.659563	Smap1	protein_coding	FALSE	No_Change
ENSMUSG00000026154	97.4153	-0.614226	0.436045	-1.40863	0.158944	0.348777	Sdhaf4	protein_coding	FALSE	No_Change
ENSMUSG00000026153	78.6481	0.200928	0.482957	0.416038	0.677382	0.822807	Fam135a	protein_coding	FALSE	No_Change
ENSMUSG00000100862	162.054	-0.970193	0.351092	-2.76336	0.00572101	0.0342069	Gm10925	unprocessed_pseudogene	FALSE	No_Change
ENSMUSG00000102070	107.52	-0.788712	0.42142	-1.87156	0.0612679	0.18899	Gm28661	unprocessed_pseudogene	FALSE	No_Change
ENSMUSG00000073725	381.313	-0.350513	0.268294	-1.30645	0.191399	0.393423	Lmbrd1	protein_coding	FALSE	No_Change
ENSMUSG00000086240	428.787	-0.523649	0.327602	-1.59843	0.109947	0.27589	Gm7846	processed_pseudogene	FALSE	No_Change
ENSMUSG00000048874	424.379	-0.569603	0.256033	-2.22472	0.0260998	0.104661	Phf3	protein_coding	FALSE	No_Change
ENSMUSG00000117310	352.92	-1.88071	0.31689	-5.9349	2.9403e-09	1.55791e-07	Ptp4a1	protein_coding	TRUE	Down
ENSMUSG00000026064	353.514	-1.88034	0.317155	-5.92876	3.05235e-09	1.59277e-07	Ptp4a1	protein_coding	TRUE	Down
ENSMUSG00000100205	188.329	1.21614	0.324143	3.75185	0.000175536	0.00215909	Gm4850	processed_pseudogene	TRUE	Up
ENSMUSG00000026134	158.834	0.375938	0.341729	1.10011	0.271286	0.491657	Prim2	protein_coding	FALSE	No_Change
ENSMUSG00000042197	142.751	0.602053	0.368434	1.63409	0.10224	0.2639	Zfp451	protein_coding	FALSE	No_Change
ENSMUSG00000042111	261.999	-0.0507467	0.283862	-0.178772	0.858117	0.930023	Ccdc115	protein_coding	FALSE	No_Change
ENSMUSG00000101711	225.975	0.489363	0.376221	1.30073	0.193349	0.3961	Gm28306	antisense	FALSE	No_Change
ENSMUSG00000026127	749.435	0.384898	0.337542	1.1403	0.254162	0.472918	Imp4	protein_coding	FALSE	No_Change
ENSMUSG00000100280	110.734	-0.00594453	0.474273	-0.012534	0.99	0.994291	Gm28417	processed_transcript	FALSE	No_Change
ENSMUSG00000037503	381.989	0.100675	0.278543	0.361436	0.717774	0.848284	Fam168b	protein_coding	FALSE	No_Change
ENSMUSG00000026123	297.85	4.0271	0.403299	9.9854	1.76589e-23	3.99918e-20	Plekhb2	protein_coding	TRUE	Up
ENSMUSG00000037470	469.537	-0.407833	0.256404	-1.59059	0.111703	0.279543	Uggt1	protein_coding	FALSE	No_Change
ENSMUSG00000010453	200.755	0.372448	0.325054	1.1458	0.251877	0.470681	Kansl3	protein_coding	FALSE	No_Change
ENSMUSG00000061518	2495.91	0.617772	0.247732	2.49371	0.0126416	0.0620196	Cox5b	protein_coding	FALSE	No_Change
ENSMUSG00000026112	254.771	-0.202258	0.282502	-0.715955	0.474019	0.676018	Coa5	protein_coding	FALSE	No_Change
ENSMUSG00000026111	531.009	0.033999	0.257799	0.131882	0.895078	0.950693	Unc50	protein_coding	FALSE	No_Change
ENSMUSG00000026088	266.239	0.0968701	0.285177	0.339685	0.734094	0.85877	Mitd1	protein_coding	FALSE	No_Change
ENSMUSG00000026087	1435.67	-0.0935732	0.267173	-0.350234	0.726163	0.853748	Mrpl30	protein_coding	FALSE	No_Change
ENSMUSG00000058407	3284.13	0.612152	0.24135	2.53637	0.0112008	0.0568125	Txndc9	protein_coding	FALSE	No_Change
ENSMUSG00000026083	2662.25	0.602262	0.262189	2.29706	0.0216156	0.0907855	Eif5b	protein_coding	FALSE	No_Change
ENSMUSG00000026082	118.558	-0.299491	0.388306	-0.771277	0.440543	0.649267	Rev1	protein_coding	FALSE	No_Change
ENSMUSG00000026078	312.861	0.123313	0.298339	0.413332	0.679363	0.823702	Pdcl3	protein_coding	FALSE	No_Change
ENSMUSG00000073702	8392.34	0.164263	0.272572	0.602641	0.546748	0.731973	Rpl31	protein_coding	FALSE	No_Change
ENSMUSG00000003135	155.418	0.390568	0.339679	1.14982	0.25022	0.468374	Cnot11	protein_coding	FALSE	No_Change
ENSMUSG00000085894	166.035	0.143948	0.323573	0.444869	0.656414	0.810574	Gm15832	processed_transcript	FALSE	No_Change
ENSMUSG00000048234	317.712	0.308597	0.27989	1.10256	0.270217	0.490578	Rnf149	protein_coding	FALSE	No_Change
ENSMUSG00000060679	252.38	0.631747	0.297453	2.12385	0.0336826	0.124869	Mrps9	protein_coding	FALSE	No_Change
ENSMUSG00000010290	148.102	-0.529374	0.325699	-1.62535	0.104088	0.266429	AI597479	protein_coding	FALSE	No_Change
ENSMUSG00000094497	155.567	0.415162	0.344137	1.20639	0.227669	0.44224	Gm8210	processed_pseudogene	FALSE	No_Change
ENSMUSG00000099576	88.0444	-0.351978	0.416012	-0.846075	0.397511	0.610219	Gm29040	lincRNA	FALSE	No_Change
ENSMUSG00000066877	52.3132	-1.5226	0.47807	-3.18489	0.00144809	0.0120174	Nck2	protein_coding	TRUE	Down
ENSMUSG00000041763	319.865	-0.719053	0.302662	-2.37576	0.0175127	0.0781265	Tpp2	protein_coding	FALSE	No_Change
ENSMUSG00000026049	1169.32	0.949634	0.276346	3.4364	0.000589509	0.00573522	Tex30	protein_coding	FALSE	No_Change
ENSMUSG00000101104	275.068	0.81299	0.297427	2.73342	0.00626813	0.0366821	Gm29247	processed_transcript	FALSE	No_Change
ENSMUSG00000025995	1322.41	0.651824	0.259184	2.51491	0.0119062	0.0593843	Wdr75	protein_coding	FALSE	No_Change
ENSMUSG00000025986	107.102	-0.699677	0.437026	-1.601	0.109377	0.275061	Slc39a10	protein_coding	FALSE	No_Change
ENSMUSG00000026107	845.868	-0.329772	0.256162	-1.28735	0.197971	0.40213	Nabp1	protein_coding	FALSE	No_Change
ENSMUSG00000018417	351.328	-0.81924	0.295709	-2.77043	0.00559825	0.0337274	Myo1b	protein_coding	FALSE	No_Change
ENSMUSG00000026103	515.146	-0.30291	0.38404	-0.788747	0.43026	0.640231	Gls	protein_coding	FALSE	No_Change
ENSMUSG00000041426	132.763	-0.692196	0.357606	-1.93564	0.052912	0.170228	Hibch	protein_coding	FALSE	No_Change
ENSMUSG00000026097	150.136	-0.516272	0.358825	-1.43878	0.150212	0.336475	Ormdl1	protein_coding	FALSE	No_Change
ENSMUSG00000026096	229.026	0.491893	0.293938	1.67346	0.094237	0.250716	Osgepl1	protein_coding	FALSE	No_Change
ENSMUSG00000099913	123.245	-0.159038	0.353346	-0.450091	0.652645	0.807367	Gm28551	protein_coding	FALSE	No_Change
ENSMUSG00000026095	113.748	-0.505037	0.353749	-1.42767	0.153386	0.340814	Asnsd1	protein_coding	FALSE	No_Change
ENSMUSG00000026094	77.0826	-0.956352	0.436123	-2.19285	0.0283182	0.110458	Stk17b	protein_coding	FALSE	No_Change
ENSMUSG00000042807	86.3366	-0.383842	0.419359	-0.915305	0.360032	0.5782	Hecw2	protein_coding	FALSE	No_Change
ENSMUSG00000041303	240.513	0.505139	0.310872	1.62491	0.104182	0.266571	Gtf3c3	protein_coding	FALSE	No_Change
ENSMUSG00000025982	3702.52	0.532195	0.255995	2.07893	0.0376237	0.134625	Sf3b1	protein_coding	FALSE	No_Change
ENSMUSG00000025981	225.36	-0.324524	0.284726	-1.13978	0.254379	0.473174	Coq10b	protein_coding	FALSE	No_Change
ENSMUSG00000025980	577.751	1.16174	0.268281	4.3303	1.48904e-05	0.000268494	Hspd1	protein_coding	TRUE	Up
ENSMUSG00000073676	1185.15	1.06508	0.28452	3.74342	0.000181529	0.00220914	Hspe1	protein_coding	TRUE	Up
ENSMUSG00000025979	2277.63	-0.251023	0.213344	-1.17661	0.239349	0.456181	Mob4	protein_coding	FALSE	No_Change
ENSMUSG00000025978	66.343	-1.22739	0.447951	-2.74001	0.0061437	0.0362618	Rftn2	protein_coding	TRUE	Down
ENSMUSG00000046994	66.5397	-0.868264	0.48899	-1.77563	0.0757945	0.21744	Mars2	protein_coding	FALSE	No_Change
ENSMUSG00000038331	148.956	0.231855	0.325442	0.712431	0.476198	0.677137	Satb2	protein_coding	FALSE	No_Change
ENSMUSG00000048495	776.272	0.352723	0.233377	1.51139	0.13069	0.309664	Tyw5	protein_coding	FALSE	No_Change
ENSMUSG00000025971	439.422	0.347539	0.271194	1.28151	0.200014	0.404729	Maip1	protein_coding	FALSE	No_Change
ENSMUSG00000054770	114.441	-0.085782	0.356772	-0.24044	0.809989	0.90543	Kctd18	protein_coding	FALSE	No_Change
ENSMUSG00000026039	155.108	-0.34984	0.329602	-1.0614	0.288508	0.510146	Sgo2a	protein_coding	FALSE	No_Change
ENSMUSG00000051223	5414.98	0.0880887	0.255951	0.344163	0.730724	0.855793	Bzw1	protein_coding	FALSE	No_Change
ENSMUSG00000026034	1320.06	0.4125	0.264568	1.55915	0.118962	0.290673	Clk1	protein_coding	FALSE	No_Change
ENSMUSG00000026035	279.779	0.0541913	0.284125	0.19073	0.848737	0.925636	Ppil3	protein_coding	FALSE	No_Change
ENSMUSG00000026036	631.935	-0.176607	0.253884	-0.695618	0.486668	0.686383	Nif3l1	protein_coding	FALSE	No_Change
ENSMUSG00000026037	552.636	-0.0682585	0.261957	-0.260571	0.794423	0.896927	Orc2	protein_coding	FALSE	No_Change
ENSMUSG00000038174	514.183	-0.033565	0.289115	-0.116096	0.907577	0.958214	Fam126b	protein_coding	FALSE	No_Change
ENSMUSG00000026032	1116.91	-0.0825038	0.253069	-0.326013	0.744414	0.865599	Ndufb3	protein_coding	FALSE	No_Change
ENSMUSG00000026031	62.9957	0.419692	0.531714	0.78932	0.429925	0.640088	Cflar	protein_coding	FALSE	No_Change
ENSMUSG00000026028	118.632	0.162809	0.346724	0.469564	0.638667	0.798237	Trak2	protein_coding	FALSE	No_Change
ENSMUSG00000026024	172.63	-0.336777	0.314215	-1.07181	0.283808	0.505525	Als2	protein_coding	FALSE	No_Change
ENSMUSG00000026021	16756.1	-0.992783	0.236168	-4.20372	2.62564e-05	0.000436846	Sumo1	protein_coding	FALSE	No_Change
ENSMUSG00000026020	1896.08	-0.0499846	0.23039	-0.216957	0.828242	0.914692	Nop58	protein_coding	FALSE	No_Change
ENSMUSG00000067336	137.85	-0.275344	0.33336	-0.825966	0.408824	0.61985	Bmpr2	protein_coding	FALSE	No_Change
ENSMUSG00000041040	72.197	-0.321926	0.493146	-0.652801	0.513885	0.708311	Fam117b	protein_coding	FALSE	No_Change
ENSMUSG00000026018	105.579	0.260998	0.381432	0.684257	0.493813	0.691822	Ica1l	protein_coding	FALSE	No_Change
ENSMUSG00000026019	1534.6	0.318571	0.25285	1.25992	0.207697	0.415375	Wdr12	protein_coding	FALSE	No_Change
ENSMUSG00000026017	559.582	-0.0776581	0.340885	-0.227813	0.819792	0.909588	Carf	protein_coding	FALSE	No_Change
ENSMUSG00000073664	183.136	-0.3754	0.308575	-1.21656	0.223772	0.436022	Nbeal1	protein_coding	FALSE	No_Change
ENSMUSG00000101188	66.1216	-0.144005	0.51709	-0.27849	0.780636	0.888044	Eif4a-ps4	processed_pseudogene	FALSE	No_Change
ENSMUSG00000040865	258.228	-1.66413	0.308821	-5.38866	7.09866e-08	2.68657e-06	Ino80d	protein_coding	TRUE	Down
ENSMUSG00000025968	394.966	0.393813	0.260411	1.51227	0.130465	0.309449	Ndufs1	protein_coding	FALSE	No_Change
ENSMUSG00000025967	2881.73	0.887543	0.226842	3.9126	9.13063e-05	0.00125784	Eef1b2	protein_coding	FALSE	No_Change
ENSMUSG00000025962	467.187	0.364384	0.257104	1.41727	0.156405	0.344742	Fastkd2	protein_coding	FALSE	No_Change
ENSMUSG00000025958	104.354	0.260692	0.45938	0.567486	0.570384	0.748486	Creb1	protein_coding	FALSE	No_Change
ENSMUSG00000087213	135.796	0.687181	0.42027	1.6351	0.102029	0.263606	2810408I11Rik	processed_transcript	FALSE	No_Change
ENSMUSG00000070871	82.4001	0.117714	0.415144	0.28355	0.776756	0.885056	Ccnyl1	protein_coding	FALSE	No_Change
ENSMUSG00000051344	198.753	-0.359757	0.323262	-1.1129	0.265752	0.485415	Plekhm3	protein_coding	FALSE	No_Change
ENSMUSG00000084416	83.3623	-0.27528	0.416923	-0.660265	0.509084	0.704555	Rpl10a-ps1	processed_pseudogene	FALSE	No_Change
ENSMUSG00000025950	211.947	-2.72615	0.327469	-8.32491	8.43915e-17	2.64222e-14	Idh1	protein_coding	TRUE	Down
ENSMUSG00000025949	150.5	-0.0742333	0.348704	-0.212884	0.831418	0.916729	Pikfyve	protein_coding	FALSE	No_Change
ENSMUSG00000026005	146.029	0.154534	0.332049	0.465396	0.641648	0.800037	Rpe	protein_coding	FALSE	No_Change
ENSMUSG00000026003	733.968	0.827604	0.245612	3.36955	0.000752904	0.00701759	Acadl	protein_coding	FALSE	No_Change
ENSMUSG00000026000	75.9634	-0.316738	0.520577	-0.608437	0.542898	0.730127	Lancl1	protein_coding	FALSE	No_Change
ENSMUSG00000039395	389.692	0.544187	0.290866	1.87092	0.0613559	0.189176	Mreg	protein_coding	FALSE	No_Change
ENSMUSG00000046330	8429.69	0.16023	0.243744	0.657367	0.510945	0.705854	Rpl37a	protein_coding	FALSE	No_Change
ENSMUSG00000006304	1432.33	-0.272725	0.218862	-1.24611	0.212724	0.421169	Arpc2	protein_coding	FALSE	No_Change
ENSMUSG00000006299	173.675	0.542374	0.377336	1.43738	0.150611	0.33704	Aamp	protein_coding	FALSE	No_Change
ENSMUSG00000026179	216.961	0.0640876	0.312378	0.20516	0.837447	0.919806	Pnkd	protein_coding	FALSE	No_Change
ENSMUSG00000006301	132.754	0.826372	0.369639	2.23562	0.0253767	0.102399	Tmbim1	protein_coding	FALSE	No_Change
ENSMUSG00000033364	650.125	-0.780767	0.243275	-3.20941	0.0013301	0.0112133	Usp37	protein_coding	FALSE	No_Change
ENSMUSG00000026174	668.128	-0.508982	0.233519	-2.17962	0.0292859	0.11339	Cnot9	protein_coding	FALSE	No_Change
ENSMUSG00000026173	321.287	-0.585305	0.341128	-1.71579	0.0861996	0.23674	Plcd4	protein_coding	FALSE	No_Change
ENSMUSG00000026135	205.05	-0.617028	0.335396	-1.8397	0.0658124	0.197695	Zfp142	protein_coding	FALSE	No_Change
ENSMUSG00000033257	84.1158	0.362378	0.430922	0.840936	0.400384	0.613102	Ttll4	protein_coding	FALSE	No_Change
ENSMUSG00000026162	78.644	-0.586154	0.426806	-1.37335	0.169644	0.365387	Nhej1	protein_coding	FALSE	No_Change
ENSMUSG00000033159	144.787	0.273508	0.336918	0.811795	0.416909	0.628374	Cnppd1	protein_coding	FALSE	No_Change
ENSMUSG00000049339	114.124	-0.114593	0.381428	-0.300432	0.763848	0.87774	Retreg2	protein_coding	FALSE	No_Change
ENSMUSG00000026197	104.106	-1.24402	0.420722	-2.95687	0.00310775	0.0213209	Zfand2b	protein_coding	TRUE	Down
ENSMUSG00000099519	149.125	-0.797837	0.381386	-2.09194	0.0364439	0.131496	Gm29253	processed_transcript	FALSE	No_Change
ENSMUSG00000033124	151.413	-0.888754	0.375065	-2.3696	0.0178075	0.0788796	Atg9a	protein_coding	FALSE	No_Change
ENSMUSG00000026201	526.075	-0.265719	0.247666	-1.07289	0.28332	0.504894	Stk16	protein_coding	FALSE	No_Change
ENSMUSG00000026202	111.198	0.978515	0.393433	2.48712	0.0128782	0.0629561	Tuba4a	protein_coding	FALSE	No_Change
ENSMUSG00000026209	162.577	1.2194	0.349201	3.49197	0.000479479	0.00487837	Dnpep	protein_coding	TRUE	Up
ENSMUSG00000026235	71.8744	0.984777	0.438032	2.24819	0.0245642	0.100058	Epha4	protein_coding	FALSE	No_Change
ENSMUSG00000026245	434.773	0.45982	0.292555	1.57173	0.116012	0.28636	Farsb	protein_coding	FALSE	No_Change
ENSMUSG00000032883	261.934	0.0952171	0.307973	0.309173	0.75719	0.873037	Acsl3	protein_coding	FALSE	No_Change
ENSMUSG00000079470	226.135	0.361707	0.297212	1.217	0.223605	0.435821	Utp14b	protein_coding	FALSE	No_Change
ENSMUSG00000054702	51.8134	-1.25926	0.566343	-2.2235	0.026182	0.104728	Ap1s3	protein_coding	FALSE	No_Change
ENSMUSG00000073643	213.707	-0.336454	0.323605	-1.03971	0.298477	0.519038	Wdfy1	protein_coding	FALSE	No_Change
ENSMUSG00000026248	383	0.498109	0.332089	1.49993	0.133633	0.314258	Mrpl44	protein_coding	FALSE	No_Change
ENSMUSG00000099552	201.143	-0.550154	0.308444	-1.78364	0.0744819	0.215198	9830004L10Rik	lincRNA	FALSE	No_Change
ENSMUSG00000004364	1511.64	-0.0556972	0.220742	-0.252319	0.800795	0.899984	Cul3	protein_coding	FALSE	No_Change
ENSMUSG00000026150	231.378	-0.218989	0.294884	-0.742628	0.457707	0.663145	Mff	protein_coding	FALSE	No_Change
ENSMUSG00000026159	96.2598	-1.08072	0.39095	-2.76434	0.0057038	0.0341633	Agfg1	protein_coding	TRUE	Down
ENSMUSG00000038496	303.936	-0.879583	0.277163	-3.17352	0.00150602	0.0124233	Slc19a3	protein_coding	FALSE	No_Change
ENSMUSG00000026219	1087.52	-0.697857	0.227409	-3.06874	0.00214967	0.0161606	Trip12	protein_coding	FALSE	No_Change
ENSMUSG00000073633	551.25	0.895718	0.266654	3.35911	0.000781953	0.00721996	Fbxo36	protein_coding	FALSE	No_Change
ENSMUSG00000099693	1645.35	0.396732	0.254827	1.55686	0.119503	0.291582	Gm29284	unprocessed_pseudogene	FALSE	No_Change
ENSMUSG00000052477	3068.05	0.600199	0.217747	2.75641	0.00584404	0.0347015	C130026I21Rik	protein_coding	FALSE	No_Change
ENSMUSG00000089844	456.382	-0.360857	0.25015	-1.44256	0.149143	0.335304	A530032D15Rik	protein_coding	FALSE	No_Change
ENSMUSG00000072109	498.994	-0.362653	0.270285	-1.34174	0.179679	0.378828	A530040E14Rik	antisense	FALSE	No_Change
ENSMUSG00000090252	563.705	0.854829	0.243661	3.50827	0.000451038	0.00463003	Gm16028	antisense	FALSE	No_Change
ENSMUSG00000079455	2296.54	0.170137	0.243018	0.700102	0.483863	0.683909	Gm16026	transcribed_unprocessed_pseudogene	FALSE	No_Change
ENSMUSG00000094127	510.021	-0.0180174	0.275046	-0.065507	0.94777	0.974655	G530012D18Rik	protein_coding	FALSE	No_Change
ENSMUSG00000070034	4242.9	-0.0166271	0.231626	-0.0717842	0.942774	0.972722	Sp110	protein_coding	FALSE	No_Change
ENSMUSG00000070031	334.176	0.42371	0.267258	1.5854	0.112876	0.28129	Sp140	protein_coding	FALSE	No_Change
ENSMUSG00000073628	100.876	0.31987	0.367959	0.86931	0.384678	0.598763	Gm10552	antisense	FALSE	No_Change
ENSMUSG00000052760	304.127	0.10209	0.301662	0.338425	0.735043	0.859439	A630001G21Rik	protein_coding	FALSE	No_Change
ENSMUSG00000036707	2497.53	-0.596382	0.230005	-2.59291	0.00951668	0.0503563	Cab39	protein_coding	FALSE	No_Change
ENSMUSG00000026229	489.656	0.347647	0.36861	0.943128	0.345615	0.563098	Psmd1	protein_coding	FALSE	No_Change
ENSMUSG00000094638	82.3371	-0.869897	0.423575	-2.0537	0.0400047	0.140521	Gm21972	protein_coding	FALSE	No_Change
ENSMUSG00000026234	2984.01	0.800799	0.339197	2.36087	0.0182322	0.080262	Ncl	protein_coding	FALSE	No_Change
ENSMUSG00000026238	5066.45	-0.450334	0.217044	-2.07485	0.0380001	0.135557	Ptma	protein_coding	FALSE	No_Change
ENSMUSG00000026239	158.878	-3.09033	0.385711	-8.01203	1.12827e-15	2.68823e-13	Pde6d	protein_coding	TRUE	Down
ENSMUSG00000026240	99.7539	-0.705196	0.46465	-1.51769	0.129092	0.306934	Cops7b	protein_coding	FALSE	No_Change
ENSMUSG00000026246	4548.14	-0.187023	0.211045	-0.886177	0.375522	0.589873	Alppl2	protein_coding	FALSE	No_Change
ENSMUSG00000026254	1134.61	0.0528551	0.331232	0.159571	0.873219	0.940389	Eif4e2	protein_coding	FALSE	No_Change
ENSMUSG00000026255	382.806	-0.260209	0.281275	-0.925106	0.354911	0.573033	Efhd1	protein_coding	FALSE	No_Change
ENSMUSG00000048000	2366.45	-1.30046	0.314515	-4.13479	3.55272e-05	0.000558729	Gigyf2	protein_coding	TRUE	Down
ENSMUSG00000026289	140.877	0.649685	0.380701	1.70655	0.0879058	0.239708	Atg16l1	protein_coding	FALSE	No_Change
ENSMUSG00000056055	133.594	1.23005	0.345715	3.558	0.000373687	0.00400335	Sag	protein_coding	TRUE	Up
ENSMUSG00000070738	85.9613	0.336015	0.447986	0.750058	0.45322	0.659577	Dgkd	protein_coding	FALSE	No_Change
ENSMUSG00000005501	93.1358	0.491534	0.511697	0.960595	0.336756	0.554981	Usp40	protein_coding	FALSE	No_Change
ENSMUSG00000044783	202.072	0.88307	0.313728	2.81476	0.0048814	0.0300743	Hjurp	protein_coding	FALSE	No_Change
ENSMUSG00000034432	261.998	0.452142	0.345917	1.30708	0.191185	0.39323	Cops8	protein_coding	FALSE	No_Change
ENSMUSG00000034343	366.582	-0.702641	0.298395	-2.35473	0.018536	0.0811158	Ube2f	protein_coding	FALSE	No_Change
ENSMUSG00000026309	86.5688	-0.435286	0.413439	-1.05284	0.292414	0.512589	Ilkap	protein_coding	FALSE	No_Change
ENSMUSG00000026260	278.935	0.652161	0.402468	1.6204	0.105146	0.267941	Ndufa10	protein_coding	FALSE	No_Change
ENSMUSG00000073616	1340.87	-0.107657	0.289366	-0.372045	0.709859	0.844038	Cops9	protein_coding	FALSE	No_Change
ENSMUSG00000026273	216.68	0.0224429	0.321338	0.0698419	0.944319	0.972866	Mterf4	protein_coding	FALSE	No_Change
ENSMUSG00000026275	299.72	0.490388	0.382131	1.2833	0.199388	0.403699	Ppp1r7	protein_coding	FALSE	No_Change
ENSMUSG00000034088	448.389	-0.0488346	0.268243	-0.182054	0.855541	0.929066	Hdlbp	protein_coding	FALSE	No_Change
ENSMUSG00000026276	354.912	-0.319841	0.290829	-1.09976	0.271437	0.491757	Septin2	protein_coding	FALSE	No_Change
ENSMUSG00000116048	352.161	-0.33014	0.291946	-1.13082	0.258129	0.477788	Septin2	protein_coding	FALSE	No_Change
ENSMUSG00000026277	83.397	-0.824604	0.414568	-1.98907	0.0466938	0.155601	Stk25	protein_coding	FALSE	No_Change
ENSMUSG00000026278	159.534	-1.48986	0.358063	-4.16089	3.17011e-05	0.000510057	Bok	protein_coding	TRUE	Down
ENSMUSG00000026279	398.105	-1.92588	0.308441	-6.24392	4.26731e-10	2.79936e-08	Thap4	protein_coding	TRUE	Down
ENSMUSG00000026280	294.826	-1.54757	0.373123	-4.14762	3.35955e-05	0.000534424	Atg4b	protein_coding	TRUE	Down
ENSMUSG00000026281	1797.14	0.61457	0.23486	2.61675	0.00887723	0.0477706	Dtymk	protein_coding	FALSE	No_Change
ENSMUSG00000026283	164.741	0.446092	0.353888	1.26055	0.207472	0.415307	Ing5	protein_coding	FALSE	No_Change
ENSMUSG00000051185	78.6513	-0.430947	0.401719	-1.07276	0.28338	0.504894	Fam174a	protein_coding	FALSE	No_Change
ENSMUSG00000081051	289.83	0.0551122	0.296648	0.185783	0.852615	0.927774	Gm15427	processed_pseudogene	FALSE	No_Change
ENSMUSG00000040693	1054.25	-0.124634	0.233772	-0.533143	0.593934	0.765662	Slco4c1	protein_coding	FALSE	No_Change
ENSMUSG00000040648	225.861	0.109463	0.343989	0.318216	0.750321	0.869335	Ppip5k2	protein_coding	FALSE	No_Change
ENSMUSG00000026333	334.348	-0.278078	0.276232	-1.00668	0.314088	0.534445	Gin1	protein_coding	FALSE	No_Change
ENSMUSG00000067017	94.2008	-0.488764	0.466903	-1.04682	0.295182	0.51552	Capza1-ps1	pseudogene	FALSE	No_Change
ENSMUSG00000026319	208.167	-0.251547	0.359008	-0.700673	0.483507	0.683909	Relch	protein_coding	FALSE	No_Change
ENSMUSG00000009907	380.181	-0.0377168	0.275894	-0.136707	0.891262	0.94855	Vps4b	protein_coding	FALSE	No_Change
ENSMUSG00000026374	1176	0.44174	0.258258	1.71046	0.0871808	0.238578	Tsn	protein_coding	FALSE	No_Change
ENSMUSG00000026377	2916.98	0.296991	0.248745	1.19396	0.232495	0.447826	Nifk	protein_coding	FALSE	No_Change
ENSMUSG00000099936	152.263	0.833462	0.330843	2.5192	0.011762	0.0589214	Gm28867	lincRNA	FALSE	No_Change
ENSMUSG00000107722	106.11	-1.10663	0.364336	-3.03739	0.00238638	0.0174645	2900060B14Rik	antisense	TRUE	Down
ENSMUSG00000026380	192.308	-0.386431	0.312787	-1.23544	0.216666	0.427009	Tfcp2l1	protein_coding	FALSE	No_Change
ENSMUSG00000098923	87.2899	-0.141141	0.433269	-0.325759	0.744607	0.865622	Tmem185b	protein_coding	FALSE	No_Change
ENSMUSG00000026383	145.215	0.656945	0.334983	1.96113	0.049864	0.163088	Epb41l5	protein_coding	FALSE	No_Change
ENSMUSG00000026384	86.0813	-0.718225	0.410175	-1.75102	0.0799423	0.225488	Ptpn4	protein_coding	FALSE	No_Change
ENSMUSG00000050777	916.866	-0.424129	0.276648	-1.5331	0.125252	0.300919	Tmem37	protein_coding	FALSE	No_Change
ENSMUSG00000026385	308.648	-0.148931	0.305998	-0.486708	0.626466	0.790416	Dbi	protein_coding	FALSE	No_Change
ENSMUSG00000026388	108.59	-0.420708	0.399615	-1.05278	0.29244	0.512589	3110009E18Rik	protein_coding	FALSE	No_Change
ENSMUSG00000026339	264.2	-0.635896	0.326565	-1.94723	0.0515076	0.166879	Ccdc93	protein_coding	FALSE	No_Change
ENSMUSG00000050534	100.078	3.25764	0.449506	7.24717	4.25585e-13	5.86285e-11	Htr5b	protein_coding	TRUE	Up
ENSMUSG00000001674	837.358	0.790388	0.294746	2.68159	0.00732727	0.0413691	Ddx18	protein_coding	FALSE	No_Change
ENSMUSG00000026341	317.334	-0.434066	0.268265	-1.61805	0.105652	0.268911	Actr3	protein_coding	FALSE	No_Change
ENSMUSG00000026349	631.533	0.00517479	0.260432	0.01987	0.984147	0.991198	Ccnt2	protein_coding	FALSE	No_Change
ENSMUSG00000036104	123.12	-0.0238874	0.347033	-0.0688331	0.945122	0.973132	Rab3gap1	protein_coding	FALSE	No_Change
ENSMUSG00000056211	472.977	-0.911927	0.248588	-3.66844	0.000244039	0.00284423	R3hdm1	protein_coding	FALSE	No_Change
ENSMUSG00000026353	539.372	0.388216	0.33459	1.16027	0.245938	0.464712	Ubxn4	protein_coding	FALSE	No_Change
ENSMUSG00000026355	594.457	0.732456	0.261014	2.80619	0.00501308	0.0308029	Mcm6	protein_coding	FALSE	No_Change
ENSMUSG00000026356	580.869	0.0987536	0.279989	0.352705	0.724309	0.852391	Dars	protein_coding	FALSE	No_Change
ENSMUSG00000026399	102.532	1.80126	0.403513	4.46394	8.04653e-06	0.000158356	Cd55	protein_coding	TRUE	Up
ENSMUSG00000026427	356.685	0.72721	0.28618	2.54109	0.0110507	0.0562181	Eif2d	protein_coding	FALSE	No_Change
ENSMUSG00000055184	59.289	3.65795	0.601432	6.08207	1.18638e-09	7.04467e-08	Fam72a	protein_coding	TRUE	Up
ENSMUSG00000026433	41.034	-3.63197	0.754293	-4.81506	1.47155e-06	3.69929e-05	Rab29	protein_coding	TRUE	Down
ENSMUSG00000026434	506.158	-0.204994	0.252061	-0.813274	0.416061	0.62737	Nucks1	protein_coding	FALSE	No_Change
ENSMUSG00000026436	100.742	-0.31771	0.379385	-0.837433	0.402349	0.613956	Elk4	protein_coding	FALSE	No_Change
ENSMUSG00000026439	93.7944	0.380205	0.395408	0.961549	0.336276	0.554981	Rbbp5	protein_coding	FALSE	No_Change
ENSMUSG00000054387	1130.53	-0.821496	0.302834	-2.7127	0.00667378	0.0384678	Mdm4	protein_coding	FALSE	No_Change
ENSMUSG00000046062	270.853	-1.16536	0.275997	-4.22235	2.41766e-05	0.000406167	Ppp1r15b	protein_coding	TRUE	Down
ENSMUSG00000070645	135.247	-0.0391315	0.333905	-0.117194	0.906707	0.95803	Ren1	protein_coding	FALSE	No_Change
ENSMUSG00000090553	12704.4	0.032223	0.233959	0.137729	0.890455	0.948423	Snrpe	protein_coding	FALSE	No_Change
ENSMUSG00000102976	190.184	0.0287324	0.300724	0.0955441	0.923883	0.963545	Zc3h11a	protein_coding	FALSE	No_Change
ENSMUSG00000116275	171.427	0.191544	0.308737	0.620411	0.534987	0.724822	Zc3h11a	protein_coding	FALSE	No_Change
ENSMUSG00000094410	177.345	0.232004	0.306305	0.757428	0.448794	0.655808	Gm38394	protein_coding	FALSE	No_Change
ENSMUSG00000020423	56.4574	1.44109	0.716302	2.01185	0.0442356	0.150392	Btg2	protein_coding	FALSE	No_Change
ENSMUSG00000042305	246.397	0.0180757	0.288065	0.0627486	0.949967	0.976185	Tmem183a	protein_coding	FALSE	No_Change
ENSMUSG00000026456	63.2786	1.19472	0.587797	2.03253	0.0421001	0.145138	Cyb5r1	protein_coding	FALSE	No_Change
ENSMUSG00000026457	416.489	-0.0162271	0.285057	-0.0569259	0.954604	0.978428	Adipor1	protein_coding	FALSE	No_Change
ENSMUSG00000026455	370.127	0.053957	0.272678	0.197878	0.843141	0.922826	Klhl12	protein_coding	FALSE	No_Change
ENSMUSG00000042229	592.072	0.00274324	0.242998	0.0112891	0.990993	0.994603	Rabif	protein_coding	FALSE	No_Change
ENSMUSG00000042207	1278.67	0.821149	0.236046	3.47877	0.00050373	0.00508007	Kdm5b	protein_coding	FALSE	No_Change
ENSMUSG00000026429	465.28	0.13224	0.291543	0.453585	0.650128	0.80539	Ube2t	protein_coding	FALSE	No_Change
ENSMUSG00000079139	429.087	0.308987	0.268662	1.1501	0.250104	0.468374	Gm4204	processed_pseudogene	FALSE	No_Change
ENSMUSG00000097680	53.1563	1.80257	0.525353	3.43115	0.000601022	0.00583076	Gm26642	antisense	TRUE	Up
ENSMUSG00000041926	231.477	1.53919	0.324951	4.7367	2.17231e-06	5.14189e-05	Rnpep	protein_coding	TRUE	Up
ENSMUSG00000062580	17859.2	0.230018	0.233102	0.98677	0.323755	0.543644	Timm17a	protein_coding	FALSE	No_Change
ENSMUSG00000041879	142.269	0.359864	0.338847	1.06202	0.288226	0.510097	Ipo9	protein_coding	FALSE	No_Change
ENSMUSG00000009418	317.642	-0.630674	0.306846	-2.05534	0.0398457	0.140316	Nav1	protein_coding	FALSE	No_Change
ENSMUSG00000026421	173.233	0.864553	0.356452	2.42544	0.0152899	0.0710642	Csrp1	protein_coding	FALSE	No_Change
ENSMUSG00000041570	128.637	-0.155442	0.339794	-0.457459	0.647341	0.803298	Camsap2	protein_coding	FALSE	No_Change
ENSMUSG00000097229	210.731	-0.840649	0.307396	-2.73474	0.00624296	0.0366282	Platr23	lincRNA	FALSE	No_Change
ENSMUSG00000041483	594.49	-0.96099	0.271532	-3.53913	0.000401441	0.00421513	Zfp281	protein_coding	FALSE	No_Change
ENSMUSG00000097113	86.4611	0.14101	0.408489	0.3452	0.729944	0.855758	Gm19705	lincRNA	FALSE	No_Change
ENSMUSG00000026398	792.4	-2.7373	0.26752	-10.2322	1.42316e-24	4.90135e-21	Nr5a2	protein_coding	TRUE	Down
ENSMUSG00000056268	62.6553	-1.58405	0.475964	-3.32808	0.000874474	0.00791508	Dennd1b	protein_coding	TRUE	Down
ENSMUSG00000033964	145.409	-0.838465	0.371984	-2.25404	0.0241937	0.0988413	Zbtb41	protein_coding	FALSE	No_Change
ENSMUSG00000026361	542.745	0.162754	0.249938	0.65118	0.51493	0.708943	Cdc73	protein_coding	FALSE	No_Change
ENSMUSG00000018196	1488.8	0.450669	0.245529	1.8355	0.0664315	0.198986	Glrx2	protein_coding	FALSE	No_Change
ENSMUSG00000018189	807.585	0.230939	0.274309	0.841893	0.399848	0.612715	Uchl5	protein_coding	FALSE	No_Change
ENSMUSG00000006010	191.534	0.289765	0.347795	0.833148	0.404761	0.615723	Odr4	protein_coding	FALSE	No_Change
ENSMUSG00000006005	904.846	0.0153211	0.294392	0.0520432	0.958494	0.979554	Tpr	protein_coding	FALSE	No_Change
ENSMUSG00000006014	175.337	-0.417957	0.306621	-1.36311	0.172848	0.36963	Prg4	protein_coding	FALSE	No_Change
ENSMUSG00000023150	1154.15	-0.951808	0.233874	-4.06974	4.70647e-05	0.00070782	Ivns1abp	protein_coding	FALSE	No_Change
ENSMUSG00000052748	1692.71	-1.35379	0.238373	-5.67931	1.35237e-08	6.08829e-07	Swt1	protein_coding	TRUE	Down
ENSMUSG00000053286	170.009	-0.515634	0.328815	-1.56816	0.116844	0.287099	Trmt1l	protein_coding	FALSE	No_Change
ENSMUSG00000026484	1288.19	0.149901	0.23506	0.637716	0.523658	0.715976	Rnf2	protein_coding	FALSE	No_Change
ENSMUSG00000043019	145.967	0.129746	0.387344	0.334964	0.737652	0.861762	Edem3	protein_coding	FALSE	No_Change
ENSMUSG00000014980	569.738	0.793336	0.308715	2.5698	0.0101757	0.0528582	Tsen15	protein_coding	FALSE	No_Change
ENSMUSG00000008475	498.355	0.298092	0.347911	0.856805	0.391553	0.60477	Arpc5	protein_coding	FALSE	No_Change
ENSMUSG00000042772	437.686	-0.598793	0.292661	-2.04603	0.0407533	0.142275	Smg7	protein_coding	FALSE	No_Change
ENSMUSG00000099969	75.7357	0.71979	0.485019	1.48405	0.137796	0.320007	Gm28960	antisense	FALSE	No_Change
ENSMUSG00000042699	336.989	-0.0485751	0.325146	-0.149395	0.881242	0.943718	Dhx9	protein_coding	FALSE	No_Change
ENSMUSG00000042684	1186.54	-0.523402	0.248108	-2.10957	0.0348952	0.128173	Npl	protein_coding	FALSE	No_Change
ENSMUSG00000045968	75.9851	1.88602	0.608469	3.09962	0.00193768	0.0149627	Teddm2	protein_coding	TRUE	Up
ENSMUSG00000099227	65.9759	1.84626	0.630502	2.92824	0.00340883	0.022879	Mir8114	miRNA	TRUE	Up
ENSMUSG00000026473	1707.01	1.39369	0.362729	3.84222	0.000121924	0.0015967	Glul	protein_coding	TRUE	Up
ENSMUSG00000100014	888.077	-0.249958	0.33641	-0.743015	0.457472	0.663104	Gm29290	lincRNA	FALSE	No_Change
ENSMUSG00000026469	700.748	-0.668556	0.233815	-2.85934	0.00424527	0.0270004	Xpr1	protein_coding	FALSE	No_Change
ENSMUSG00000033701	293.947	0.38445	0.280648	1.36987	0.170729	0.367149	Acbd6	protein_coding	FALSE	No_Change
ENSMUSG00000026466	259.63	-0.0684299	0.293812	-0.232903	0.815836	0.908604	Tor1aip1	protein_coding	FALSE	No_Change
ENSMUSG00000050565	553.124	-0.0167273	0.31287	-0.053464	0.957362	0.979256	Tor1aip2	protein_coding	FALSE	No_Change
ENSMUSG00000026601	115.845	0.536827	0.385889	1.39114	0.164182	0.357077	Axdnd1	protein_coding	FALSE	No_Change
ENSMUSG00000078193	235.174	-0.0619873	0.320845	-0.1932	0.846802	0.924614	Gm2000	protein_coding	FALSE	No_Change
ENSMUSG00000026600	97.9023	-0.159818	0.386135	-0.413893	0.678953	0.823495	Soat1	protein_coding	FALSE	No_Change
ENSMUSG00000026596	139.024	0.265372	0.367267	0.722559	0.469951	0.672838	Abl2	protein_coding	FALSE	No_Change
ENSMUSG00000026594	125.554	-1.03792	0.347842	-2.9839	0.00284604	0.0199838	Ralgps2	protein_coding	TRUE	Down
ENSMUSG00000049881	573.093	0.523457	0.3056	1.71288	0.0867341	0.237545	2810025M15Rik	transcribed_processed_pseudogene	FALSE	No_Change
ENSMUSG00000033488	97.4443	0.460273	0.378781	1.21514	0.224312	0.436827	Cryzl2	protein_coding	FALSE	No_Change
ENSMUSG00000104014	107.747	1.10149	0.487337	2.26022	0.0238074	0.0975656	4930562F17Rik	lincRNA	FALSE	No_Change
ENSMUSG00000040782	932.833	-0.149292	0.283512	-0.52658	0.598486	0.769529	Cop1	protein_coding	FALSE	No_Change
ENSMUSG00000058267	2208.7	0.0256424	0.229351	0.111804	0.910978	0.959599	Mrps14	protein_coding	FALSE	No_Change
ENSMUSG00000014226	2499.05	1.0932	0.264391	4.13478	3.55289e-05	0.000558729	Cacybp	protein_coding	TRUE	Up
ENSMUSG00000026721	80.6734	1.97197	0.429964	4.58637	4.5101e-06	9.70798e-05	Rabgap1l	protein_coding	TRUE	Up
ENSMUSG00000040423	176.497	0.131731	0.339692	0.387795	0.698168	0.836614	Rc3h1	protein_coding	FALSE	No_Change
ENSMUSG00000026715	337.65	-0.996138	0.278357	-3.57863	0.000345394	0.00375841	Serpinc1	protein_coding	FALSE	No_Change
ENSMUSG00000043467	141.819	-0.794509	0.337736	-2.35246	0.0186499	0.0812028	Zbtb37	protein_coding	FALSE	No_Change
ENSMUSG00000053332	6347.02	-0.0387791	0.247438	-0.156722	0.875464	0.941629	Gas5	processed_transcript	FALSE	No_Change
ENSMUSG00000077220	89.6809	0.326638	0.387403	0.843149	0.399145	0.612041	Snord78	snoRNA	FALSE	No_Change
ENSMUSG00000026709	191.58	0.383354	0.355169	1.07936	0.280429	0.501453	Dars2	protein_coding	FALSE	No_Change
ENSMUSG00000026708	163.7	0.530987	0.417691	1.27124	0.203642	0.410503	Cenpl	protein_coding	FALSE	No_Change
ENSMUSG00000026701	1594.64	0.225123	0.311055	0.72374	0.469226	0.672464	Prdx6	protein_coding	FALSE	No_Change
ENSMUSG00000040297	80.3719	0.310927	0.456033	0.681807	0.495361	0.692497	Suco	protein_coding	FALSE	No_Change
ENSMUSG00000026696	136.049	-0.277014	0.353907	-0.782732	0.433784	0.643668	Vamp4	protein_coding	FALSE	No_Change
ENSMUSG00000040225	1148.19	0.105621	0.22744	0.464392	0.642367	0.800258	Prrc2c	protein_coding	FALSE	No_Change
ENSMUSG00000026584	132.008	0.611744	0.337464	1.81277	0.0698673	0.205485	Scyl3	protein_coding	FALSE	No_Change
ENSMUSG00000041406	267.58	0.469492	0.346117	1.35645	0.174955	0.37263	BC055324	protein_coding	FALSE	No_Change
ENSMUSG00000041396	97.3874	0.914818	0.425352	2.15073	0.0314975	0.119065	Mettl18	protein_coding	FALSE	No_Change
ENSMUSG00000040918	50.7864	1.22328	0.546701	2.23757	0.0252493	0.102064	Slc19a2	protein_coding	FALSE	No_Change
ENSMUSG00000026577	152.578	0.551535	0.357887	1.54109	0.123296	0.297778	Blzf1	protein_coding	FALSE	No_Change
ENSMUSG00000026575	88.491	0.607373	0.398831	1.52288	0.127788	0.304885	Nme7	protein_coding	FALSE	No_Change
ENSMUSG00000040843	1413.17	-0.183409	0.216695	-0.846391	0.397335	0.610085	Tiprl	protein_coding	FALSE	No_Change
ENSMUSG00000040836	692.147	-1.02547	0.24894	-4.11936	3.7993e-05	0.000589405	Gpr161	protein_coding	TRUE	Down
ENSMUSG00000026568	4905.71	-0.740185	0.226561	-3.26704	0.00108677	0.00945931	Mpc2	protein_coding	FALSE	No_Change
ENSMUSG00000040713	120.35	-3.1258	0.399474	-7.82479	5.08501e-15	1.09455e-12	Creg1	protein_coding	TRUE	Down
ENSMUSG00000040629	122.287	0.454201	0.40395	1.1244	0.260844	0.481043	Mael	protein_coding	FALSE	No_Change
ENSMUSG00000026563	84.9831	-1.46757	0.392729	-3.73686	0.000186329	0.00225866	Tada1	protein_coding	TRUE	Down
ENSMUSG00000040596	99.0467	-1.25318	0.373331	-3.35676	0.000788605	0.00727164	Pogk	protein_coding	TRUE	Down
ENSMUSG00000026558	635.38	-0.560558	0.239863	-2.33699	0.0194397	0.0837404	Uck2	protein_coding	FALSE	No_Change
ENSMUSG00000052428	1731.06	0.0417978	0.233715	0.178841	0.858063	0.930023	Tmco1	protein_coding	FALSE	No_Change
ENSMUSG00000026687	67.4044	1.58776	0.477557	3.32474	0.000885001	0.00799985	Aldh9a1	protein_coding	TRUE	Up
ENSMUSG00000026688	199.884	3.32846	0.40481	8.22227	1.99684e-16	5.73093e-14	Mgst3	protein_coding	TRUE	Up
ENSMUSG00000026683	147.575	0.607098	0.421884	1.43902	0.150145	0.336475	Nuf2	protein_coding	FALSE	No_Change
ENSMUSG00000026674	151.545	0.215506	0.354117	0.608572	0.542808	0.730127	Ddr2	protein_coding	FALSE	No_Change
ENSMUSG00000026670	2126.55	0.659385	0.342367	1.92596	0.0541095	0.172792	Uap1	protein_coding	FALSE	No_Change
ENSMUSG00000026667	1458.45	-0.233371	0.228003	-1.02354	0.306051	0.527151	Uhmk1	protein_coding	FALSE	No_Change
ENSMUSG00000026663	156.414	0.221151	0.377139	0.586391	0.557613	0.739165	Atf6	protein_coding	FALSE	No_Change
ENSMUSG00000053925	201.649	-0.21004	0.309247	-0.679199	0.497012	0.694255	Gm9929	processed_transcript	FALSE	No_Change
ENSMUSG00000026659	807.897	-0.264112	0.233529	-1.13096	0.258073	0.477788	Dusp12	protein_coding	FALSE	No_Change
ENSMUSG00000059498	2160.07	0.385973	0.245879	1.56977	0.116469	0.286514	Fcgr3	protein_coding	FALSE	No_Change
ENSMUSG00000058076	117.54	-0.512582	0.380249	-1.34802	0.177653	0.376249	Sdhc	protein_coding	FALSE	No_Change
ENSMUSG00000013593	212.956	0.286766	0.340174	0.842996	0.399231	0.612041	Ndufs2	protein_coding	FALSE	No_Change
ENSMUSG00000052423	97.7074	1.25293	0.37848	3.31041	0.000931579	0.0083551	B4galt3	protein_coding	TRUE	Up
ENSMUSG00000062729	74.0545	1.5228	0.424877	3.58409	0.000338256	0.00369827	Ppox	protein_coding	TRUE	Up
ENSMUSG00000062963	994.097	0.0582591	0.253406	0.229904	0.818166	0.909455	Ufc1	protein_coding	FALSE	No_Change
ENSMUSG00000013997	140.936	-0.23896	0.353408	-0.676157	0.498941	0.695549	Nit1	protein_coding	FALSE	No_Change
ENSMUSG00000006412	1080.67	-0.268783	0.228392	-1.17685	0.239255	0.456128	Pfdn2	protein_coding	FALSE	No_Change
ENSMUSG00000026641	102.775	-0.391402	0.383458	-1.02072	0.307388	0.528625	Usf1	protein_coding	FALSE	No_Change
ENSMUSG00000038235	712.681	0.204478	0.249845	0.818421	0.413117	0.624298	F11r	protein_coding	FALSE	No_Change
ENSMUSG00000026553	138.332	0.255869	0.337833	0.757382	0.448821	0.655808	Copa	protein_coding	FALSE	No_Change
ENSMUSG00000003464	249.469	-1.08252	0.288522	-3.75196	0.000175458	0.00215909	Pex19	protein_coding	TRUE	Down
ENSMUSG00000050229	155.677	-0.161293	0.372772	-0.432684	0.665244	0.81564	Pigm	protein_coding	FALSE	No_Change
ENSMUSG00000026547	182.893	0.429372	0.352222	1.21904	0.222829	0.434924	Tagln2	protein_coding	FALSE	No_Change
ENSMUSG00000026526	96.5307	1.51963	0.403991	3.76154	0.000168872	0.00209006	Fh1	protein_coding	TRUE	Up
ENSMUSG00000039748	213.083	0.0953942	0.299902	0.318084	0.750421	0.869335	Exo1	protein_coding	FALSE	No_Change
ENSMUSG00000104158	1102.34	0.177815	0.269515	0.659761	0.509407	0.704719	Gm38100	protein_coding	FALSE	No_Change
ENSMUSG00000057335	130.688	-1.13215	0.379569	-2.98272	0.00285698	0.0199989	Cep170	protein_coding	TRUE	Down
ENSMUSG00000015961	277.286	0.049651	0.305517	0.162515	0.870901	0.938736	Adss	protein_coding	FALSE	No_Change
ENSMUSG00000026502	86.1047	0.0867271	0.452216	0.191782	0.847913	0.924996	Desi2	protein_coding	FALSE	No_Change
ENSMUSG00000026500	94.5127	-0.187779	0.372201	-0.504509	0.613903	0.779459	Cox20	protein_coding	FALSE	No_Change
ENSMUSG00000039630	2545.26	0.108709	0.220201	0.49368	0.621532	0.786825	Hnrnpu	protein_coding	FALSE	No_Change
ENSMUSG00000055067	103.97	0.254873	0.404612	0.629919	0.528747	0.719623	Smyd3	protein_coding	FALSE	No_Change
ENSMUSG00000026492	727.587	-0.159076	0.259989	-0.611857	0.540632	0.728885	Tfb2m	protein_coding	FALSE	No_Change
ENSMUSG00000038949	99.8591	-0.00941284	0.381138	-0.0246966	0.980297	0.989865	Cnst	protein_coding	FALSE	No_Change
ENSMUSG00000026491	738.342	0.392001	0.249695	1.56992	0.116434	0.286514	Ahctf1	protein_coding	FALSE	No_Change
ENSMUSG00000026496	289.343	-1.46899	0.280556	-5.236	1.64098e-07	5.55041e-06	Parp1	protein_coding	TRUE	Down
ENSMUSG00000058729	163.49	-0.670823	0.35391	-1.89546	0.058031	0.181607	Lin9	protein_coding	FALSE	No_Change
ENSMUSG00000026499	197.864	-0.218204	0.353759	-0.616815	0.537357	0.726317	Acbd3	protein_coding	FALSE	No_Change
ENSMUSG00000060743	7069.11	-0.327882	0.207571	-1.57961	0.114197	0.283556	H3f3a	protein_coding	FALSE	No_Change
ENSMUSG00000038806	656.432	0.611638	0.251011	2.43669	0.0148222	0.0695471	Sde2	protein_coding	FALSE	No_Change
ENSMUSG00000103979	236.25	-0.468608	0.447456	-1.04727	0.294974	0.515333	Gm20305	processed_pseudogene	FALSE	No_Change
ENSMUSG00000026516	583.04	-0.0254999	0.250077	-0.101968	0.918782	0.960486	Nvl	protein_coding	FALSE	No_Change
ENSMUSG00000062169	2362.93	0.562002	0.219463	2.5608	0.010443	0.0538007	Cnih4	protein_coding	FALSE	No_Change
ENSMUSG00000038733	1241.26	-0.0243057	0.223718	-0.108644	0.913485	0.959641	Wdr26	protein_coding	FALSE	No_Change
ENSMUSG00000047369	577.576	0.498157	0.240069	2.07506	0.037981	0.135557	Dnah14	protein_coding	FALSE	No_Change
ENSMUSG00000004880	1121.19	0.42008	0.238433	1.76184	0.0780972	0.222103	Lbr	protein_coding	FALSE	No_Change
ENSMUSG00000022995	1271.32	-1.12706	0.249624	-4.51503	6.3307e-06	0.000128631	Enah	protein_coding	TRUE	Down
ENSMUSG00000026511	5064.91	-0.972966	0.222933	-4.36438	1.27482e-05	0.000236025	Srp9	protein_coding	FALSE	No_Change
ENSMUSG00000038633	1000.1	1.8112	0.288154	6.28553	3.26728e-10	2.26395e-08	Degs1	protein_coding	TRUE	Up
ENSMUSG00000046836	152.14	0.53884	0.345565	1.5593	0.118925	0.290673	Brox	protein_coding	FALSE	No_Change
ENSMUSG00000056050	85.7481	0.244339	0.408431	0.598238	0.549681	0.73391	Mia3	protein_coding	FALSE	No_Change
ENSMUSG00000072258	336.384	0.226489	0.33372	0.67868	0.497341	0.694302	Taf1a	protein_coding	FALSE	No_Change
ENSMUSG00000039384	100.686	-0.93078	0.409639	-2.27219	0.0230748	0.0954017	Dusp10	protein_coding	FALSE	No_Change
ENSMUSG00000073481	1263.02	-2.09527	0.226256	-9.26058	2.03317e-20	1.16704e-17	Mtarc2	protein_coding	TRUE	Down
ENSMUSG00000039349	241.122	-0.65851	0.333846	-1.9725	0.048553	0.160092	C130074G19Rik	protein_coding	FALSE	No_Change
ENSMUSG00000026615	576.931	0.357013	0.298172	1.19734	0.231174	0.445585	Eprs	protein_coding	FALSE	No_Change
ENSMUSG00000001305	3212.32	0.17789	0.242924	0.732284	0.463995	0.668479	Rrp15	protein_coding	FALSE	No_Change
ENSMUSG00000026608	103.357	0.0191197	0.376113	0.0508349	0.959457	0.97963	Kctd3	protein_coding	FALSE	No_Change
ENSMUSG00000026605	197.722	0.658996	0.33925	1.94251	0.0520756	0.168244	Cenpf	protein_coding	FALSE	No_Change
ENSMUSG00000026632	141.698	-0.147495	0.394901	-0.373499	0.708777	0.843196	Tatdn3	protein_coding	FALSE	No_Change
ENSMUSG00000062510	75.7689	0.0557328	0.443398	0.125695	0.899974	0.954092	Nsl1	protein_coding	FALSE	No_Change
ENSMUSG00000037474	757.59	-1.16738	0.245811	-4.74908	2.04346e-06	4.92146e-05	Dtl	protein_coding	TRUE	Down
ENSMUSG00000037461	161.105	0.0670324	0.319823	0.209592	0.833986	0.917944	Ints7	protein_coding	FALSE	No_Change
ENSMUSG00000026623	250.827	0.594747	0.322066	1.84666	0.0647962	0.195753	Lpgat1	protein_coding	FALSE	No_Change
ENSMUSG00000026622	409.406	-0.492661	0.28861	-1.70702	0.087819	0.239667	Nek2	protein_coding	FALSE	No_Change
ENSMUSG00000055833	270.018	-1.066	0.408809	-2.60758	0.00911857	0.0487645	1700034H15Rik	antisense	TRUE	Down
ENSMUSG00000037434	111.056	0.0373595	0.426829	0.087528	0.930252	0.966912	Slc30a1	protein_coding	FALSE	No_Change
ENSMUSG00000016181	77.2815	0.298193	0.427031	0.698294	0.484993	0.684836	Utp25	protein_coding	FALSE	No_Change
ENSMUSG00000016481	126.501	0.528865	0.465696	1.13564	0.256106	0.475359	Cr1l	protein_coding	FALSE	No_Change
ENSMUSG00000026643	292.049	0.255456	0.330568	0.77278	0.439653	0.648603	Nmt2	protein_coding	FALSE	No_Change
ENSMUSG00000049950	1111.05	0.71096	0.241247	2.94702	0.00320851	0.0218113	Rpp38	protein_coding	FALSE	No_Change
ENSMUSG00000026648	121.205	-0.122513	0.376268	-0.325601	0.744726	0.865622	Dclre1c	protein_coding	FALSE	No_Change
ENSMUSG00000109865	466.097	0.776013	0.419345	1.85054	0.0642363	0.194739	Hspa14	protein_coding	FALSE	No_Change
ENSMUSG00000039449	320.52	-0.368145	0.264397	-1.39239	0.163804	0.356599	Prpf18	protein_coding	FALSE	No_Change
ENSMUSG00000026662	186.192	0.0487617	0.34332	0.14203	0.887056	0.945974	Sephs1	protein_coding	FALSE	No_Change
ENSMUSG00000026664	268.31	-0.563358	0.342317	-1.64572	0.0998212	0.260443	Phyh	protein_coding	FALSE	No_Change
ENSMUSG00000026669	220.793	0.0487756	0.294796	0.165455	0.868586	0.937011	Mcm10	protein_coding	FALSE	No_Change
ENSMUSG00000039128	101.395	-0.965421	0.413519	-2.33465	0.0195618	0.084161	Cdc123	protein_coding	FALSE	No_Change
ENSMUSG00000025817	124.226	-0.524162	0.428031	-1.22459	0.22073	0.432298	Nudt5	protein_coding	FALSE	No_Change
ENSMUSG00000025816	317.803	-0.259511	0.276371	-0.938995	0.347734	0.565036	Sec61a2	protein_coding	FALSE	No_Change
ENSMUSG00000025815	229.491	-0.357355	0.355864	-1.00419	0.315288	0.535561	Dhtkd1	protein_coding	FALSE	No_Change
ENSMUSG00000043241	253.985	-0.519002	0.29113	-1.78271	0.0746329	0.215519	Upf2	protein_coding	FALSE	No_Change
ENSMUSG00000025781	2930.22	0.175885	0.230555	0.762878	0.445536	0.652947	Atp5c1	protein_coding	FALSE	No_Change
ENSMUSG00000037262	205.721	0.66647	0.381624	1.7464	0.0807406	0.226699	Kin	protein_coding	FALSE	No_Change
ENSMUSG00000061186	97.8863	2.70116	0.439368	6.14783	7.85479e-10	4.87421e-08	Sfmbt2	protein_coding	TRUE	Up
ENSMUSG00000026773	150.032	-0.953559	0.387741	-2.45927	0.013922	0.0664553	Pfkfb3	protein_coding	FALSE	No_Change
ENSMUSG00000037197	970	-0.757782	0.253424	-2.99017	0.00278822	0.0196775	Rbm17	protein_coding	FALSE	No_Change
ENSMUSG00000026767	161.319	0.0950081	0.348309	0.27277	0.78503	0.890968	Mindy3	protein_coding	FALSE	No_Change
ENSMUSG00000026723	146.973	0.205582	0.407628	0.504337	0.614025	0.77947	Trdmt1	protein_coding	FALSE	No_Change
ENSMUSG00000026718	128.953	0.229134	0.372489	0.615143	0.53846	0.726811	Stam	protein_coding	FALSE	No_Change
ENSMUSG00000026707	48.2336	1.11889	0.64965	1.72229	0.0850163	0.234793	Nsun6	protein_coding	FALSE	No_Change
ENSMUSG00000026743	199.698	-0.0222982	0.30893	-0.0721789	0.94246	0.972722	Mllt10	protein_coding	FALSE	No_Change
ENSMUSG00000026740	102.94	0.305064	0.36974	0.825076	0.409328	0.620069	Dnajc1	protein_coding	FALSE	No_Change
ENSMUSG00000051154	361.819	0.693692	0.288809	2.4019	0.0163101	0.0741544	Commd3	protein_coding	FALSE	No_Change
ENSMUSG00000026739	583.574	-0.425919	0.275782	-1.54441	0.12249	0.296663	Bmi1	protein_coding	FALSE	No_Change
ENSMUSG00000023094	46.5526	2.27568	0.630628	3.60859	0.000307867	0.00343693	Msrb2	protein_coding	TRUE	Up
ENSMUSG00000043415	92.3562	0.386045	0.439435	0.878501	0.379672	0.594359	Otud1	protein_coding	FALSE	No_Change
ENSMUSG00000036617	118.309	0.42238	0.38439	1.09883	0.271842	0.491842	Etl4	protein_coding	FALSE	No_Change
ENSMUSG00000036591	196.475	-0.827512	0.311966	-2.65257	0.00798814	0.0441591	Arhgap21	protein_coding	FALSE	No_Change
ENSMUSG00000026784	250.633	-0.206393	0.317736	-0.649571	0.515969	0.709715	Pdss1	protein_coding	FALSE	No_Change
ENSMUSG00000058835	212.017	-0.592276	0.345416	-1.71468	0.0864045	0.237113	Abi1	protein_coding	FALSE	No_Change
ENSMUSG00000026781	476.016	-0.628908	0.311231	-2.02071	0.0433096	0.147755	Acbd5	protein_coding	FALSE	No_Change
ENSMUSG00000026779	279.517	-0.0346006	0.310009	-0.111611	0.911131	0.959614	Mastl	protein_coding	FALSE	No_Change
ENSMUSG00000026775	1045.81	-0.817574	0.242355	-3.37346	0.000742301	0.00693755	Yme1l1	protein_coding	FALSE	No_Change
ENSMUSG00000036893	172.437	-0.147826	0.307716	-0.480396	0.630946	0.792912	Ehmt1	protein_coding	FALSE	No_Change
ENSMUSG00000026972	209.65	1.63976	0.331673	4.94389	7.65777e-07	2.17962e-05	Arrdc1	protein_coding	TRUE	Up
ENSMUSG00000026974	693.514	-0.118368	0.24063	-0.491908	0.622785	0.787797	Zmynd19	protein_coding	FALSE	No_Change
ENSMUSG00000026975	86.7056	-0.536689	0.42954	-1.24945	0.211501	0.419686	Dph7	protein_coding	FALSE	No_Change
ENSMUSG00000036850	1031.39	0.0128993	0.273712	0.0471274	0.962412	0.98142	Mrpl41	protein_coding	FALSE	No_Change
ENSMUSG00000013465	98.2189	0.475807	0.415549	1.14501	0.252206	0.47104	Nelfb	protein_coding	FALSE	No_Change
ENSMUSG00000026969	247.919	0.451078	0.288393	1.56411	0.117792	0.288594	Fam166a	protein_coding	FALSE	No_Change
ENSMUSG00000036752	835.008	0.591753	0.239872	2.46696	0.0136267	0.065545	Tubb4b	protein_coding	FALSE	No_Change
ENSMUSG00000006471	96.5162	-0.647908	0.37151	-1.74399	0.0811611	0.227251	Ndor1	protein_coding	FALSE	No_Change
ENSMUSG00000048707	221.951	-0.0677405	0.331524	-0.204331	0.838095	0.920115	Tprn	protein_coding	FALSE	No_Change
ENSMUSG00000026966	1507.04	0.261724	0.229755	1.13914	0.254643	0.473538	Ssna1	protein_coding	FALSE	No_Change
ENSMUSG00000026965	89.6202	-0.254096	0.438722	-0.579174	0.562472	0.742978	Anapc2	protein_coding	FALSE	No_Change
ENSMUSG00000036646	83.4355	0.599439	0.409687	1.46316	0.143423	0.328096	Man1b1	protein_coding	FALSE	No_Change
ENSMUSG00000026958	87.7688	0.832111	0.422325	1.97031	0.0488027	0.160759	Dpp7	protein_coding	FALSE	No_Change
ENSMUSG00000026956	112.864	0.564665	0.393949	1.43335	0.151759	0.338838	Uap1l1	protein_coding	FALSE	No_Change
ENSMUSG00000026955	392.389	-0.413424	0.276902	-1.49303	0.135428	0.316643	Sapcd2	protein_coding	FALSE	No_Change
ENSMUSG00000015093	98.9327	0.653525	0.417165	1.56659	0.117212	0.287724	Clic3	protein_coding	FALSE	No_Change
ENSMUSG00000015092	2072.09	0.0614613	0.232849	0.263954	0.791816	0.895544	Edf1	protein_coding	FALSE	No_Change
ENSMUSG00000026933	151.843	-0.589852	0.363819	-1.62128	0.104958	0.267858	Camsap1	protein_coding	FALSE	No_Change
ENSMUSG00000036352	97.5535	0.474668	0.421347	1.12655	0.259934	0.479831	Ubac1	protein_coding	FALSE	No_Change
ENSMUSG00000026932	56.5426	-1.3002	0.485458	-2.6783	0.00739959	0.0416408	Nacc2	protein_coding	TRUE	Down
ENSMUSG00000036327	93.3508	1.29804	0.392794	3.30462	0.00095104	0.00847447	Qsox2	protein_coding	TRUE	Up
ENSMUSG00000075467	87.514	-0.184524	0.418072	-0.441368	0.658947	0.812515	Dnlz	protein_coding	FALSE	No_Change
ENSMUSG00000026927	203.994	0.127284	0.307095	0.414479	0.678523	0.823119	Entr1	protein_coding	FALSE	No_Change
ENSMUSG00000026926	131.857	0.350985	0.399305	0.878988	0.379408	0.594081	Pmpca	protein_coding	FALSE	No_Change
ENSMUSG00000026924	74.4163	0.280766	0.429691	0.653412	0.513491	0.708209	Sec16a	protein_coding	FALSE	No_Change
ENSMUSG00000026922	501.966	-1.33476	0.274123	-4.8692	1.1205e-06	2.95708e-05	Agpat2	protein_coding	TRUE	Down
ENSMUSG00000015787	54.5292	1.06358	0.685941	1.55054	0.121012	0.293911	Abo	protein_coding	FALSE	No_Change
ENSMUSG00000036160	138.086	0.0629695	0.326553	0.192831	0.847091	0.924614	Surf6	protein_coding	FALSE	No_Change
ENSMUSG00000015776	289.213	0.812196	0.299691	2.71012	0.00672598	0.0386393	Med22	protein_coding	FALSE	No_Change
ENSMUSG00000062647	3296.01	0.48049	0.23399	2.05346	0.0400279	0.140526	Rpl7a	protein_coding	FALSE	No_Change
ENSMUSG00000015790	333.205	0.355975	0.381537	0.933005	0.350818	0.568171	Surf1	protein_coding	FALSE	No_Change
ENSMUSG00000014873	945.595	0.736931	0.293238	2.51308	0.0119681	0.0596502	Surf2	protein_coding	FALSE	No_Change
ENSMUSG00000014867	289.441	0.416608	0.349847	1.19083	0.233721	0.448807	Surf4	protein_coding	FALSE	No_Change
ENSMUSG00000052406	346.012	0.277217	0.298495	0.928714	0.353037	0.570827	Rexo4	protein_coding	FALSE	No_Change
ENSMUSG00000026918	362.194	-0.119939	0.262397	-0.45709	0.647606	0.803298	Brd3	protein_coding	FALSE	No_Change
ENSMUSG00000026917	930.851	-0.00981284	0.240084	-0.0408725	0.967398	0.983815	Wdr5	protein_coding	FALSE	No_Change
ENSMUSG00000015846	94.0003	-0.0386585	0.373546	-0.10349	0.917574	0.95994	Rxra	protein_coding	FALSE	No_Change
ENSMUSG00000035772	231.137	-0.394987	0.313902	-1.25831	0.208279	0.416152	Mrps2	protein_coding	FALSE	No_Change
ENSMUSG00000026816	152.02	0.0229988	0.321858	0.0714563	0.943035	0.972722	Gtf3c5	protein_coding	FALSE	No_Change
ENSMUSG00000035666	200.364	0.425331	0.302695	1.40515	0.159977	0.350596	Gtf3c4	protein_coding	FALSE	No_Change
ENSMUSG00000026806	160.547	0.354921	0.340881	1.04119	0.297788	0.518878	Ddx31	protein_coding	FALSE	No_Change
ENSMUSG00000026803	213.565	0.484864	0.305571	1.58675	0.112569	0.28073	Ttf1	protein_coding	FALSE	No_Change
ENSMUSG00000043535	961.779	0.547896	0.224964	2.43548	0.0148718	0.0695801	Setx	protein_coding	FALSE	No_Change
ENSMUSG00000026799	1200.99	0.416839	0.234148	1.78024	0.0750368	0.216347	Med27	protein_coding	FALSE	No_Change
ENSMUSG00000086994	191.915	0.675424	0.32765	2.06142	0.0392634	0.139047	Gm13402	antisense	FALSE	No_Change
ENSMUSG00000039826	162.47	0.681742	0.348951	1.95369	0.0507382	0.164968	Trub2	protein_coding	FALSE	No_Change
ENSMUSG00000026798	202.268	0.282037	0.310637	0.907933	0.363913	0.581181	Coq4	protein_coding	FALSE	No_Change
ENSMUSG00000069020	261.75	0.384367	0.290347	1.32382	0.185563	0.386806	Urm1	protein_coding	FALSE	No_Change
ENSMUSG00000019715	1046.56	0.804976	0.258473	3.11435	0.0018435	0.0144854	Gle1	protein_coding	FALSE	No_Change
ENSMUSG00000057738	613.272	0.882136	0.245906	3.58728	0.00033414	0.00368249	Sptan1	protein_coding	FALSE	No_Change
ENSMUSG00000039715	124.009	-0.0501759	0.34881	-0.143849	0.88562	0.945463	Wdr34	protein_coding	FALSE	No_Change
ENSMUSG00000054766	7518.2	-0.0984693	0.230351	-0.427474	0.669034	0.817945	Set	protein_coding	FALSE	No_Change
ENSMUSG00000015337	800.188	1.27202	0.266436	4.77422	1.80409e-06	4.40657e-05	Endog	protein_coding	TRUE	Up
ENSMUSG00000039660	530.544	1.12577	0.272087	4.13754	3.5105e-05	0.000554594	Spout1	protein_coding	TRUE	Up
ENSMUSG00000026857	539.158	-0.548156	0.290392	-1.88764	0.0590739	0.18362	Ntmt1	protein_coding	FALSE	No_Change
ENSMUSG00000026848	535.954	-0.184469	0.25359	-0.727429	0.466963	0.670617	Tor1b	protein_coding	FALSE	No_Change
ENSMUSG00000026849	314.966	1.11287	0.29762	3.73922	0.000184593	0.00224246	Tor1a	protein_coding	TRUE	Up
ENSMUSG00000026851	97.5239	-0.137176	0.48189	-0.284663	0.775902	0.884528	BC005624	protein_coding	FALSE	No_Change
ENSMUSG00000026843	121.509	0.0374052	0.354921	0.10539	0.916066	0.959641	Fubp3	protein_coding	FALSE	No_Change
ENSMUSG00000039356	507.128	-0.0559702	0.283945	-0.197117	0.843736	0.92287	Exosc2	protein_coding	FALSE	No_Change
ENSMUSG00000001855	316.003	0.0303878	0.271	0.112132	0.910719	0.959474	Nup214	protein_coding	FALSE	No_Change
ENSMUSG00000044627	383.17	0.0227321	0.264807	0.0858442	0.93159	0.96737	Swi5	protein_coding	FALSE	No_Change
ENSMUSG00000039195	537.717	0.00440364	0.360328	0.0122212	0.990249	0.994291	1110008P14Rik	protein_coding	FALSE	No_Change
ENSMUSG00000026820	114.959	-0.360465	0.396068	-0.910109	0.362765	0.580061	Ptges2	protein_coding	FALSE	No_Change
ENSMUSG00000026819	130.225	0.0598852	0.379279	0.157892	0.874542	0.941176	Slc25a25	protein_coding	FALSE	No_Change
ENSMUSG00000026810	570.021	-0.0987227	0.3022	-0.32668	0.74391	0.865372	Dpm2	protein_coding	FALSE	No_Change
ENSMUSG00000009566	91.9556	0.394527	0.418304	0.943158	0.3456	0.563098	Fpgs	protein_coding	FALSE	No_Change
ENSMUSG00000009555	182.235	-0.552268	0.304215	-1.81539	0.0694644	0.204737	Cdk9	protein_coding	FALSE	No_Change
ENSMUSG00000039021	70.4857	0.674009	0.448525	1.50272	0.132911	0.313309	Ttc16	protein_coding	FALSE	No_Change
ENSMUSG00000009563	553.209	0.601136	0.280026	2.14672	0.0318159	0.119557	Tor2a	protein_coding	FALSE	No_Change
ENSMUSG00000053746	435.985	0.651545	0.284794	2.28778	0.0221504	0.0926364	Ptrh1	protein_coding	FALSE	No_Change
ENSMUSG00000038987	203.364	0.0196883	0.307716	0.0639822	0.948984	0.975611	Cfap157	protein_coding	FALSE	No_Change
ENSMUSG00000038900	4171.82	0.325261	0.24981	1.30203	0.192906	0.395693	Rpl12	protein_coding	FALSE	No_Change
ENSMUSG00000104277	219.72	-0.600557	0.410612	-1.46259	0.14358	0.328237	Gm38299	TEC	FALSE	No_Change
ENSMUSG00000068966	86.3635	-0.693906	0.529124	-1.31142	0.189715	0.391555	Zbtb34	protein_coding	FALSE	No_Change
ENSMUSG00000026788	106.486	-0.654506	0.363404	-1.80104	0.0716961	0.209433	Zbtb43	protein_coding	FALSE	No_Change
ENSMUSG00000038718	106.061	1.28626	0.546022	2.35569	0.0184885	0.0811139	Pbx3	protein_coding	FALSE	No_Change
ENSMUSG00000038696	222.936	0.19381	0.316093	0.613142	0.539782	0.728309	Mapkap1	protein_coding	FALSE	No_Change
ENSMUSG00000026867	200.343	0.638788	0.344952	1.85182	0.0640523	0.194443	Gapvd1	protein_coding	FALSE	No_Change
ENSMUSG00000026864	615.741	1.13179	0.240165	4.71255	2.44641e-06	5.6737e-05	Hspa5	protein_coding	TRUE	Up
ENSMUSG00000035949	309.195	-0.184427	0.271937	-0.678198	0.497646	0.694448	Fbxw2	protein_coding	FALSE	No_Change
ENSMUSG00000026869	449.162	0.466878	0.344003	1.35719	0.17472	0.372325	Psmd5	protein_coding	FALSE	No_Change
ENSMUSG00000026878	457.69	0.177781	0.298064	0.596452	0.550873	0.73391	Rab14	protein_coding	FALSE	No_Change
ENSMUSG00000026895	469.283	-1.67951	0.258087	-6.50755	7.63852e-11	6.11792e-09	Ndufa8	protein_coding	TRUE	Down
ENSMUSG00000026889	368.976	-0.059235	0.311184	-0.190354	0.849032	0.925777	Rbm18	protein_coding	FALSE	No_Change
ENSMUSG00000026887	225.327	-0.24571	0.310814	-0.790536	0.429215	0.639643	Mrrf	protein_coding	FALSE	No_Change
ENSMUSG00000009030	339.553	0.0785046	0.290388	0.270343	0.786896	0.892057	Pdcl	protein_coding	FALSE	No_Change
ENSMUSG00000075376	360.228	-0.649183	0.274336	-2.36638	0.0179632	0.0794161	Rc3h2	protein_coding	FALSE	No_Change
ENSMUSG00000035437	190.744	0.123653	0.298161	0.414719	0.678348	0.823119	Rabgap1	protein_coding	FALSE	No_Change
ENSMUSG00000026915	302.418	0.124431	0.317089	0.392416	0.694751	0.833701	Strbp	protein_coding	FALSE	No_Change
ENSMUSG00000035392	72.5098	-0.364714	0.435059	-0.838311	0.401856	0.613851	Dennd1a	protein_coding	FALSE	No_Change
ENSMUSG00000026749	971.559	0.0388269	0.224468	0.172973	0.862673	0.933263	Nek6	protein_coding	FALSE	No_Change
ENSMUSG00000026750	2126.71	0.03848	0.211876	0.181616	0.855884	0.92913	Psmb7	protein_coding	FALSE	No_Change
ENSMUSG00000063972	136.367	0.287614	0.418264	0.687638	0.491681	0.690458	Nr6a1	protein_coding	FALSE	No_Change
ENSMUSG00000035295	2306.19	0.220128	0.278394	0.790707	0.429115	0.639633	Wdr38	protein_coding	FALSE	No_Change
ENSMUSG00000062997	4468.54	0.139046	0.280644	0.495452	0.620281	0.785385	Rpl35	protein_coding	FALSE	No_Change
ENSMUSG00000026755	965.254	-0.125899	0.256703	-0.490448	0.623817	0.788421	Arpc5l	protein_coding	FALSE	No_Change
ENSMUSG00000026754	97.5531	-0.307599	0.435859	-0.705731	0.480355	0.681201	Golga1	protein_coding	FALSE	No_Change
ENSMUSG00000035236	140.338	-0.44447	0.386721	-1.14933	0.25042	0.468594	Scai	protein_coding	FALSE	No_Change
ENSMUSG00000026753	2118.18	-0.579189	0.235607	-2.45828	0.0139604	0.0665343	Ppp6c	protein_coding	FALSE	No_Change
ENSMUSG00000086202	71.4309	0.653033	0.483429	1.35084	0.176748	0.374719	1700019E08Rik	lincRNA	FALSE	No_Change
ENSMUSG00000052155	111.712	-0.0861045	0.404069	-0.213094	0.831254	0.916695	Acvr2a	protein_coding	FALSE	No_Change
ENSMUSG00000026761	1932.16	-0.141195	0.245661	-0.574753	0.565459	0.745457	Orc4	protein_coding	FALSE	No_Change
ENSMUSG00000069495	348.495	-0.801007	0.299437	-2.67505	0.00747189	0.0418426	Epc2	protein_coding	FALSE	No_Change
ENSMUSG00000026766	314.517	0.16353	0.290999	0.56196	0.574143	0.751272	Mmadhc	protein_coding	FALSE	No_Change
ENSMUSG00000087701	251.024	0.446363	0.324707	1.37466	0.169236	0.364816	Gm13493	processed_pseudogene	FALSE	No_Change
ENSMUSG00000036202	2534.1	-0.0272954	0.212716	-0.128319	0.897897	0.952373	Rif1	protein_coding	FALSE	No_Change
ENSMUSG00000036093	113.918	-0.737502	0.382109	-1.93008	0.0535967	0.171709	Arl5a	protein_coding	FALSE	No_Change
ENSMUSG00000055371	656.586	0.122463	0.339762	0.360437	0.71852	0.848332	Stam2	protein_coding	FALSE	No_Change
ENSMUSG00000061136	1182.44	-0.00242261	0.223109	-0.0108584	0.991336	0.994767	Prpf40a	protein_coding	FALSE	No_Change
ENSMUSG00000026960	250.43	-0.320042	0.330266	-0.969044	0.332523	0.552041	Arl6ip6	protein_coding	FALSE	No_Change
ENSMUSG00000086396	113.375	-1.04017	0.383094	-2.71517	0.00662417	0.0382626	4930555B11Rik	processed_transcript	TRUE	Down
ENSMUSG00000026827	793.802	-0.0797696	0.243759	-0.327248	0.74348	0.865342	Gpd2	protein_coding	FALSE	No_Change
ENSMUSG00000026991	65.2356	0.428304	0.525637	0.814829	0.41517	0.626576	Pkp4	protein_coding	FALSE	No_Change
ENSMUSG00000026987	150.334	-0.611163	0.336905	-1.81405	0.0696695	0.205166	Baz2b	protein_coding	FALSE	No_Change
ENSMUSG00000026977	737.737	-0.276864	0.259352	-1.06752	0.285736	0.507779	Marchf7	protein_coding	FALSE	No_Change
ENSMUSG00000064289	125.301	1.06723	0.455961	2.34061	0.0192524	0.0832172	Tank	protein_coding	FALSE	No_Change
ENSMUSG00000026914	2656.77	0.582815	0.336581	1.73157	0.0833493	0.231975	Psmd14	protein_coding	FALSE	No_Change
ENSMUSG00000026893	195.284	-2.95758	0.352938	-8.37989	5.29766e-17	1.73763e-14	Gca	protein_coding	TRUE	Down
ENSMUSG00000027035	48.7519	-1.88201	0.521956	-3.60568	0.000311335	0.00347003	Cers6	protein_coding	TRUE	Down
ENSMUSG00000034738	94.5602	2.48685	0.47726	5.21069	1.8814e-07	6.2005e-06	Nostrin	protein_coding	TRUE	Up
ENSMUSG00000005233	1659.57	0.996725	0.221839	4.49302	7.02215e-06	0.000140606	Spc25	protein_coding	FALSE	No_Change
ENSMUSG00000063145	568.428	0.289491	0.294011	0.984628	0.324807	0.545011	Bbs5	protein_coding	FALSE	No_Change
ENSMUSG00000027086	319.279	0.26502	0.268031	0.988769	0.322776	0.542264	Fastkd1	protein_coding	FALSE	No_Change
ENSMUSG00000042133	2975.41	0.252417	0.2402	1.05086	0.293322	0.513507	Ppig	protein_coding	FALSE	No_Change
ENSMUSG00000070883	106.636	-1.01535	0.385085	-2.63669	0.00837188	0.0457945	Ccdc173	protein_coding	TRUE	Down
ENSMUSG00000027088	175.751	-0.544623	0.434739	-1.25276	0.210294	0.418866	Phospho2	protein_coding	FALSE	No_Change
ENSMUSG00000068882	1548.61	-0.178134	0.285806	-0.623269	0.533108	0.723271	Ssb	protein_coding	FALSE	No_Change
ENSMUSG00000051730	694.612	-0.312749	0.240874	-1.29839	0.194152	0.396832	Mettl5	protein_coding	FALSE	No_Change
ENSMUSG00000089902	182.652	-0.384361	0.322528	-1.19172	0.233373	0.448263	Gm13625	processed_transcript	FALSE	No_Change
ENSMUSG00000044308	206.852	-1.1007	0.360698	-3.0516	0.00227629	0.0167691	Ubr3	protein_coding	TRUE	Down
ENSMUSG00000014959	265.639	0.519719	0.291131	1.78518	0.0742328	0.214929	Gorasp2	protein_coding	FALSE	No_Change
ENSMUSG00000041997	285.491	0.272356	0.306088	0.889796	0.373576	0.587889	Tlk1	protein_coding	FALSE	No_Change
ENSMUSG00000041966	143.239	0.288074	0.325867	0.884024	0.376683	0.590889	Dcaf17	protein_coding	FALSE	No_Change
ENSMUSG00000027012	138.929	-0.719131	0.390743	-1.84042	0.0657069	0.197695	Dync1i2	protein_coding	FALSE	No_Change
ENSMUSG00000027010	264.119	0.0343924	0.304468	0.112959	0.910063	0.95934	Slc25a12	protein_coding	FALSE	No_Change
ENSMUSG00000027018	1892.75	-0.0630046	0.239014	-0.263602	0.792086	0.895583	Hat1	protein_coding	FALSE	No_Change
ENSMUSG00000041921	85.8833	-0.620179	0.424993	-1.45927	0.144491	0.328935	Metap1d	protein_coding	FALSE	No_Change
ENSMUSG00000027111	86.451	0.251616	0.406385	0.619157	0.535813	0.725369	Itga6	protein_coding	FALSE	No_Change
ENSMUSG00000055612	246.149	0.655122	0.291788	2.2452	0.0247551	0.100598	Cdca7	protein_coding	FALSE	No_Change
ENSMUSG00000027109	617.491	-1.3332	0.284815	-4.68093	2.85571e-06	6.55671e-05	Sp3	protein_coding	TRUE	Down
ENSMUSG00000063714	701.477	-0.924942	0.325316	-2.84321	0.00446615	0.0281453	Sp3os	antisense	FALSE	No_Change
ENSMUSG00000027108	1899.05	-0.686031	0.222142	-3.08825	0.00201338	0.0154606	Ola1	protein_coding	FALSE	No_Change
ENSMUSG00000041777	414.858	0.390159	0.261224	1.49358	0.135285	0.316469	Cir1	protein_coding	FALSE	No_Change
ENSMUSG00000075284	137.766	-2.57418	0.372612	-6.90847	4.8991e-12	5.27265e-10	Wipf1	protein_coding	TRUE	Down
ENSMUSG00000027104	476.089	-1.80274	0.270167	-6.6727	2.51143e-11	2.21778e-09	Atf2	protein_coding	TRUE	Down
ENSMUSG00000018770	1815.88	0.156086	0.28762	0.542683	0.587348	0.760747	Atp5g3	protein_coding	FALSE	No_Change
ENSMUSG00000009207	131.186	0.0903243	0.375688	0.240424	0.810002	0.90543	Lnpk	protein_coding	FALSE	No_Change
ENSMUSG00000027099	1032.94	0.465301	0.248768	1.87042	0.061425	0.189304	Mtx2	protein_coding	FALSE	No_Change
ENSMUSG00000081406	149.327	-0.0514011	0.340756	-0.150844	0.880098	0.943295	Rps6-ps4	processed_pseudogene	FALSE	No_Change
ENSMUSG00000059005	750.139	-0.0290193	0.270781	-0.107169	0.914655	0.959641	Hnrnpa3	protein_coding	FALSE	No_Change
ENSMUSG00000042410	434.766	-0.592203	0.248996	-2.37836	0.0173896	0.0777285	Agps	protein_coding	FALSE	No_Change
ENSMUSG00000075273	66.7779	-0.295394	0.567908	-0.520143	0.602964	0.772436	Ttc30b	protein_coding	FALSE	No_Change
ENSMUSG00000056436	78.2786	-1.19406	0.471947	-2.53006	0.0114042	0.057632	Cyct	protein_coding	FALSE	No_Change
ENSMUSG00000042369	105.097	0.534845	0.398942	1.34066	0.180031	0.379426	Rbm45	protein_coding	FALSE	No_Change
ENSMUSG00000042359	314.819	0.0226225	0.290229	0.077947	0.93787	0.969992	Osbpl6	protein_coding	FALSE	No_Change
ENSMUSG00000002733	187.235	0.574613	0.321855	1.78531	0.0742104	0.214929	Plekha3	protein_coding	FALSE	No_Change
ENSMUSG00000051747	144.512	1.13922	0.372874	3.05525	0.00224871	0.016655	Ttn	protein_coding	TRUE	Up
ENSMUSG00000027014	219.481	0.283181	0.2956	0.957988	0.338069	0.556287	Cwc22	protein_coding	FALSE	No_Change
ENSMUSG00000027011	4462.74	0.165437	0.212768	0.777548	0.436836	0.646108	Ube2e3	protein_coding	FALSE	No_Change
ENSMUSG00000027006	94.701	0.397558	0.383146	1.03762	0.299448	0.519809	Dnajc10	protein_coding	FALSE	No_Change
ENSMUSG00000085921	74.9349	-1.29084	0.528831	-2.44093	0.0146496	0.0689721	Gm13752	antisense	FALSE	No_Change
ENSMUSG00000027002	776.089	0.0419925	0.274112	0.153195	0.878245	0.942413	Nckap1	protein_coding	FALSE	No_Change
ENSMUSG00000027001	98.0261	0.112568	0.376598	0.298907	0.765011	0.878525	Dusp19	protein_coding	FALSE	No_Change
ENSMUSG00000026999	1763.74	0.384471	0.234786	1.63754	0.101519	0.26288	Nup35	protein_coding	FALSE	No_Change
ENSMUSG00000027091	2079.33	-0.174053	0.214917	-0.809861	0.41802	0.629911	Zc3h15	protein_coding	FALSE	No_Change
ENSMUSG00000027087	458.293	-0.647677	0.300371	-2.15626	0.0310637	0.118345	Itgav	protein_coding	FALSE	No_Change
ENSMUSG00000034101	191.298	-0.253712	0.305059	-0.831682	0.405589	0.616437	Ctnnd1	protein_coding	FALSE	No_Change
ENSMUSG00000101645	74.6323	-0.131874	0.456807	-0.288686	0.772822	0.882786	Gm28635	protein_coding	FALSE	No_Change
ENSMUSG00000086598	539.215	-0.175696	0.248323	-0.707529	0.479238	0.680476	Btbd18	protein_coding	FALSE	No_Change
ENSMUSG00000076437	178.547	0.535786	0.358395	1.49496	0.134925	0.316205	Selenoh	protein_coding	FALSE	No_Change
ENSMUSG00000050043	309.115	0.338697	0.385627	0.878302	0.37978	0.594393	Tmx2	protein_coding	FALSE	No_Change
ENSMUSG00000027080	354.921	-0.310296	0.275816	-1.12501	0.260585	0.480694	Med19	protein_coding	FALSE	No_Change
ENSMUSG00000034075	161.76	-0.470577	0.344125	-1.36746	0.171482	0.367965	Zdhhc5	protein_coding	FALSE	No_Change
ENSMUSG00000027079	369.299	-0.067216	0.294158	-0.228503	0.819255	0.909486	Clp1	protein_coding	FALSE	No_Change
ENSMUSG00000027076	2750.55	0.178079	0.238501	0.746656	0.455271	0.661305	Timm10	protein_coding	FALSE	No_Change
ENSMUSG00000027074	237.808	-0.967403	0.295407	-3.27482	0.00105731	0.00924205	Slc43a3	protein_coding	FALSE	No_Change
ENSMUSG00000027067	331.886	0.726775	0.291997	2.48898	0.0128111	0.0627171	Ssrp1	protein_coding	FALSE	No_Change
ENSMUSG00000025839	7459.57	-0.34643	0.213353	-1.62374	0.104431	0.266809	Pramel7	protein_coding	FALSE	No_Change
ENSMUSG00000025838	3672.84	-0.399772	0.214161	-1.86669	0.0619454	0.190482	Pramel6	protein_coding	FALSE	No_Change
ENSMUSG00000082908	510.593	-0.815246	0.275874	-2.95514	0.00312529	0.0214199	Gm13736	processed_pseudogene	FALSE	No_Change
ENSMUSG00000075065	57.2767	-1.48373	0.49272	-3.01131	0.00260121	0.0187222	Olfr1270	protein_coding	TRUE	Down
ENSMUSG00000051329	420.439	-0.249914	0.282427	-0.884879	0.376222	0.590434	Nup160	protein_coding	FALSE	No_Change
ENSMUSG00000008200	498.833	0.220253	0.26458	0.832462	0.405148	0.615932	Fnbp4	protein_coding	FALSE	No_Change
ENSMUSG00000027282	3437.94	0.657997	0.2759	2.38491	0.0170832	0.0768576	Mtch2	protein_coding	FALSE	No_Change
ENSMUSG00000040794	290.126	-0.464711	0.368131	-1.26235	0.206822	0.41497	C1qtnf4	protein_coding	FALSE	No_Change
ENSMUSG00000005510	720.223	0.42175	0.257537	1.63763	0.101499	0.26288	Ndufs3	protein_coding	FALSE	No_Change
ENSMUSG00000005505	95.9647	-0.323414	0.386199	-0.837428	0.402352	0.613956	Kbtbd4	protein_coding	FALSE	No_Change
ENSMUSG00000063235	187.009	-0.507199	0.322651	-1.57197	0.115957	0.28636	Ptpmt1	protein_coding	FALSE	No_Change
ENSMUSG00000005506	428.527	-0.412747	0.248617	-1.66017	0.0968797	0.255633	Celf1	protein_coding	FALSE	No_Change
ENSMUSG00000082108	124.632	-0.179664	0.380413	-0.472287	0.636722	0.796393	Gm13777	processed_pseudogene	FALSE	No_Change
ENSMUSG00000002102	341.768	0.601471	0.359271	1.67415	0.0941021	0.250598	Psmc3	protein_coding	FALSE	No_Change
ENSMUSG00000002108	103.792	-0.124945	0.457131	-0.273325	0.784604	0.890968	Nr1h3	protein_coding	FALSE	No_Change
ENSMUSG00000040549	262.768	-0.376526	0.282061	-1.33491	0.181906	0.382119	Ckap5	protein_coding	FALSE	No_Change
ENSMUSG00000027249	55.5642	-1.75853	0.49985	-3.51811	0.000434625	0.00449504	F2	protein_coding	TRUE	Down
ENSMUSG00000027247	287.529	0.0190887	0.307745	0.0620277	0.950541	0.976485	Arhgap1	protein_coding	FALSE	No_Change
ENSMUSG00000027244	226.016	0.138974	0.298385	0.465754	0.641392	0.79991	Atg13	protein_coding	FALSE	No_Change
ENSMUSG00000027243	188.621	-0.0603879	0.312813	-0.193048	0.846921	0.924614	Harbi1	protein_coding	FALSE	No_Change
ENSMUSG00000040479	83.1465	-0.539278	0.48866	-1.10358	0.269773	0.490031	Dgkz	protein_coding	FALSE	No_Change
ENSMUSG00000027222	200.708	-1.59915	0.307069	-5.20778	1.91114e-07	6.26855e-06	Pex16	protein_coding	TRUE	Down
ENSMUSG00000040174	101.184	0.309901	0.372694	0.831516	0.405682	0.616443	Alkbh3	protein_coding	FALSE	No_Change
ENSMUSG00000027195	169.973	0.355587	0.313398	1.13462	0.256536	0.475934	Hsd17b12	protein_coding	FALSE	No_Change
ENSMUSG00000027193	1188.46	0.0815943	0.233956	0.348759	0.72727	0.853833	Api5	protein_coding	FALSE	No_Change
ENSMUSG00000075014	106.805	-0.268187	0.40971	-0.654577	0.51274	0.707483	Gm10800	protein_coding	FALSE	No_Change
ENSMUSG00000027165	166.513	-1.61864	0.371962	-4.35163	1.35131e-05	0.000246239	B230118H07Rik	protein_coding	TRUE	Down
ENSMUSG00000027163	200.141	0.891899	0.321958	2.77023	0.00560165	0.0337274	Commd9	protein_coding	FALSE	No_Change
ENSMUSG00000027189	102.255	0.930031	0.383157	2.42729	0.0152123	0.0707987	Trim44	protein_coding	FALSE	No_Change
ENSMUSG00000010914	264.074	-0.244489	0.285165	-0.857358	0.391247	0.604511	Pdhx	protein_coding	FALSE	No_Change
ENSMUSG00000010911	162.146	0.172249	0.375936	0.458187	0.646818	0.803298	Apip	protein_coding	FALSE	No_Change
ENSMUSG00000027185	249.397	0.675315	0.29453	2.29286	0.021856	0.0916277	Nat10	protein_coding	FALSE	No_Change
ENSMUSG00000027184	1314.35	-0.338502	0.232635	-1.45508	0.145647	0.330441	Caprin1	protein_coding	FALSE	No_Change
ENSMUSG00000068686	81.6998	-0.0227399	0.487359	-0.0466595	0.962785	0.981596	Cd59b	protein_coding	FALSE	No_Change
ENSMUSG00000032679	899.796	1.64431	0.322475	5.09903	3.41401e-07	1.0689e-05	Cd59a	protein_coding	TRUE	Up
ENSMUSG00000027177	1466.82	-1.39542	0.289122	-4.8264	1.39026e-06	3.55989e-05	Hipk3	protein_coding	TRUE	Down
ENSMUSG00000086454	452.549	0.0386239	0.268909	0.143632	0.885791	0.945463	Platr14	processed_transcript	FALSE	No_Change
ENSMUSG00000027176	319.139	0.326546	0.265199	1.23132	0.218202	0.429221	Cstf3	protein_coding	FALSE	No_Change
ENSMUSG00000027175	437.819	-0.575621	0.289701	-1.98695	0.046928	0.156016	Tcp11l1	protein_coding	FALSE	No_Change
ENSMUSG00000074997	104.238	-1.34374	0.388964	-3.45467	0.000550967	0.00543705	Pin1rt1	protein_coding	TRUE	Down
ENSMUSG00000027173	1085.89	-0.289965	0.28078	-1.03271	0.301739	0.522468	Depdc7	protein_coding	FALSE	No_Change
ENSMUSG00000045106	271.34	0.165214	0.285271	0.579149	0.562489	0.742978	Ccdc73	protein_coding	FALSE	No_Change
ENSMUSG00000027170	3557.95	0.471955	0.27942	1.68906	0.0912086	0.24493	Eif3m	protein_coding	FALSE	No_Change
ENSMUSG00000027168	147.041	-0.715434	0.339756	-2.10573	0.035228	0.128523	Pax6	protein_coding	FALSE	No_Change
ENSMUSG00000042670	649.353	-0.483026	0.259209	-1.86346	0.0623972	0.191189	Immp1l	protein_coding	FALSE	No_Change
ENSMUSG00000027166	589.201	-0.276317	0.300009	-0.921029	0.357036	0.574997	Dnajc24	protein_coding	FALSE	No_Change
ENSMUSG00000027122	279.549	0.617563	0.33524	1.84215	0.0654527	0.197303	Arl14ep	protein_coding	FALSE	No_Change
ENSMUSG00000027115	1145.8	-0.442392	0.31541	-1.40259	0.160738	0.351928	Kif18a	protein_coding	FALSE	No_Change
ENSMUSG00000027162	1548.4	-0.378961	0.238783	-1.58705	0.112501	0.28073	Lin7c	protein_coding	FALSE	No_Change
ENSMUSG00000027134	90.2305	-0.29554	0.440074	-0.671568	0.501859	0.697921	Lpcat4	protein_coding	FALSE	No_Change
ENSMUSG00000027133	6429.05	0.326817	0.290971	1.12319	0.261355	0.481375	Nop10	protein_coding	FALSE	No_Change
ENSMUSG00000027130	306.16	0.734277	0.288465	2.54546	0.0109134	0.0557652	Slc12a6	protein_coding	FALSE	No_Change
ENSMUSG00000096764	190.84	-0.525464	0.324221	-1.6207	0.105083	0.267941	Gm21985	protein_coding	FALSE	No_Change
ENSMUSG00000027131	1763.24	0.585104	0.270516	2.16292	0.0305475	0.117019	Emc4	protein_coding	FALSE	No_Change
ENSMUSG00000027132	1091.07	-0.878441	0.266046	-3.30184	0.000960544	0.00851509	Katnbl1	protein_coding	FALSE	No_Change
ENSMUSG00000055943	922.52	0.395004	0.267831	1.47483	0.140259	0.323386	Emc7	protein_coding	FALSE	No_Change
ENSMUSG00000003604	185.875	-0.92568	0.31607	-2.92872	0.00340361	0.0228722	Aven	protein_coding	FALSE	No_Change
ENSMUSG00000041219	396.236	0.362329	0.274643	1.31927	0.187078	0.388527	Arhgap11a	protein_coding	FALSE	No_Change
ENSMUSG00000096006	99.0857	0.464426	0.416882	1.11405	0.26526	0.485217	Gm21596	processed_pseudogene	FALSE	No_Change
ENSMUSG00000040383	190.378	0.0499477	0.347544	0.143716	0.885724	0.945463	Aqr	protein_coding	FALSE	No_Change
ENSMUSG00000040321	144.473	-0.568222	0.339232	-1.67502	0.0939294	0.250285	Zfp770	protein_coding	FALSE	No_Change
ENSMUSG00000057147	304.508	0.128982	0.274284	0.470252	0.638175	0.797922	Dph6	protein_coding	FALSE	No_Change
ENSMUSG00000040282	126.874	-1.45996	0.403059	-3.62219	0.000292118	0.00329314	BC052040	protein_coding	TRUE	Down
ENSMUSG00000027351	274.938	0.167819	0.293098	0.57257	0.566936	0.746522	Spred1	protein_coding	FALSE	No_Change
ENSMUSG00000027349	229.497	-0.316901	0.346614	-0.914275	0.360572	0.578685	Fam98b	protein_coding	FALSE	No_Change
ENSMUSG00000009549	3580.05	-0.267134	0.232335	-1.14978	0.250235	0.468374	Srp14	protein_coding	FALSE	No_Change
ENSMUSG00000040084	126.232	0.870802	0.351328	2.4786	0.0131898	0.0639441	Bub1b	protein_coding	FALSE	No_Change
ENSMUSG00000027331	81.5717	-0.618049	0.405598	-1.52379	0.12756	0.304869	Knstrn	protein_coding	FALSE	No_Change
ENSMUSG00000039983	66.1993	1.02421	0.515823	1.98558	0.0470804	0.156435	Ccdc32	protein_coding	FALSE	No_Change
ENSMUSG00000027326	208.227	0.375856	0.305928	1.22858	0.21923	0.430319	Knl1	protein_coding	FALSE	No_Change
ENSMUSG00000027323	369.473	0.112361	0.261005	0.430493	0.666837	0.816709	Rad51	protein_coding	FALSE	No_Change
ENSMUSG00000070730	84.8458	0.0877491	0.413573	0.212173	0.831972	0.9169	Rmdn3	protein_coding	FALSE	No_Change
ENSMUSG00000034278	146.348	0.813534	0.374186	2.17414	0.0296944	0.114714	Dnajc17	protein_coding	FALSE	No_Change
ENSMUSG00000027315	359.028	0.99478	0.267257	3.72218	0.000197511	0.00236191	Spint1	protein_coding	FALSE	No_Change
ENSMUSG00000034154	154.104	-0.141731	0.324314	-0.437017	0.662099	0.814091	Ino80	protein_coding	FALSE	No_Change
ENSMUSG00000048647	179.366	-0.472706	0.315608	-1.49776	0.134195	0.315256	Exd1	protein_coding	FALSE	No_Change
ENSMUSG00000014077	362.794	-0.24749	0.298263	-0.829769	0.406669	0.617807	Chp1	protein_coding	FALSE	No_Change
ENSMUSG00000085438	541.278	-0.0871177	0.252741	-0.344692	0.730326	0.855758	Oip5os1	lincRNA	FALSE	No_Change
ENSMUSG00000072980	637.919	0.678435	0.269071	2.5214	0.011689	0.0586411	Oip5	protein_coding	FALSE	No_Change
ENSMUSG00000027306	921.284	0.163467	0.239065	0.683778	0.494115	0.691895	Nusap1	protein_coding	FALSE	No_Change
ENSMUSG00000027305	393.549	0.0891979	0.363214	0.245579	0.806008	0.903431	Ndufaf1	protein_coding	FALSE	No_Change
ENSMUSG00000027304	244.214	0.322148	0.288286	1.11746	0.263797	0.484028	Rtf1	protein_coding	FALSE	No_Change
ENSMUSG00000034032	233.15	0.238817	0.379848	0.628719	0.529533	0.720265	Rpap1	protein_coding	FALSE	No_Change
ENSMUSG00000033943	539.876	-0.190488	0.299481	-0.636061	0.524737	0.716803	Mga	protein_coding	FALSE	No_Change
ENSMUSG00000050211	129.813	-0.220241	0.377914	-0.582781	0.560041	0.741507	Pla2g4e	protein_coding	FALSE	No_Change
ENSMUSG00000033808	196.328	-0.19817	0.343323	-0.577212	0.563796	0.744385	Tmem87a	protein_coding	FALSE	No_Change
ENSMUSG00000027288	1161.34	0.129937	0.227011	0.572379	0.567065	0.746549	Zfp106	protein_coding	FALSE	No_Change
ENSMUSG00000027287	1123.32	-0.271046	0.225472	-1.20213	0.229314	0.443606	Snap23	protein_coding	FALSE	No_Change
ENSMUSG00000027286	613.815	-0.654179	0.256103	-2.55436	0.0106384	0.0546031	Lrrc57	protein_coding	FALSE	No_Change
ENSMUSG00000027285	1193.47	-0.438392	0.2426	-1.80705	0.0707538	0.207384	Haus2	protein_coding	FALSE	No_Change
ENSMUSG00000027284	371.847	0.710474	0.29406	2.41609	0.0156883	0.0721433	Cdan1	protein_coding	FALSE	No_Change
ENSMUSG00000054484	265.203	0.300015	0.28905	1.03794	0.2993	0.519682	Tmem62	protein_coding	FALSE	No_Change
ENSMUSG00000023572	222.31	0.697256	0.296358	2.35275	0.0186352	0.0812028	Ccndbp1	protein_coding	FALSE	No_Change
ENSMUSG00000027263	90.2592	-0.206256	0.379797	-0.543069	0.587082	0.760546	Tubgcp4	protein_coding	FALSE	No_Change
ENSMUSG00000043909	153.102	-0.0360059	0.3196	-0.112659	0.910301	0.95934	Trp53bp1	protein_coding	FALSE	No_Change
ENSMUSG00000033526	62.8432	-0.952005	0.503787	-1.8897	0.0587984	0.183259	Ppip5k1	protein_coding	FALSE	No_Change
ENSMUSG00000000308	217.943	-0.132014	0.416481	-0.316975	0.751263	0.869843	Ckmt1	protein_coding	FALSE	No_Change
ENSMUSG00000027248	1105.09	0.335916	0.269429	1.24677	0.212482	0.42087	Pdia3	protein_coding	FALSE	No_Change
ENSMUSG00000027246	98.6388	0.0935494	0.445342	0.210062	0.833619	0.917688	Ell3	protein_coding	FALSE	No_Change
ENSMUSG00000046110	189.066	-0.000694888	0.331763	-0.00209453	0.998329	0.998619	Serinc4	protein_coding	FALSE	No_Change
ENSMUSG00000074884	8383	0.0275432	0.238795	0.115343	0.908174	0.95855	Serf2	protein_coding	FALSE	No_Change
ENSMUSG00000080374	3037.28	-0.0360087	0.27241	-0.132186	0.894838	0.950693	Gm22953	miRNA	FALSE	No_Change
ENSMUSG00000027245	3957.49	0.0287065	0.228607	0.125572	0.900071	0.954092	Hypk	protein_coding	FALSE	No_Change
ENSMUSG00000048222	209.677	0.296713	0.312187	0.950434	0.341892	0.560187	Mfap1b	protein_coding	FALSE	No_Change
ENSMUSG00000068479	119.129	-0.17408	0.419949	-0.414526	0.678489	0.823119	Mfap1a	protein_coding	FALSE	No_Change
ENSMUSG00000060227	430.592	0.404791	0.2866	1.41239	0.157834	0.346938	Casc4	protein_coding	FALSE	No_Change
ENSMUSG00000033411	596.122	-0.163273	0.249286	-0.65496	0.512493	0.707284	Ctdspl2	protein_coding	FALSE	No_Change
ENSMUSG00000027236	688.189	0.598709	0.237243	2.52361	0.0116157	0.0583634	Eif3j1	protein_coding	FALSE	No_Change
ENSMUSG00000060802	953.702	0.807385	0.232471	3.47306	0.000514558	0.00515454	B2m	protein_coding	FALSE	No_Change
ENSMUSG00000027229	504.761	-0.335714	0.300952	-1.11551	0.264634	0.484922	Terb2	protein_coding	FALSE	No_Change
ENSMUSG00000027227	1805.38	-0.106899	0.220388	-0.48505	0.627641	0.791149	Sord	protein_coding	FALSE	No_Change
ENSMUSG00000033213	77.1839	0.0390084	0.461481	0.0845287	0.932636	0.967761	AA467197	protein_coding	FALSE	No_Change
ENSMUSG00000005802	361.054	-0.0305755	0.317986	-0.0961537	0.923398	0.963254	Slc30a4	protein_coding	FALSE	No_Change
ENSMUSG00000035183	481.928	-0.122016	0.271956	-0.448662	0.653675	0.807893	Slc24a5	protein_coding	FALSE	No_Change
ENSMUSG00000027201	687.158	-0.137682	0.246651	-0.558205	0.576704	0.752622	Myef2	protein_coding	FALSE	No_Change
ENSMUSG00000027203	794.821	0.438854	0.265987	1.64991	0.098962	0.259084	Dut	protein_coding	FALSE	No_Change
ENSMUSG00000027206	1928.38	-0.0156748	0.256693	-0.0610645	0.951308	0.977126	Cops2	protein_coding	FALSE	No_Change
ENSMUSG00000023330	104.263	-0.0849933	0.380709	-0.22325	0.823341	0.91187	Dtwd1	protein_coding	FALSE	No_Change
ENSMUSG00000027361	748.204	-0.27092	0.25694	-1.05441	0.291694	0.512589	Gabpb1	protein_coding	FALSE	No_Change
ENSMUSG00000027363	229.52	-0.138886	0.285999	-0.485617	0.627238	0.79114	Usp8	protein_coding	FALSE	No_Change
ENSMUSG00000027364	301.417	-0.0379062	0.28548	-0.132781	0.894367	0.950532	Usp50	protein_coding	FALSE	No_Change
ENSMUSG00000074846	136.633	-0.0807688	0.334127	-0.241731	0.808989	0.905037	Gm10774	processed_pseudogene	FALSE	No_Change
ENSMUSG00000027365	428.506	0.749573	0.306207	2.44792	0.0143682	0.0679075	Trpm7	protein_coding	FALSE	No_Change
ENSMUSG00000001999	86.8359	1.05696	0.465439	2.27089	0.0231537	0.095613	Blvra	protein_coding	FALSE	No_Change
ENSMUSG00000044145	86.6961	-0.122218	0.465309	-0.262659	0.792813	0.89611	1810024B03Rik	protein_coding	FALSE	No_Change
ENSMUSG00000003660	439.425	0.782587	0.271657	2.88079	0.00396679	0.0256075	Snrnp200	protein_coding	FALSE	No_Change
ENSMUSG00000003662	278.895	0.583827	0.276421	2.1121	0.0346782	0.127598	Ciao1	protein_coding	FALSE	No_Change
ENSMUSG00000103957	116.639	-0.228485	0.363111	-0.629244	0.529189	0.720082	Gm10766	TEC	FALSE	No_Change
ENSMUSG00000051319	139.827	1.19974	0.362724	3.30757	0.000941089	0.00841847	Mtln	protein_coding	TRUE	Up
ENSMUSG00000027379	468.494	-0.0230763	0.286882	-0.0804385	0.935889	0.969652	Bub1	protein_coding	FALSE	No_Change
ENSMUSG00000027381	121.545	1.09727	0.373152	2.94056	0.00327625	0.022146	Bcl2l11	protein_coding	TRUE	Up
ENSMUSG00000074813	111.954	0.122195	0.455265	0.268403	0.788389	0.893456	Morrbid	lincRNA	FALSE	No_Change
ENSMUSG00000014355	370.437	0.289519	0.265862	1.08898	0.276163	0.49666	Anapc1	protein_coding	FALSE	No_Change
ENSMUSG00000014361	92.0242	-1.43344	0.38737	-3.70043	0.00021523	0.00254726	Mertk	protein_coding	TRUE	Down
ENSMUSG00000014353	285.104	-0.258954	0.305023	-0.848966	0.3959	0.60856	Tmem87b	protein_coding	FALSE	No_Change
ENSMUSG00000027387	534.974	0.849781	0.373251	2.2767	0.0228043	0.0945102	Zc3h8	protein_coding	FALSE	No_Change
ENSMUSG00000027394	116.731	-0.591631	0.400785	-1.47618	0.139895	0.322813	Ttl	protein_coding	FALSE	No_Change
ENSMUSG00000027395	293.707	0.0474761	0.308451	0.153918	0.877675	0.942242	Polr1b	protein_coding	FALSE	No_Change
ENSMUSG00000037938	372.591	0.105778	0.260359	0.406276	0.68454	0.826697	Chchd5	protein_coding	FALSE	No_Change
ENSMUSG00000027397	74.1175	0.83856	0.426219	1.96744	0.0491328	0.16154	Slc20a1	protein_coding	FALSE	No_Change
ENSMUSG00000037885	383.426	0.460255	0.271912	1.69266	0.0905194	0.24358	Stk35	protein_coding	FALSE	No_Change
ENSMUSG00000027404	3769.58	0.425669	0.211895	2.00886	0.0445516	0.15102	Snrpb	protein_coding	FALSE	No_Change
ENSMUSG00000027405	1195.98	0.50619	0.254214	1.99119	0.0464597	0.155121	Nop56	protein_coding	FALSE	No_Change
ENSMUSG00000027406	625.883	0.320396	0.244601	1.30987	0.190239	0.392091	Idh3b	protein_coding	FALSE	No_Change
ENSMUSG00000027411	97.9844	-0.454716	0.387546	-1.17332	0.240667	0.458058	Vps16	protein_coding	FALSE	No_Change
ENSMUSG00000027303	83.7075	0.710911	0.42662	1.66638	0.0956381	0.25327	Ptpra	protein_coding	FALSE	No_Change
ENSMUSG00000037740	624.677	-0.246309	0.255119	-0.965466	0.334311	0.553542	Mrps26	protein_coding	FALSE	No_Change
ENSMUSG00000074797	449.583	0.400347	0.274624	1.4578	0.144895	0.329367	Itpa	protein_coding	FALSE	No_Change
ENSMUSG00000074796	219.559	0.832648	0.308926	2.6953	0.00703262	0.0400999	Slc4a11	protein_coding	FALSE	No_Change
ENSMUSG00000027309	292.788	-0.50494	0.336086	-1.50241	0.13299	0.313389	4930402H24Rik	protein_coding	FALSE	No_Change
ENSMUSG00000037514	93.0297	-0.169837	0.396231	-0.428632	0.668191	0.817753	Pank2	protein_coding	FALSE	No_Change
ENSMUSG00000082044	417.342	0.0216996	0.289242	0.0750225	0.940197	0.971498	Snrpert	processed_pseudogene	FALSE	No_Change
ENSMUSG00000027341	76.163	0.445377	0.473065	0.941471	0.346464	0.563771	Tmem230	protein_coding	FALSE	No_Change
ENSMUSG00000027342	646.692	1.02507	0.298119	3.43847	0.000585015	0.00571294	Pcna	protein_coding	TRUE	Up
ENSMUSG00000058793	300.33	1.67352	0.347374	4.81763	1.45272e-06	3.69238e-05	Cds2	protein_coding	TRUE	Up
ENSMUSG00000027346	2921.59	0.223777	0.226714	0.987043	0.323621	0.543551	Gpcpd1	protein_coding	FALSE	No_Change
ENSMUSG00000037376	445.826	0.560642	0.259424	2.16111	0.0306872	0.117365	Trmt6	protein_coding	FALSE	No_Change
ENSMUSG00000027357	1685.38	-0.341074	0.234796	-1.45264	0.146324	0.331539	Crls1	protein_coding	FALSE	No_Change
ENSMUSG00000027274	502.975	-0.0584704	0.259279	-0.225512	0.821581	0.910694	Mkks	protein_coding	FALSE	No_Change
ENSMUSG00000115423	379.825	-0.109692	0.27102	-0.404739	0.68567	0.827178	AL731706.1	protein_coding	FALSE	No_Change
ENSMUSG00000116563	219.424	-0.00969905	0.296004	-0.0327666	0.973861	0.987018	AL731706.2	protein_coding	FALSE	No_Change
ENSMUSG00000027281	106.579	-0.294919	0.373648	-0.789297	0.429939	0.640088	Slx4ip	protein_coding	FALSE	No_Change
ENSMUSG00000039033	633.533	-0.746749	0.246091	-3.03445	0.00240978	0.017546	Tasp1	protein_coding	FALSE	No_Change
ENSMUSG00000080006	168.325	-0.883566	0.341564	-2.58682	0.00968663	0.0510884	Rps19-ps7	processed_pseudogene	FALSE	No_Change
ENSMUSG00000045624	974.192	0.279125	0.246778	1.13108	0.258023	0.477788	Esf1	protein_coding	FALSE	No_Change
ENSMUSG00000027384	306.644	0.716623	0.274188	2.61361	0.00895903	0.0481356	Ndufaf5	protein_coding	FALSE	No_Change
ENSMUSG00000038844	218.637	-1.201	0.304569	-3.94328	8.03741e-05	0.00112983	Kif16b	protein_coding	TRUE	Down
ENSMUSG00000008333	4900.3	0.1912	0.249394	0.766657	0.443285	0.651435	Snrpb2	protein_coding	FALSE	No_Change
ENSMUSG00000015932	1271.29	0.984488	0.306247	3.21469	0.00130588	0.0110502	Dstn	protein_coding	FALSE	No_Change
ENSMUSG00000027422	144.395	1.10111	0.362839	3.03471	0.00240769	0.017546	Rrbp1	protein_coding	TRUE	Up
ENSMUSG00000027423	3573.22	0.157122	0.208627	0.753123	0.451376	0.657588	Snx5	protein_coding	FALSE	No_Change
ENSMUSG00000027424	275.682	0.93379	0.316081	2.95427	0.00313411	0.021459	Mgme1	protein_coding	FALSE	No_Change
ENSMUSG00000037279	559.097	-0.649036	0.254296	-2.55228	0.0107019	0.0548883	Ovol2	protein_coding	FALSE	No_Change
ENSMUSG00000027425	143.611	-0.24948	0.408133	-0.611272	0.54102	0.729265	Kat14	protein_coding	FALSE	No_Change
ENSMUSG00000027427	298.389	0.14157	0.288491	0.490727	0.62362	0.788421	Polr3f	protein_coding	FALSE	No_Change
ENSMUSG00000027428	80.8006	0.185452	0.542611	0.341778	0.732518	0.857399	Rbbp9	protein_coding	FALSE	No_Change
ENSMUSG00000027429	204.499	0.329697	0.309772	1.06432	0.287182	0.509177	Sec23b	protein_coding	FALSE	No_Change
ENSMUSG00000074754	679.178	0.459515	0.26125	1.75891	0.0785921	0.223234	Smim26	protein_coding	FALSE	No_Change
ENSMUSG00000027430	119.401	0.131613	0.413809	0.318052	0.750445	0.869335	Dtd1	protein_coding	FALSE	No_Change
ENSMUSG00000002728	973.481	0.77547	0.289425	2.67935	0.00737655	0.0415791	Naa20	protein_coding	FALSE	No_Change
ENSMUSG00000001767	2167.79	0.0970397	0.220815	0.439462	0.660327	0.813477	Crnkl1	protein_coding	FALSE	No_Change
ENSMUSG00000074749	92.57	-3.19451	0.560442	-5.69998	1.1982e-08	5.53906e-07	Kiz	protein_coding	TRUE	Down
ENSMUSG00000027433	424.616	0.442125	0.337829	1.30872	0.190629	0.392541	Xrn2	protein_coding	FALSE	No_Change
ENSMUSG00000036992	1073.88	0.888807	0.276235	3.21758	0.00129277	0.0109663	Nxt1	protein_coding	FALSE	No_Change
ENSMUSG00000027447	571.739	0.392812	0.285173	1.37745	0.168373	0.363901	Cst3	protein_coding	FALSE	No_Change
ENSMUSG00000068134	189.73	-0.743571	0.342676	-2.1699	0.0300147	0.115498	Zfp120	protein_coding	FALSE	No_Change
ENSMUSG00000079009	464.165	0.287691	0.249087	1.15498	0.248099	0.466659	Gm14139	protein_coding	FALSE	No_Change
ENSMUSG00000095315	354.641	1.90865	0.308763	6.1816	6.34548e-10	4.08483e-08	Gm10130	protein_coding	TRUE	Up
ENSMUSG00000074731	369.615	-0.115813	0.367838	-0.314848	0.752877	0.870688	Zfp345	protein_coding	FALSE	No_Change
ENSMUSG00000068129	1084.88	-0.390364	0.284523	-1.37199	0.170065	0.365951	Cst7	protein_coding	FALSE	No_Change
ENSMUSG00000033096	68.4234	0.932421	0.462642	2.01543	0.0438598	0.149262	Apmap	protein_coding	FALSE	No_Change
ENSMUSG00000027454	1228.96	-0.297645	0.244478	-1.21747	0.223424	0.435715	Gins1	protein_coding	FALSE	No_Change
ENSMUSG00000027455	293.132	0.759598	0.324545	2.3405	0.0192579	0.0832172	Nsfl1c	protein_coding	FALSE	No_Change
ENSMUSG00000032966	419.867	0.0800881	0.26288	0.304656	0.760628	0.875682	Fkbp1a	protein_coding	FALSE	No_Change
ENSMUSG00000032869	253.088	0.889965	0.35099	2.53559	0.0112259	0.0568977	Psmf1	protein_coding	FALSE	No_Change
ENSMUSG00000068079	84.9333	-0.39641	0.520395	-0.761747	0.446211	0.65359	Tcf15	protein_coding	FALSE	No_Change
ENSMUSG00000081087	221.088	-0.422173	0.401775	-1.05077	0.293364	0.513507	Rps15a-ps7	processed_pseudogene	FALSE	No_Change
ENSMUSG00000074698	209.852	-0.254121	0.335765	-0.756843	0.449144	0.656002	Csnk2a1	protein_coding	FALSE	No_Change
ENSMUSG00000027465	166.519	-1.39662	0.429452	-3.2521	0.00114557	0.00983977	Tbc1d20	protein_coding	TRUE	Down
ENSMUSG00000081434	74.8847	0.354562	0.447097	0.793031	0.42776	0.638719	Gm14165	processed_pseudogene	FALSE	No_Change
ENSMUSG00000019188	157.349	0.0989473	0.378766	0.261236	0.79391	0.896909	H13	protein_coding	FALSE	No_Change
ENSMUSG00000042814	575.908	-0.458064	0.252905	-1.81121	0.0701087	0.206107	Mcts2	protein_coding	FALSE	No_Change
ENSMUSG00000009876	135.818	0.210597	0.375301	0.561142	0.574701	0.75169	Cox4i2	protein_coding	FALSE	No_Change
ENSMUSG00000027469	878.714	0.277688	0.278059	0.998664	0.317957	0.53833	Tpx2	protein_coding	FALSE	No_Change
ENSMUSG00000027472	777.578	-0.163721	0.265632	-0.616344	0.537667	0.726416	Pdrg1	protein_coding	FALSE	No_Change
ENSMUSG00000068040	75.7064	1.47068	0.433648	3.39141	0.000695336	0.00660617	Tm9sf4	protein_coding	TRUE	Up
ENSMUSG00000073236	39.652	-1.39995	0.725237	-1.93034	0.0535647	0.171686	2500004C02Rik	processed_transcript	FALSE	No_Change
ENSMUSG00000061411	145.675	-0.950728	0.324473	-2.93007	0.00338891	0.0227957	Nol4l	protein_coding	FALSE	No_Change
ENSMUSG00000056941	496.768	0.0637717	0.292073	0.218341	0.827163	0.914086	Commd7	protein_coding	FALSE	No_Change
ENSMUSG00000027478	86.2538	0.671945	0.414531	1.62098	0.105022	0.267924	Dnmt3b	protein_coding	FALSE	No_Change
ENSMUSG00000027479	1005.72	0.0303562	0.273669	0.110923	0.911677	0.959641	Mapre1	protein_coding	FALSE	No_Change
ENSMUSG00000083097	94.9914	-0.420882	0.396538	-1.06139	0.288512	0.510146	Gm14494	processed_pseudogene	FALSE	No_Change
ENSMUSG00000027487	127.415	-1.68354	0.40069	-4.20159	2.65043e-05	0.000439908	Cdk5rap1	protein_coding	TRUE	Down
ENSMUSG00000038533	107.875	0.587211	0.383637	1.53064	0.125858	0.301923	Cbfa2t2	protein_coding	FALSE	No_Change
ENSMUSG00000027490	79.0802	-0.154639	0.434828	-0.355633	0.722116	0.850972	E2f1	protein_coding	FALSE	No_Change
ENSMUSG00000000876	153.169	0.40818	0.40193	1.01555	0.309843	0.530499	Pxmp4	protein_coding	FALSE	No_Change
ENSMUSG00000038467	68.2814	-1.0819	0.483746	-2.23651	0.0253182	0.102223	Chmp4b	protein_coding	FALSE	No_Change
ENSMUSG00000074656	44854.5	-0.262308	0.212475	-1.23453	0.217004	0.42743	Eif2s2	protein_coding	FALSE	No_Change
ENSMUSG00000027598	381.327	-1.62518	0.290682	-5.59091	2.25881e-08	9.3727e-07	Itch	protein_coding	TRUE	Down
ENSMUSG00000047459	2530.05	0.184319	0.309844	0.594877	0.551926	0.734479	Dynlrb1	protein_coding	FALSE	No_Change
ENSMUSG00000027602	3172.19	-0.45209	0.304478	-1.4848	0.137596	0.320007	Map1lc3a	protein_coding	FALSE	No_Change
ENSMUSG00000038383	66.9074	-0.337858	0.483267	-0.699112	0.484482	0.684395	Pigu	protein_coding	FALSE	No_Change
ENSMUSG00000038375	65.8402	0.505262	0.561032	0.900594	0.367804	0.583858	Trp53inp2	protein_coding	FALSE	No_Change
ENSMUSG00000038369	132.052	-1.00425	0.346033	-2.90217	0.00370582	0.0243566	Ncoa6	protein_coding	TRUE	Down
ENSMUSG00000038324	131.102	0.286255	0.35105	0.815426	0.414828	0.626197	Trpc4ap	protein_coding	FALSE	No_Change
ENSMUSG00000027611	39.7788	4.11009	0.788237	5.21429	1.84524e-07	6.14011e-06	Procr	protein_coding	TRUE	Up
ENSMUSG00000027613	2636.17	-0.133122	0.211973	-0.628014	0.529995	0.720488	Eif6	protein_coding	FALSE	No_Change
ENSMUSG00000005882	444.991	0.105446	0.275096	0.383308	0.701491	0.838423	Uqcc1	protein_coding	FALSE	No_Change
ENSMUSG00000005881	188.308	0.214069	0.323499	0.661729	0.508145	0.703419	Ergic3	protein_coding	FALSE	No_Change
ENSMUSG00000074643	130.837	0.022335	0.338597	0.0659634	0.947407	0.974427	Cpne1	protein_coding	FALSE	No_Change
ENSMUSG00000098950	148.118	-0.0535697	0.347541	-0.154139	0.8775	0.942242	Gm28036	protein_coding	FALSE	No_Change
ENSMUSG00000089824	239.672	-0.163134	0.3027	-0.53893	0.589935	0.762532	Rbm12	protein_coding	FALSE	No_Change
ENSMUSG00000027618	261.861	-0.232981	0.286942	-0.811944	0.416824	0.628374	Nfs1	protein_coding	FALSE	No_Change
ENSMUSG00000067847	1531	0.344219	0.281701	1.22193	0.221735	0.433525	Romo1	protein_coding	FALSE	No_Change
ENSMUSG00000027620	2997.41	0.40056	0.223441	1.79268	0.0730234	0.21229	Rbm39	protein_coding	FALSE	No_Change
ENSMUSG00000038116	285.842	0.712134	0.311838	2.28367	0.0223911	0.0933029	Phf20	protein_coding	FALSE	No_Change
ENSMUSG00000046229	706.71	-0.156061	0.359987	-0.433518	0.664639	0.815467	Scand1	protein_coding	FALSE	No_Change
ENSMUSG00000038085	408.252	-0.115987	0.303426	-0.382257	0.702271	0.838779	Cnbd2	protein_coding	FALSE	No_Change
ENSMUSG00000102869	314.515	-0.035591	0.286168	-0.124371	0.901022	0.954684	2900097C17Rik	lincRNA	FALSE	No_Change
ENSMUSG00000027628	99.4287	-0.434265	0.36492	-1.19003	0.234035	0.44916	Aar2	protein_coding	FALSE	No_Change
ENSMUSG00000061689	126.203	0.475985	0.365644	1.30177	0.192994	0.395755	Dlgap4	protein_coding	FALSE	No_Change
ENSMUSG00000085741	123.325	-0.185114	0.397849	-0.465287	0.641726	0.800037	5430405H02Rik	processed_transcript	FALSE	No_Change
ENSMUSG00000027637	415.469	-0.0284334	0.266259	-0.106789	0.914957	0.959641	Rab5if	protein_coding	FALSE	No_Change
ENSMUSG00000027636	310.337	-0.0501584	0.288408	-0.173915	0.861933	0.932609	Sla2	protein_coding	FALSE	No_Change
ENSMUSG00000027634	245.624	0.149655	0.295284	0.506818	0.612282	0.778693	Ndrg3	protein_coding	FALSE	No_Change
ENSMUSG00000082163	89.3263	-0.234711	0.426454	-0.550377	0.582061	0.757173	Gm14276	processed_pseudogene	FALSE	No_Change
ENSMUSG00000027635	496.728	-0.468774	0.293269	-1.59844	0.109944	0.27589	Dsn1	protein_coding	FALSE	No_Change
ENSMUSG00000027639	475.425	1.11282	0.354766	3.13677	0.00170817	0.0137386	Samhd1	protein_coding	TRUE	Up
ENSMUSG00000074627	249.612	-0.912685	0.306829	-2.97457	0.00293395	0.0204338	Mroh8	protein_coding	FALSE	No_Change
ENSMUSG00000027642	237.843	0.278508	0.311929	0.892858	0.371933	0.586914	Rpn2	protein_coding	FALSE	No_Change
ENSMUSG00000063019	134.067	0.372717	0.387148	0.962725	0.335685	0.554884	Manbal	protein_coding	FALSE	No_Change
ENSMUSG00000087547	110.952	-0.0307129	0.371769	-0.0826128	0.934159	0.968904	Platr27	lincRNA	FALSE	No_Change
ENSMUSG00000027649	109.213	1.08827	0.47222	2.30458	0.0211901	0.0893801	Ctnnbl1	protein_coding	FALSE	No_Change
ENSMUSG00000027651	181.656	0.197701	0.338507	0.58404	0.559193	0.740716	Rprd1b	protein_coding	FALSE	No_Change
ENSMUSG00000085385	391.614	0.202094	0.304388	0.663937	0.50673	0.702568	Snhg17	processed_transcript	FALSE	No_Change
ENSMUSG00000037761	115.516	-0.0792881	0.359168	-0.220755	0.825284	0.913035	Actr5	protein_coding	FALSE	No_Change
ENSMUSG00000070544	973.365	0.466745	0.276809	1.68617	0.0917638	0.246037	Top1	protein_coding	FALSE	No_Change
ENSMUSG00000016921	1746.73	0.304613	0.247482	1.23085	0.218379	0.429258	Srsf6	protein_coding	FALSE	No_Change
ENSMUSG00000017858	45.8983	0.759092	0.630713	1.20354	0.228766	0.442872	Ift52	protein_coding	FALSE	No_Change
ENSMUSG00000017861	157.415	0.502262	0.333439	1.50631	0.131988	0.311876	Mybl2	protein_coding	FALSE	No_Change
ENSMUSG00000070708	244.492	0.153286	0.302824	0.50619	0.612723	0.778966	Gtsf1l	protein_coding	FALSE	No_Change
ENSMUSG00000035399	836.414	0.0434408	0.335346	0.12954	0.89693	0.951641	Oser1	protein_coding	FALSE	No_Change
ENSMUSG00000017707	1652.36	-0.620392	0.217271	-2.85538	0.00429848	0.0272666	Serinc3	protein_coding	FALSE	No_Change
ENSMUSG00000035268	850.61	-1.00532	0.280479	-3.5843	0.000337979	0.00369827	Pkig	protein_coding	TRUE	Down
ENSMUSG00000018326	1140.68	-0.14266	0.230847	-0.617985	0.536585	0.7256	Ywhab	protein_coding	FALSE	No_Change
ENSMUSG00000018322	108.256	0.903511	0.399105	2.26384	0.0235837	0.0970399	Tomm34	protein_coding	FALSE	No_Change
ENSMUSG00000018209	287.043	-0.245748	0.29126	-0.843743	0.398813	0.611809	Stk4	protein_coding	FALSE	No_Change
ENSMUSG00000051769	238.238	0.380344	0.385838	0.985762	0.32425	0.544209	Wfdc15a	protein_coding	FALSE	No_Change
ENSMUSG00000045503	1311.01	1.18037	0.249999	4.7215	2.34109e-06	5.46422e-05	Sys1	protein_coding	TRUE	Up
ENSMUSG00000090996	381.456	1.04055	0.268013	3.88248	0.000103398	0.00139648	Gm20458	protein_coding	TRUE	Up
ENSMUSG00000017299	175.297	0.363061	0.344166	1.0549	0.291472	0.512589	Dnttip1	protein_coding	FALSE	No_Change
ENSMUSG00000001403	7288.97	-0.267228	0.225412	-1.18551	0.235815	0.451318	Ube2c	protein_coding	FALSE	No_Change
ENSMUSG00000017307	140.259	0.249314	0.325888	0.765029	0.444254	0.65224	Acot8	protein_coding	FALSE	No_Change
ENSMUSG00000017764	78.7875	0.396411	0.421483	0.940515	0.346954	0.564435	Zswim1	protein_coding	FALSE	No_Change
ENSMUSG00000039873	129.509	-0.114349	0.344695	-0.331739	0.740086	0.863141	Neurl2	protein_coding	FALSE	No_Change
ENSMUSG00000017760	1547.26	-0.0306661	0.249414	-0.122953	0.902145	0.954967	Ctsa	protein_coding	FALSE	No_Change
ENSMUSG00000017754	151.506	-0.0796091	0.328159	-0.242593	0.808321	0.904731	Pltp	protein_coding	FALSE	No_Change
ENSMUSG00000039849	201.574	0.0821948	0.321721	0.255485	0.798349	0.898851	Pcif1	protein_coding	FALSE	No_Change
ENSMUSG00000039671	212.298	0.431681	0.347908	1.24079	0.214684	0.42368	Zmynd8	protein_coding	FALSE	No_Change
ENSMUSG00000027678	614.79	-0.343879	0.240725	-1.42851	0.153144	0.340717	Ncoa3	protein_coding	FALSE	No_Change
ENSMUSG00000042854	154.507	-0.348762	0.331278	-1.05278	0.292444	0.512589	Trp53rkb	protein_coding	FALSE	No_Change
ENSMUSG00000002718	1056.26	0.165135	0.238672	0.691892	0.489005	0.688385	Cse1l	protein_coding	FALSE	No_Change
ENSMUSG00000039536	153.235	0.735355	0.403254	1.82356	0.0682193	0.202773	Stau1	protein_coding	FALSE	No_Change
ENSMUSG00000082665	330.841	0.558757	0.346352	1.61326	0.106687	0.270667	Gm11470	processed_pseudogene	FALSE	No_Change
ENSMUSG00000017999	609.738	0.628085	0.242013	2.59525	0.00945222	0.0501594	Ddx27	protein_coding	FALSE	No_Change
ENSMUSG00000074578	548.275	0.640992	0.278526	2.30137	0.0213707	0.0900313	Zfas1	processed_transcript	FALSE	No_Change
ENSMUSG00000017969	556.678	0.0464109	0.25405	0.182684	0.855046	0.929066	Ptgis	protein_coding	FALSE	No_Change
ENSMUSG00000039463	96.7394	-0.599705	0.447948	-1.33878	0.180641	0.380364	Slc9a8	protein_coding	FALSE	No_Change
ENSMUSG00000006418	282.649	0.0536684	0.297202	0.180579	0.856698	0.929428	Rnf114	protein_coding	FALSE	No_Change
ENSMUSG00000078923	74.8972	0.0329903	0.44724	0.0737642	0.941198	0.972084	Ube2v1	protein_coding	FALSE	No_Change
ENSMUSG00000089739	78.6614	-0.112878	0.464156	-0.243191	0.807858	0.904506	Gm20431	protein_coding	FALSE	No_Change
ENSMUSG00000090213	142.815	-0.404431	0.332946	-1.21471	0.224478	0.437028	Tmem189	protein_coding	FALSE	No_Change
ENSMUSG00000093752	1087.05	-0.540884	0.237424	-2.27813	0.0227186	0.0942686	Gm20716	protein_coding	FALSE	No_Change
ENSMUSG00000051149	542.784	-0.566599	0.297109	-1.90704	0.0565157	0.178651	Adnp	protein_coding	FALSE	No_Change
ENSMUSG00000078919	576.429	-0.51307	0.262551	-1.95418	0.0506804	0.164897	Dpm1	protein_coding	FALSE	No_Change
ENSMUSG00000027547	660.051	-0.125382	0.250865	-0.499798	0.617217	0.781937	Sall4	protein_coding	FALSE	No_Change
ENSMUSG00000052056	205.395	-0.660596	0.326018	-2.02626	0.0427384	0.146603	Zfp217	protein_coding	FALSE	No_Change
ENSMUSG00000084067	62.002	-1.92781	0.447485	-4.30811	1.64653e-05	0.000293815	Gm14269	processed_pseudogene	TRUE	Down
ENSMUSG00000052033	1295.25	-0.0110345	0.300784	-0.0366858	0.970736	0.985181	Pfdn4	protein_coding	FALSE	No_Change
ENSMUSG00000085495	161.693	0.23418	0.36823	0.63596	0.524802	0.716803	Gm16796	antisense	FALSE	No_Change
ENSMUSG00000027496	910.019	-0.0162843	0.326775	-0.0498336	0.960255	0.980032	Aurka	protein_coding	FALSE	No_Change
ENSMUSG00000027498	269.264	0.663297	0.38499	1.72289	0.0849077	0.234689	Cstf1	protein_coding	FALSE	No_Change
ENSMUSG00000027502	689.33	0.83824	0.272373	3.07755	0.00208713	0.0158154	Rtf2	protein_coding	FALSE	No_Change
ENSMUSG00000081344	398.82	-0.142766	0.332524	-0.429339	0.667676	0.817301	Gm14303	processed_pseudogene	FALSE	No_Change
ENSMUSG00000028640	324.218	-0.986892	0.283284	-3.48375	0.00049444	0.00501576	Tfap2c	protein_coding	FALSE	No_Change
ENSMUSG00000027509	242.626	0.307131	0.329114	0.933204	0.350714	0.568171	Rae1	protein_coding	FALSE	No_Change
ENSMUSG00000027519	81.5169	-0.0194225	0.45809	-0.0423988	0.966181	0.983166	Rab22a	protein_coding	FALSE	No_Change
ENSMUSG00000082519	271.068	-0.441028	0.290675	-1.51725	0.129203	0.307091	Vamp7-ps	processed_pseudogene	FALSE	No_Change
ENSMUSG00000027523	131.18	-0.457047	0.350347	-1.30456	0.192043	0.394629	Gnas	protein_coding	FALSE	No_Change
ENSMUSG00000090625	122.246	-0.497046	0.364631	-1.36315	0.172836	0.36963	Gm20721	protein_coding	FALSE	No_Change
ENSMUSG00000016253	116.826	-0.629656	0.369071	-1.70605	0.0879979	0.239861	Nelfcd	protein_coding	FALSE	No_Change
ENSMUSG00000016256	1073.62	0.932017	0.30272	3.07881	0.0020783	0.0157658	Ctsz	protein_coding	FALSE	No_Change
ENSMUSG00000016252	1278.31	-0.107521	0.310591	-0.346183	0.729205	0.855101	Atp5e	protein_coding	FALSE	No_Change
ENSMUSG00000016257	182.366	-0.359666	0.361332	-0.995388	0.319547	0.539283	Prelid3b	protein_coding	FALSE	No_Change
ENSMUSG00000078902	72.3209	0.322231	0.50833	0.633901	0.526146	0.718353	Gm14443	protein_coding	FALSE	No_Change
ENSMUSG00000078877	305.149	1.53669	0.362605	4.23793	2.25586e-05	0.000382719	Gm14295	protein_coding	TRUE	Up
ENSMUSG00000078872	826.724	0.708953	0.269749	2.6282	0.00858388	0.0464825	Gm14401	protein_coding	FALSE	No_Change
ENSMUSG00000082901	108.176	2.94714	0.455232	6.47393	9.54842e-11	7.38983e-09	Rps8-ps5	processed_pseudogene	TRUE	Up
ENSMUSG00000061897	162.847	-1.95287	0.328189	-5.95045	2.67413e-09	1.43902e-07	Gm14292	processed_pseudogene	TRUE	Down
ENSMUSG00000039138	119.107	-0.356313	0.397575	-0.896215	0.370138	0.58605	4930591A17Rik	lincRNA	FALSE	No_Change
ENSMUSG00000027566	4273.88	0.604156	0.246822	2.44774	0.0143755	0.0679075	Psma7	protein_coding	FALSE	No_Change
ENSMUSG00000039069	92.173	0.491914	0.442005	1.11292	0.265745	0.485415	Mtg2	protein_coding	FALSE	No_Change
ENSMUSG00000039050	77.847	-0.999368	0.413621	-2.41614	0.0156859	0.0721433	Osbpl2	protein_coding	FALSE	No_Change
ENSMUSG00000039041	873.349	0.185508	0.249265	0.74422	0.456743	0.662552	Adrm1	protein_coding	FALSE	No_Change
ENSMUSG00000039001	4845.5	0.191749	0.278675	0.688074	0.491406	0.690285	Rps21	protein_coding	FALSE	No_Change
ENSMUSG00000092827	139.978	0.47292	0.344923	1.37109	0.170347	0.366443	Mir3091	miRNA	FALSE	No_Change
ENSMUSG00000084843	177.615	-0.154531	0.441529	-0.34999	0.726346	0.853748	B230312C02Rik	lincRNA	FALSE	No_Change
ENSMUSG00000038914	117.757	-0.419483	0.368776	-1.1375	0.255329	0.474428	Dido1	protein_coding	FALSE	No_Change
ENSMUSG00000027573	97.3168	0.147846	0.395879	0.373462	0.708804	0.843196	Gid8	protein_coding	FALSE	No_Change
ENSMUSG00000038848	290.305	0.346602	0.312577	1.10885	0.267493	0.488021	Ythdf1	protein_coding	FALSE	No_Change
ENSMUSG00000027575	77.2764	1.02235	0.43934	2.32702	0.0199642	0.0853162	Arfgap1	protein_coding	FALSE	No_Change
ENSMUSG00000016344	274.353	-0.556562	0.311867	-1.78461	0.0743241	0.215103	Ppdpf	protein_coding	FALSE	No_Change
ENSMUSG00000027581	617.727	-1.92629	0.305663	-6.302	2.93835e-10	2.08653e-08	Stmn3	protein_coding	TRUE	Down
ENSMUSG00000038685	179.617	0.430995	0.307616	1.40108	0.16119	0.35246	Rtel1	protein_coding	FALSE	No_Change
ENSMUSG00000038671	600.316	-0.641807	0.254036	-2.52644	0.0115226	0.0581024	Arfrp1	protein_coding	FALSE	No_Change
ENSMUSG00000000827	2370.08	0.199829	0.242359	0.824514	0.409648	0.620417	Tpd52l2	protein_coding	FALSE	No_Change
ENSMUSG00000000826	289.368	0.179866	0.284054	0.63321	0.526597	0.718542	Dnajc5	protein_coding	FALSE	No_Change
ENSMUSG00000002455	123.997	1.14015	0.443853	2.56875	0.0102066	0.0528991	Prpf6	protein_coding	FALSE	No_Change
ENSMUSG00000002458	150.341	1.46142	0.355255	4.11371	3.89346e-05	0.000599959	Rgs19	protein_coding	TRUE	Up
ENSMUSG00000038628	6527.13	1.29209	0.219846	5.87724	4.17164e-09	2.08219e-07	Polr3k	protein_coding	TRUE	Up
ENSMUSG00000004317	112.365	-0.95965	0.377654	-2.54108	0.011051	0.0562181	Clcn5	protein_coding	FALSE	No_Change
ENSMUSG00000031145	70.5895	0.782957	0.429342	1.82362	0.0682094	0.202773	Prickle3	protein_coding	FALSE	No_Change
ENSMUSG00000031146	279.304	1.05834	0.336485	3.14527	0.00165935	0.0134942	Plp2	protein_coding	TRUE	Up
ENSMUSG00000031148	460.756	-0.363971	0.295648	-1.2311	0.218287	0.429221	Gpkow	protein_coding	FALSE	No_Change
ENSMUSG00000039382	1415.61	-0.104343	0.275637	-0.378552	0.705021	0.840897	Wdr45	protein_coding	FALSE	No_Change
ENSMUSG00000109493	744.346	-0.0801316	0.337875	-0.237164	0.81253	0.906836	Gm45208	protein_coding	FALSE	No_Change
ENSMUSG00000031154	207.443	-0.132021	0.308123	-0.42847	0.668309	0.817753	Otud5	protein_coding	FALSE	No_Change
ENSMUSG00000031156	61.2832	-0.237253	0.551517	-0.430182	0.667063	0.816841	Slc35a2	protein_coding	FALSE	No_Change
ENSMUSG00000031157	941.949	0.549791	0.313601	1.75316	0.079575	0.224743	Pqbp1	protein_coding	FALSE	No_Change
ENSMUSG00000031158	1626.53	-0.352989	0.261142	-1.35171	0.176468	0.37435	Timm17b	protein_coding	FALSE	No_Change
ENSMUSG00000031162	168.488	-1.63809	0.324303	-5.0511	4.39279e-07	1.34491e-05	Gata1	protein_coding	TRUE	Down
ENSMUSG00000031163	91.9145	-0.277999	0.407009	-0.68303	0.494588	0.691895	Glod5	protein_coding	FALSE	No_Change
ENSMUSG00000039231	110.113	0.10415	0.381623	0.272912	0.78492	0.890968	Suv39h1	protein_coding	FALSE	No_Change
ENSMUSG00000031167	811.068	0.434541	0.268582	1.61791	0.105683	0.268911	Rbm3	protein_coding	FALSE	No_Change
ENSMUSG00000031168	298.257	-0.16132	0.392142	-0.411382	0.680792	0.824564	Ebp	protein_coding	FALSE	No_Change
ENSMUSG00000031169	371.088	0.385855	0.281048	1.37292	0.169779	0.365563	Porcn	protein_coding	FALSE	No_Change
ENSMUSG00000031171	206.019	0.0222899	0.31924	0.069822	0.944335	0.972866	Ftsj1	protein_coding	FALSE	No_Change
ENSMUSG00000031176	493.747	-0.00212917	0.245432	-0.0086752	0.993078	0.99517	Dynlt3	protein_coding	FALSE	No_Change
ENSMUSG00000080811	98.3674	-0.203424	0.449633	-0.452421	0.650966	0.805579	Gm14513	processed_pseudogene	FALSE	No_Change
ENSMUSG00000040363	135.157	1.33319	0.348658	3.82379	0.000131418	0.00169514	Bcor	protein_coding	TRUE	Up
ENSMUSG00000031007	1666.46	0.189017	0.262942	0.718854	0.472231	0.674888	Atp6ap2	protein_coding	FALSE	No_Change
ENSMUSG00000044148	60.6672	-0.331296	0.543208	-0.609888	0.541936	0.729957	1810030O07Rik	protein_coding	FALSE	No_Change
ENSMUSG00000064127	1185.78	-0.432789	0.248062	-1.74468	0.0810402	0.227097	Med14	protein_coding	FALSE	No_Change
ENSMUSG00000031010	208.333	-0.0222371	0.317794	-0.0699733	0.944215	0.972866	Usp9x	protein_coding	FALSE	No_Change
ENSMUSG00000084349	152.02	0.259142	0.32601	0.794889	0.426678	0.637795	Rpl3-ps1	processed_pseudogene	FALSE	No_Change
ENSMUSG00000000787	3756.54	-0.144066	0.207845	-0.69314	0.488222	0.68753	Ddx3x	protein_coding	FALSE	No_Change
ENSMUSG00000031012	147.071	1.37277	0.347286	3.95286	7.72222e-05	0.00109221	Cask	protein_coding	TRUE	Up
ENSMUSG00000025040	228.935	-0.394373	0.385697	-1.0225	0.306546	0.527741	Fundc1	protein_coding	FALSE	No_Change
ENSMUSG00000037369	301.711	0.0731464	0.268796	0.272126	0.785525	0.891236	Kdm6a	protein_coding	FALSE	No_Change
ENSMUSG00000037315	82.3175	0.972831	0.44237	2.19914	0.0278682	0.109315	Jade3	protein_coding	FALSE	No_Change
ENSMUSG00000023070	210.761	-1.46113	0.350666	-4.16672	3.09014e-05	0.00050082	Rgn	protein_coding	TRUE	Down
ENSMUSG00000031059	1489.21	-0.302975	0.259773	-1.16631	0.24349	0.461901	Ndufb11	protein_coding	FALSE	No_Change
ENSMUSG00000031060	102.745	-0.1166	0.396733	-0.2939	0.768834	0.881153	Rbm10	protein_coding	FALSE	No_Change
ENSMUSG00000001924	718.03	0.389013	0.259966	1.4964	0.134549	0.315659	Uba1	protein_coding	FALSE	No_Change
ENSMUSG00000031065	263.256	0.00767499	0.296613	0.0258755	0.979357	0.989267	Cdk16	protein_coding	FALSE	No_Change
ENSMUSG00000001127	431.271	-0.0364436	0.266578	-0.136709	0.891261	0.94855	Araf	protein_coding	FALSE	No_Change
ENSMUSG00000001134	1789.62	-0.0552801	0.258158	-0.214132	0.830444	0.916095	Uxt	protein_coding	FALSE	No_Change
ENSMUSG00000086877	657.082	-0.260227	0.274083	-0.949449	0.342393	0.560577	A230072C01Rik	processed_transcript	FALSE	No_Change
ENSMUSG00000036782	38.0556	3.21765	0.874673	3.67869	0.000234437	0.00276034	Klhl13	protein_coding	TRUE	Up
ENSMUSG00000036769	183.647	-0.211207	0.329194	-0.641587	0.521141	0.713642	Wdr44	protein_coding	FALSE	No_Change
ENSMUSG00000006373	772.243	0.211571	0.230981	0.915968	0.359684	0.577775	Pgrmc1	protein_coding	FALSE	No_Change
ENSMUSG00000059708	76.1813	-0.900125	0.406006	-2.21702	0.0266215	0.106178	Akap17b	protein_coding	FALSE	No_Change
ENSMUSG00000016319	1418.45	0.382138	0.263531	1.45007	0.147039	0.332503	Slc25a5	protein_coding	FALSE	No_Change
ENSMUSG00000006423	231.62	-0.653107	0.310847	-2.10106	0.035636	0.129258	C330007P06Rik	protein_coding	FALSE	No_Change
ENSMUSG00000016308	922.737	0.22748	0.228592	0.995135	0.319671	0.539283	Ube2a	protein_coding	FALSE	No_Change
ENSMUSG00000044149	129.879	0.579611	0.348573	1.66281	0.0963504	0.254667	Nkrf	protein_coding	FALSE	No_Change
ENSMUSG00000079641	16843.3	-0.361343	0.300926	-1.20077	0.229841	0.444204	Rpl39	protein_coding	FALSE	No_Change
ENSMUSG00000036572	456.159	-0.347087	0.298681	-1.16207	0.245209	0.464138	Upf3b	protein_coding	FALSE	No_Change
ENSMUSG00000016409	378.049	-0.98397	0.268373	-3.66642	0.000245969	0.00284643	Nkap	protein_coding	FALSE	No_Change
ENSMUSG00000016427	1778.46	-0.23339	0.254439	-0.917271	0.359001	0.577153	Ndufa1	protein_coding	FALSE	No_Change
ENSMUSG00000073243	370.405	0.108561	0.326721	0.332275	0.739682	0.862895	Gm9	protein_coding	FALSE	No_Change
ENSMUSG00000080241	166.482	0.463412	0.321591	1.441	0.149585	0.335909	Dppa3-ps	transcribed_processed_pseudogene	FALSE	No_Change
ENSMUSG00000095180	119.489	1.22099	0.399624	3.05535	0.00224801	0.016655	Rhox5	protein_coding	TRUE	Up
ENSMUSG00000068048	44.8559	-2.94511	0.66475	-4.4304	9.40595e-06	0.000182115	Rhox9	protein_coding	TRUE	Down
ENSMUSG00000016534	3250.47	-0.728235	0.222716	-3.26979	0.00107627	0.00938397	Lamp2	protein_coding	FALSE	No_Change
ENSMUSG00000031095	594.687	0.850234	0.299414	2.83966	0.00451616	0.0283309	Cul4b	protein_coding	FALSE	No_Change
ENSMUSG00000000355	1408.35	-0.156298	0.228497	-0.684028	0.493957	0.691822	Mcts1	protein_coding	FALSE	No_Change
ENSMUSG00000048970	103.332	0.75388	0.394272	1.91208	0.0558661	0.177073	C1galt1c1	protein_coding	FALSE	No_Change
ENSMUSG00000080896	203.116	-0.501188	0.385777	-1.29916	0.193888	0.396832	Gm14567	processed_pseudogene	FALSE	No_Change
ENSMUSG00000037475	932.96	-0.188111	0.270829	-0.694574	0.487322	0.686577	Thoc2	protein_coding	FALSE	No_Change
ENSMUSG00000025860	609.218	-0.305428	0.281892	-1.08349	0.278589	0.499635	Xiap	protein_coding	FALSE	No_Change
ENSMUSG00000025862	3742.13	-0.977355	0.235399	-4.1519	3.29725e-05	0.000526947	Stag2	protein_coding	FALSE	No_Change
ENSMUSG00000045284	64.9506	1.65157	0.544645	3.03239	0.00242628	0.0176053	Dcaf12l1	protein_coding	TRUE	Up
ENSMUSG00000001173	166.633	-0.590483	0.323476	-1.82543	0.0679357	0.202589	Ocrl	protein_coding	FALSE	No_Change
ENSMUSG00000063785	613.273	0.976861	0.256241	3.81228	0.000137693	0.00175961	Utp14a	protein_coding	FALSE	No_Change
ENSMUSG00000036932	127.069	-1.42421	0.375069	-3.7972	0.000146339	0.00185291	Aifm1	protein_coding	TRUE	Down
ENSMUSG00000031105	185.53	0.389576	0.358143	1.08777	0.276698	0.497262	Slc25a14	protein_coding	FALSE	No_Change
ENSMUSG00000031107	465.909	-0.168562	0.264373	-0.637592	0.523739	0.715976	Rbmx2	protein_coding	FALSE	No_Change
ENSMUSG00000050029	157.549	-1.49854	0.453623	-3.30348	0.000954931	0.00849087	Rap2c	protein_coding	TRUE	Down
ENSMUSG00000031118	124.254	-1.12235	0.504579	-2.22433	0.0261265	0.104661	1700080O16Rik	protein_coding	FALSE	No_Change
ENSMUSG00000083621	99.4862	-0.263745	0.425685	-0.619579	0.535535	0.725136	Gm14586	processed_pseudogene	FALSE	No_Change
ENSMUSG00000025626	1492.89	3.78412	0.381775	9.91189	3.69582e-23	5.09136e-20	Phf6	protein_coding	TRUE	Up
ENSMUSG00000025630	40032.8	-0.265374	0.21003	-1.26351	0.206407	0.414257	Hprt	protein_coding	FALSE	No_Change
ENSMUSG00000023074	5225.38	-0.393244	0.270467	-1.45394	0.145962	0.330937	Mospd1	protein_coding	FALSE	No_Change
ENSMUSG00000054727	118.789	-0.837338	0.414239	-2.02139	0.0432397	0.147755	1700013H16Rik	protein_coding	FALSE	No_Change
ENSMUSG00000054626	333.955	-0.296805	0.35386	-0.838764	0.401602	0.613851	Xlr	protein_coding	FALSE	No_Change
ENSMUSG00000073177	155.524	0.710652	0.358193	1.98399	0.0472571	0.156871	Gm773	protein_coding	FALSE	No_Change
ENSMUSG00000085114	379.903	-2.24358	0.379019	-5.91945	3.23025e-09	1.67293e-07	1600025M17Rik	lincRNA	TRUE	Down
ENSMUSG00000061273	429.726	-0.185543	0.252656	-0.73437	0.462723	0.667988	Mmgt1	protein_coding	FALSE	No_Change
ENSMUSG00000067873	297.063	-0.639537	0.269813	-2.3703	0.0177737	0.0787809	Htatsf1	protein_coding	FALSE	No_Change
ENSMUSG00000031134	524.961	-0.363648	0.249787	-1.45583	0.145438	0.330184	Rbmx	protein_coding	FALSE	No_Change
ENSMUSG00000079584	184.461	1.87199	0.428417	4.36955	1.24505e-05	0.000231659	Gm364	protein_coding	TRUE	Up
ENSMUSG00000046180	143.395	1.0528	0.437745	2.40505	0.0161702	0.0738598	4930550L24Rik	protein_coding	FALSE	No_Change
ENSMUSG00000062949	239.68	-0.421603	0.344233	-1.22476	0.220666	0.432294	Atp11c	protein_coding	FALSE	No_Change
ENSMUSG00000000838	340.269	-1.1849	0.296735	-3.99313	6.52074e-05	0.000935726	Fmr1	protein_coding	TRUE	Down
ENSMUSG00000062170	1662.33	0.384286	0.2192	1.75313	0.07958	0.224743	Fmr1nb	protein_coding	FALSE	No_Change
ENSMUSG00000035847	115.93	-0.307135	0.536273	-0.572721	0.566833	0.746522	Ids	protein_coding	FALSE	No_Change
ENSMUSG00000045237	349.68	0.32684	0.283125	1.1544	0.248336	0.466723	1110012L19Rik	protein_coding	FALSE	No_Change
ENSMUSG00000031337	81.8092	-2.18824	0.482427	-4.53589	5.736e-06	0.000118292	Mtm1	protein_coding	TRUE	Down
ENSMUSG00000015217	1045.92	-0.127307	0.283093	-0.4497	0.652926	0.807425	Hmgb3	protein_coding	FALSE	No_Change
ENSMUSG00000073131	388.272	-0.0774995	0.255208	-0.303672	0.761378	0.876252	Vma21	protein_coding	FALSE	No_Change
ENSMUSG00000031347	307.531	-0.736011	0.342604	-2.14829	0.031691	0.119413	Cetn2	protein_coding	FALSE	No_Change
ENSMUSG00000050424	89.3785	3.25242	0.53469	6.08281	1.18093e-09	7.04467e-08	Pnma5	protein_coding	TRUE	Up
ENSMUSG00000079845	61.2671	1.28433	0.487955	2.63207	0.00848666	0.0461739	Xlr4a	protein_coding	TRUE	Up
ENSMUSG00000058328	82.3607	0.0126473	0.418195	0.0302427	0.975874	0.98755	Xlr5a	protein_coding	FALSE	No_Change
ENSMUSG00000067768	286.965	0.832321	0.310633	2.67943	0.00737466	0.0415791	Xlr4b	protein_coding	FALSE	No_Change
ENSMUSG00000031362	150.44	0.487261	0.386482	1.26076	0.207395	0.415307	Xlr4c	protein_coding	FALSE	No_Change
ENSMUSG00000031371	87.0518	0.998879	0.490772	2.03532	0.0418184	0.144383	Haus7	protein_coding	FALSE	No_Change
ENSMUSG00000019558	398.795	-1.01913	0.274542	-3.71211	0.000205541	0.00244519	Slc6a8	protein_coding	TRUE	Down
ENSMUSG00000002015	3704.86	0.822073	0.364154	2.25749	0.0239777	0.0980751	Bcap31	protein_coding	FALSE	No_Change
ENSMUSG00000002010	2009.13	0.211026	0.259161	0.814266	0.415493	0.626788	Idh3g	protein_coding	FALSE	No_Change
ENSMUSG00000002014	3483.15	0.552393	0.223395	2.47273	0.0134087	0.0648135	Ssr4	protein_coding	FALSE	No_Change
ENSMUSG00000031389	174.244	0.689395	0.319249	2.15943	0.0308172	0.117712	Arhgap4	protein_coding	FALSE	No_Change
ENSMUSG00000031388	318.739	0.703829	0.274412	2.56486	0.0103217	0.0533542	Naa10	protein_coding	FALSE	No_Change
ENSMUSG00000031387	481.841	-0.832435	0.324689	-2.56379	0.0103535	0.0534196	Renbp	protein_coding	FALSE	No_Change
ENSMUSG00000031386	306.946	0.173914	0.281441	0.61794	0.536615	0.7256	Hcfc1	protein_coding	FALSE	No_Change
ENSMUSG00000031392	98.7466	-0.11623	0.417634	-0.278306	0.780777	0.888044	Irak1	protein_coding	FALSE	No_Change
ENSMUSG00000031397	191.679	-0.439131	0.331741	-1.32372	0.185597	0.386806	Tktl1	protein_coding	FALSE	No_Change
ENSMUSG00000001964	208.803	0.575933	0.335625	1.716	0.0861623	0.236731	Emd	protein_coding	FALSE	No_Change
ENSMUSG00000008682	11039.4	0.304256	0.213215	1.42699	0.153582	0.341029	Rpl10	protein_coding	FALSE	No_Change
ENSMUSG00000009995	97.5193	-0.793828	0.397139	-1.99887	0.0456228	0.153564	Taz	protein_coding	FALSE	No_Change
ENSMUSG00000019087	298.863	0.609531	0.301207	2.02363	0.0430085	0.147353	Atp6ap1	protein_coding	FALSE	No_Change
ENSMUSG00000001962	401.534	0.403568	0.334624	1.20603	0.227804	0.442379	Fam50a	protein_coding	FALSE	No_Change
ENSMUSG00000015289	775.872	0.16876	0.235125	0.717745	0.472915	0.675396	Lage3	protein_coding	FALSE	No_Change
ENSMUSG00000015290	660.663	-0.411068	0.251642	-1.63354	0.102356	0.263956	Ubl4a	protein_coding	FALSE	No_Change
ENSMUSG00000004221	113.311	-0.365595	0.371382	-0.984418	0.32491	0.545051	Ikbkg	protein_coding	FALSE	No_Change
ENSMUSG00000079536	163.306	-0.061744	0.331354	-0.186338	0.852179	0.927543	Ctag2l1	protein_coding	FALSE	No_Change
ENSMUSG00000031403	1834.45	0.0990383	0.23135	0.428088	0.668587	0.817835	Dkc1	protein_coding	FALSE	No_Change
ENSMUSG00000031402	116.468	0.716717	0.389292	1.84108	0.06561	0.197691	Mpp1	protein_coding	FALSE	No_Change
ENSMUSG00000073094	78.0903	-0.814794	0.464568	-1.75388	0.0794518	0.224657	Smim9	protein_coding	FALSE	No_Change
ENSMUSG00000031201	530.423	0.562422	0.275553	2.04107	0.0412443	0.143191	Brcc3	protein_coding	FALSE	No_Change
ENSMUSG00000031197	2956.03	0.103417	0.310421	0.333149	0.739022	0.86263	Vbp1	protein_coding	FALSE	No_Change
ENSMUSG00000016382	166.305	1.1679	0.531352	2.19799	0.02795	0.109573	Pls3	protein_coding	FALSE	No_Change
ENSMUSG00000035476	96.4514	0.134096	0.419222	0.319869	0.749068	0.868323	Tab3	protein_coding	FALSE	No_Change
ENSMUSG00000025059	103.899	-0.342289	0.480189	-0.71282	0.475957	0.677119	Gk	protein_coding	FALSE	No_Change
ENSMUSG00000096153	127.211	-1.04692	0.41174	-2.54267	0.0110008	0.0560868	BC061195	lincRNA	FALSE	No_Change
ENSMUSG00000006678	351.565	-0.161151	0.266225	-0.605318	0.544968	0.73135	Pola1	protein_coding	FALSE	No_Change
ENSMUSG00000087640	630.511	0.231233	0.24941	0.927118	0.353865	0.571628	Gm14798	antisense	FALSE	No_Change
ENSMUSG00000079509	733.663	0.231634	0.248693	0.931407	0.351643	0.569107	Zfx	protein_coding	FALSE	No_Change
ENSMUSG00000035150	391.904	-0.187818	0.266953	-0.703562	0.481705	0.682329	Eif2s3x	protein_coding	FALSE	No_Change
ENSMUSG00000043929	255.321	-0.449298	0.334405	-1.34357	0.179087	0.378157	Klhl15	protein_coding	FALSE	No_Change
ENSMUSG00000079508	1059.93	0.324583	0.254527	1.27524	0.202224	0.408242	Apoo	protein_coding	FALSE	No_Change
ENSMUSG00000057421	243.163	0.996081	0.306145	3.25363	0.00113942	0.00983501	Las1l	protein_coding	FALSE	No_Change
ENSMUSG00000047694	563.53	-0.0736231	0.24461	-0.300981	0.763429	0.877715	Yipf6	protein_coding	FALSE	No_Change
ENSMUSG00000059327	298.648	0.292389	0.30691	0.952685	0.34075	0.559229	Eda	protein_coding	FALSE	No_Change
ENSMUSG00000031221	982.473	0.683651	0.244099	2.80071	0.0050991	0.0312479	Igbp1	protein_coding	FALSE	No_Change
ENSMUSG00000015668	1405.9	-0.0383339	0.265191	-0.144552	0.885065	0.945236	Pdzd11	protein_coding	FALSE	No_Change
ENSMUSG00000034311	351.011	0.109215	0.305488	0.35751	0.72071	0.850138	Kif4	protein_coding	FALSE	No_Change
ENSMUSG00000000881	129.222	-0.361784	0.465066	-0.777921	0.436616	0.645945	Dlg3	protein_coding	FALSE	No_Change
ENSMUSG00000009670	91.6509	-0.664147	0.423659	-1.56765	0.116964	0.287218	Tex11	protein_coding	FALSE	No_Change
ENSMUSG00000046032	75.8099	-1.68758	0.434583	-3.88322	0.000103083	0.00139497	Snx12	protein_coding	TRUE	Down
ENSMUSG00000031311	946.872	-0.0684139	0.267534	-0.255721	0.798166	0.898851	Nono	protein_coding	FALSE	No_Change
ENSMUSG00000031314	475.098	-0.109285	0.285091	-0.383334	0.701472	0.838423	Taf1	protein_coding	FALSE	No_Change
ENSMUSG00000034160	556.294	-1.07198	0.26043	-4.11621	3.85158e-05	0.000596173	Ogt	protein_coding	TRUE	Down
ENSMUSG00000079480	2364.84	-0.74077	0.247424	-2.99393	0.00275412	0.0195571	Pin4	protein_coding	FALSE	No_Change
ENSMUSG00000051220	160.21	-0.550511	0.316299	-1.74048	0.0817747	0.228505	Ercc6l	protein_coding	FALSE	No_Change
ENSMUSG00000031320	11525.3	0.288133	0.211913	1.35967	0.173933	0.371489	Rps4x	protein_coding	FALSE	No_Change
ENSMUSG00000051159	4631.87	-0.570213	0.234038	-2.43641	0.0148337	0.0695539	Cited1	protein_coding	FALSE	No_Change
ENSMUSG00000031325	141.044	-0.0976948	0.341061	-0.286444	0.774538	0.883605	4930519F16Rik	transcribed_unitary_pseudogene	FALSE	No_Change
ENSMUSG00000031327	547.883	-1.5256	0.309042	-4.93653	7.95232e-07	2.25414e-05	Chic1	protein_coding	TRUE	Down
ENSMUSG00000031329	162.968	2.56907	0.422925	6.07452	1.2436e-09	7.32128e-08	Tsx	protein_coding	TRUE	Up
ENSMUSG00000085715	712.701	-1.51143	0.323901	-4.66632	3.06637e-06	6.90235e-05	Tsix	antisense	TRUE	Down
ENSMUSG00000086503	968.471	-1.45512	0.258318	-5.63306	1.77035e-08	7.76699e-07	Xist	lincRNA	TRUE	Down
ENSMUSG00000056537	587.09	0.0436686	0.254534	0.171563	0.863781	0.934169	Rlim	protein_coding	FALSE	No_Change
ENSMUSG00000046449	81.1934	1.0065	0.424612	2.37039	0.0177691	0.0787809	Nexmif	protein_coding	FALSE	No_Change
ENSMUSG00000031333	302.419	0.451167	0.274613	1.64292	0.1004	0.261161	Abcb7	protein_coding	FALSE	No_Change
ENSMUSG00000087174	140.541	-0.351307	0.347078	-1.01218	0.31145	0.532237	5530601H04Rik	processed_transcript	FALSE	No_Change
ENSMUSG00000031226	4897.19	0.428803	0.231246	1.85432	0.063694	0.193947	Pbdc1	protein_coding	FALSE	No_Change
ENSMUSG00000031229	1496.11	-1.06897	0.250012	-4.27567	1.90562e-05	0.000333144	Atrx	protein_coding	TRUE	Down
ENSMUSG00000031232	344.782	-0.90694	0.280618	-3.23193	0.00122956	0.0104817	Magt1	protein_coding	FALSE	No_Change
ENSMUSG00000031231	1398.35	-0.566731	0.315694	-1.79519	0.0726228	0.211499	Cox7b	protein_coding	FALSE	No_Change
ENSMUSG00000031242	87.2948	0.119597	0.484481	0.246856	0.80502	0.902975	2610002M06Rik	protein_coding	FALSE	No_Change
ENSMUSG00000063663	896.021	-0.30819	0.268424	-1.14815	0.250908	0.469378	Brwd3	protein_coding	FALSE	No_Change
ENSMUSG00000086629	262.055	-0.873948	0.329029	-2.65615	0.00790396	0.0437889	2810403D21Rik	processed_transcript	FALSE	No_Change
ENSMUSG00000031245	205.584	-0.0563436	0.370897	-0.151912	0.879257	0.943295	Hmgn5	protein_coding	FALSE	No_Change
ENSMUSG00000025665	113.226	-0.0395904	0.439594	-0.0900612	0.928239	0.965671	Rps6ka6	protein_coding	FALSE	No_Change
ENSMUSG00000025525	415.964	0.427075	0.327675	1.30335	0.192456	0.395123	Apool	protein_coding	FALSE	No_Change
ENSMUSG00000025531	255.034	-0.323783	0.290452	-1.11476	0.264955	0.485217	Chm	protein_coding	FALSE	No_Change
ENSMUSG00000050435	116.905	-0.292179	0.439097	-0.665409	0.505789	0.701687	Ube2dnl1	protein_coding	FALSE	No_Change
ENSMUSG00000034480	91.5764	-2.9503	0.406936	-7.25003	4.16678e-13	5.85731e-11	Diaph2	protein_coding	TRUE	Down
ENSMUSG00000031256	153.294	-0.107311	0.345578	-0.310526	0.756161	0.872581	Cstf2	protein_coding	FALSE	No_Change
ENSMUSG00000031262	217.191	0.0946541	0.332883	0.284347	0.776145	0.884528	Cenpi	protein_coding	FALSE	No_Change
ENSMUSG00000048007	3069.61	-0.567226	0.218542	-2.5955	0.00944528	0.0501594	Timm8a1	protein_coding	FALSE	No_Change
ENSMUSG00000031264	124.51	0.163131	0.386525	0.422045	0.672992	0.8206	Btk	protein_coding	FALSE	No_Change
ENSMUSG00000079435	6139.33	-0.00129559	0.254054	-0.00509965	0.995931	0.997234	Rpl36a	protein_coding	FALSE	No_Change
ENSMUSG00000031266	419.5	-0.125072	0.274175	-0.456176	0.648263	0.803823	Gla	protein_coding	FALSE	No_Change
ENSMUSG00000045427	501.742	0.172001	0.262004	0.656483	0.511513	0.706073	Hnrnph2	protein_coding	FALSE	No_Change
ENSMUSG00000009941	85.4155	1.70631	0.58794	2.90219	0.00370562	0.0243566	Nxf2	protein_coding	TRUE	Up
ENSMUSG00000072969	68.6116	0.75184	0.469362	1.60183	0.109193	0.274897	Armcx5	protein_coding	FALSE	No_Change
ENSMUSG00000072964	146.264	-0.390496	0.360434	-1.08341	0.278628	0.499635	Bhlhb9	protein_coding	FALSE	No_Change
ENSMUSG00000047844	57.8186	2.53207	0.564289	4.48718	7.21735e-06	0.000144096	Bex4	protein_coding	TRUE	Up
ENSMUSG00000051579	316.444	1.01595	0.37082	2.73973	0.00614892	0.0362618	Tceal8	protein_coding	TRUE	Up
ENSMUSG00000050071	766.019	0.255259	0.255753	0.998069	0.318246	0.53833	Bex1	protein_coding	FALSE	No_Change
ENSMUSG00000079428	148.331	0.336826	0.344549	0.977585	0.328279	0.547819	Tceal7	protein_coding	FALSE	No_Change
ENSMUSG00000031422	312.925	0.777944	0.282588	2.75292	0.00590659	0.0350126	Morf4l2	protein_coding	FALSE	No_Change
ENSMUSG00000042595	63.2213	-0.364799	0.648167	-0.562816	0.57356	0.750938	Fam199x	protein_coding	FALSE	No_Change
ENSMUSG00000051257	340.72	1.74607	0.322515	5.41392	6.16586e-08	2.35947e-06	Trap1a	protein_coding	TRUE	Up
ENSMUSG00000031433	130.192	-0.165506	0.471048	-0.351356	0.725321	0.853144	Rbm41	protein_coding	FALSE	No_Change
ENSMUSG00000072944	352.08	1.40536	0.296512	4.73965	2.14092e-06	5.10265e-05	Nup62cl	protein_coding	TRUE	Up
ENSMUSG00000031432	15342.1	0.414102	0.293056	1.41305	0.157642	0.346802	Prps1	protein_coding	FALSE	No_Change
ENSMUSG00000031429	144.222	-0.0513424	0.371488	-0.138207	0.890076	0.948264	Psmd10	protein_coding	FALSE	No_Change
ENSMUSG00000042271	482.173	0.336027	0.346903	0.968649	0.332721	0.552103	Nxt2	protein_coding	FALSE	No_Change
ENSMUSG00000031278	986.205	-0.960396	0.229162	-4.19091	2.77837e-05	0.000457833	Acsl4	protein_coding	FALSE	No_Change
ENSMUSG00000041718	3478.32	-0.925831	0.235271	-3.93517	8.31363e-05	0.0011592	Alg13	protein_coding	FALSE	No_Change
ENSMUSG00000072934	65.7232	1.34276	0.504429	2.66193	0.00776938	0.0431577	Trpc5os	protein_coding	TRUE	Up
ENSMUSG00000041688	310.971	0.446632	0.286638	1.55817	0.119192	0.291133	Amot	protein_coding	FALSE	No_Change
ENSMUSG00000079387	77.0536	1.59996	0.486202	3.29073	0.000999283	0.00879062	Luzp4	protein_coding	TRUE	Up
ENSMUSG00000072923	36.8394	2.22963	0.863272	2.58277	0.00980107	0.0514164	Gm10439	protein_coding	FALSE	No_Change
ENSMUSG00000041353	2432.72	-0.148709	0.278068	-0.534791	0.592794	0.765446	Tmem29	protein_coding	FALSE	No_Change
ENSMUSG00000025269	76.8561	1.04176	0.512081	2.03437	0.0419139	0.144568	Apex2	protein_coding	FALSE	No_Change
ENSMUSG00000025266	184.294	-0.69526	0.346469	-2.0067	0.0447814	0.151541	Gnl3l	protein_coding	FALSE	No_Change
ENSMUSG00000025265	100.025	-0.273343	0.381661	-0.716192	0.473873	0.676018	Fgd1	protein_coding	FALSE	No_Change
ENSMUSG00000025264	2673.64	-0.135856	0.307211	-0.442225	0.658327	0.812225	Tsr2	protein_coding	FALSE	No_Change
ENSMUSG00000041245	179.449	-2.31733	0.33803	-6.8554	7.11123e-12	7.31077e-10	Wnk3	protein_coding	TRUE	Down
ENSMUSG00000025261	617.971	-0.214383	0.255818	-0.838027	0.402016	0.613851	Huwe1	protein_coding	FALSE	No_Change
ENSMUSG00000025260	100.7	-0.678921	0.385109	-1.76293	0.0779124	0.221852	Hsd17b10	protein_coding	FALSE	No_Change
ENSMUSG00000025257	92.6641	0.523331	0.406226	1.28827	0.19765	0.401814	Ribc1	protein_coding	FALSE	No_Change
ENSMUSG00000041133	363.116	0.390134	0.303954	1.28353	0.199307	0.403699	Smc1a	protein_coding	FALSE	No_Change
ENSMUSG00000081306	485.525	-0.384946	0.330545	-1.16458	0.244189	0.462972	Gm15266	unprocessed_pseudogene	FALSE	No_Change
ENSMUSG00000087403	103.733	-0.732406	0.435075	-1.6834	0.0922971	0.24689	Kantr	protein_coding	FALSE	No_Change
ENSMUSG00000095597	210.191	-0.136472	0.314998	-0.433248	0.664835	0.815486	Rps7-ps3	transcribed_processed_pseudogene	FALSE	No_Change
ENSMUSG00000041649	410.96	-0.640573	0.272995	-2.34647	0.0189524	0.0822066	Klf8	protein_coding	FALSE	No_Change
ENSMUSG00000050148	73.4989	-0.794524	0.468317	-1.69655	0.0897811	0.24261	Ubqln2	protein_coding	FALSE	No_Change
ENSMUSG00000079350	101.146	1.34629	0.477119	2.82172	0.00477673	0.0295351	Magea8	protein_coding	TRUE	Up
ENSMUSG00000079349	280.476	0.657503	0.420398	1.564	0.117818	0.288594	Magea5	protein_coding	FALSE	No_Change
ENSMUSG00000025283	29744.1	-0.936515	0.230096	-4.0701	4.69922e-05	0.00070782	Sat1	protein_coding	FALSE	No_Change
ENSMUSG00000025287	490.066	-0.452486	0.312823	-1.44646	0.148048	0.333799	Acot9	protein_coding	FALSE	No_Change
ENSMUSG00000025289	702.345	0.0760398	0.288231	0.263816	0.791922	0.895544	Prdx4	protein_coding	FALSE	No_Change
ENSMUSG00000071708	2821.03	-0.473158	0.257794	-1.83542	0.0664442	0.198986	Sms	protein_coding	FALSE	No_Change
ENSMUSG00000046873	517.641	-0.582287	0.261588	-2.22597	0.0260162	0.10449	Mbtps2	protein_coding	FALSE	No_Change
ENSMUSG00000091736	310.163	-0.658317	0.290148	-2.2689	0.0232742	0.0958234	Yy2	protein_coding	FALSE	No_Change
ENSMUSG00000031309	69.5048	-0.230497	0.484934	-0.475316	0.634562	0.795136	Rps6ka3	protein_coding	FALSE	No_Change
ENSMUSG00000067194	2075.76	-0.170322	0.219233	-0.776896	0.43722	0.646434	Eif1ax	protein_coding	FALSE	No_Change
ENSMUSG00000041020	316.581	-0.948894	0.301149	-3.15091	0.0016276	0.0132674	Map7d2	protein_coding	FALSE	No_Change
ENSMUSG00000044150	230.645	0.362805	0.328349	1.10494	0.269187	0.489482	Bclaf3	protein_coding	FALSE	No_Change
ENSMUSG00000031303	688.316	-0.249663	0.256009	-0.975212	0.329455	0.549198	Map3k15	protein_coding	FALSE	No_Change
ENSMUSG00000031299	1550.81	0.113051	0.241527	0.468067	0.639737	0.798425	Pdha1	protein_coding	FALSE	No_Change
ENSMUSG00000059461	131.965	0.0912935	0.358917	0.254358	0.799219	0.899037	Gm7331	processed_pseudogene	FALSE	No_Change
ENSMUSG00000031353	2094.73	0.0469863	0.322338	0.145767	0.884105	0.944728	Rbbp7	protein_coding	FALSE	No_Change
ENSMUSG00000038344	778.797	-0.919058	0.237787	-3.86505	0.000111066	0.00147973	Txlng	protein_coding	FALSE	No_Change
ENSMUSG00000031357	1421.9	-1.37509	0.247414	-5.55784	2.73136e-08	1.11986e-06	Syap1	protein_coding	TRUE	Down
ENSMUSG00000092752	122.222	1.62506	0.399174	4.07106	4.6799e-05	0.000706912	Mir3473a	miRNA	TRUE	Up
ENSMUSG00000031360	222.023	-1.48404	0.290809	-5.10313	3.34089e-07	1.05078e-05	Ctps2	protein_coding	TRUE	Down
ENSMUSG00000031370	324.807	0.030302	0.30225	0.100255	0.920142	0.961313	Zrsr2	protein_coding	FALSE	No_Change
ENSMUSG00000040749	270.06	-0.0704992	0.320363	-0.22006	0.825824	0.913486	Siah1b	protein_coding	FALSE	No_Change
ENSMUSG00000031381	82.2176	0.526927	0.428387	1.23003	0.218688	0.429641	Piga	protein_coding	FALSE	No_Change
ENSMUSG00000079317	63.5641	-0.779467	0.496051	-1.57134	0.116103	0.28636	Trappc2	protein_coding	FALSE	No_Change
ENSMUSG00000079316	399.983	0.23428	0.274632	0.853069	0.393621	0.606875	Rab9	protein_coding	FALSE	No_Change
ENSMUSG00000049775	80.446	0.754743	0.499545	1.51086	0.130824	0.309767	Tmsb4x	protein_coding	FALSE	No_Change
ENSMUSG00000031358	192.102	0.236252	0.335813	0.703521	0.481731	0.682329	Msl3	protein_coding	FALSE	No_Change
ENSMUSG00000031352	330.186	-0.540111	0.29161	-1.85217	0.0640011	0.194438	Hccs	protein_coding	FALSE	No_Change
ENSMUSG00000095562	326.3	-0.821098	0.263058	-3.12136	0.00180021	0.0142647	Erdr1	lincRNA	FALSE	No_Change
ENSMUSG00000040374	125.371	0.488531	0.355168	1.37549	0.168978	0.364816	Pex2	protein_coding	FALSE	No_Change
ENSMUSG00000040269	1011.09	0.0617163	0.241573	0.255477	0.798355	0.898851	Mrps28	protein_coding	FALSE	No_Change
ENSMUSG00000027506	2581.88	-0.23653	0.224703	-1.05264	0.292508	0.512589	Tpd52	protein_coding	FALSE	No_Change
ENSMUSG00000069114	2870.52	-1.56471	0.264503	-5.91566	3.30548e-09	1.69911e-07	Zbtb10	protein_coding	TRUE	Down
ENSMUSG00000027533	175.265	1.01094	0.328649	3.07603	0.00209775	0.015861	Fabp5	protein_coding	TRUE	Up
ENSMUSG00000027531	98.932	0.635748	0.4009	1.5858	0.112784	0.281165	Impa1	protein_coding	FALSE	No_Change
ENSMUSG00000039795	79.8318	-0.682078	0.399323	-1.70809	0.0876202	0.239305	Zfand1	protein_coding	FALSE	No_Change
ENSMUSG00000027536	496.163	0.268755	0.252593	1.06398	0.287336	0.509177	Chmp4c	protein_coding	FALSE	No_Change
ENSMUSG00000027534	1499.1	0.223643	0.219447	1.01912	0.308146	0.529303	Snx16	protein_coding	FALSE	No_Change
ENSMUSG00000027552	614.988	-0.140259	0.268761	-0.521874	0.601758	0.772088	E2f5	protein_coding	FALSE	No_Change
ENSMUSG00000078784	3934.12	-0.271915	0.302634	-0.898494	0.368922	0.584841	Rbis	protein_coding	FALSE	No_Change
ENSMUSG00000047213	295.815	-0.180999	0.30493	-0.593576	0.552796	0.735069	Ythdf3	protein_coding	FALSE	No_Change
ENSMUSG00000027599	269.475	0.0630977	0.304568	0.207171	0.835876	0.918997	Armc1	protein_coding	FALSE	No_Change
ENSMUSG00000027601	194.938	-0.174563	0.381033	-0.458131	0.646858	0.803298	Mtfr1	protein_coding	FALSE	No_Change
ENSMUSG00000002428	84.8447	-1.5976	0.446283	-3.57979	0.000343867	0.00374772	Hltf	protein_coding	TRUE	Down
ENSMUSG00000027630	161.186	-0.00659387	0.346596	-0.0190247	0.984821	0.991443	Tbl1xr1	protein_coding	FALSE	No_Change
ENSMUSG00000027699	653.913	-1.05773	0.270824	-3.9056	9.39912e-05	0.00128966	Ect2	protein_coding	TRUE	Down
ENSMUSG00000039221	626.537	-0.404897	0.311886	-1.29822	0.194211	0.396832	Rpl22l1	protein_coding	FALSE	No_Change
ENSMUSG00000104444	354.631	-0.568617	0.320089	-1.77643	0.0756613	0.217149	Gm33051	antisense	FALSE	No_Change
ENSMUSG00000037730	258.008	-0.215613	0.362939	-0.594073	0.552463	0.73491	Mynn	protein_coding	FALSE	No_Change
ENSMUSG00000097786	134.703	0.107633	0.362706	0.29675	0.766657	0.879536	4933429H19Rik	antisense	FALSE	No_Change
ENSMUSG00000027706	1069.93	0.0609436	0.248191	0.245551	0.80603	0.903431	Sec62	protein_coding	FALSE	No_Change
ENSMUSG00000037661	116.869	0.83986	0.432003	1.94411	0.0518827	0.1677	Gpr160	protein_coding	FALSE	No_Change
ENSMUSG00000027665	160.531	-0.317792	0.353128	-0.899934	0.368155	0.584163	Pik3ca	protein_coding	FALSE	No_Change
ENSMUSG00000027667	283.157	-0.375777	0.33657	-1.11649	0.264212	0.4844	Zfp639	protein_coding	FALSE	No_Change
ENSMUSG00000027668	462.003	0.200078	0.29148	0.686422	0.492447	0.69083	Mfn1	protein_coding	FALSE	No_Change
ENSMUSG00000027671	266.03	0.62113	0.361918	1.71622	0.0861225	0.236717	Actl6a	protein_coding	FALSE	No_Change
ENSMUSG00000037531	1900.85	0.0607098	0.237647	0.255463	0.798366	0.898851	Mrpl47	protein_coding	FALSE	No_Change
ENSMUSG00000027673	979.848	0.0659204	0.241088	0.273429	0.784523	0.890968	Ndufb5	protein_coding	FALSE	No_Change
ENSMUSG00000027677	428.271	0.0109497	0.254009	0.0431075	0.965616	0.983027	Ttc14	protein_coding	FALSE	No_Change
ENSMUSG00000027680	430.777	0.0957298	0.26984	0.354765	0.722765	0.851446	Fxr1	protein_coding	FALSE	No_Change
ENSMUSG00000027679	1898.49	0.00604868	0.273082	0.0221497	0.982329	0.99091	Dnajc19	protein_coding	FALSE	No_Change
ENSMUSG00000037400	174.317	-0.348185	0.328353	-1.0604	0.288963	0.510195	Atp11b	protein_coding	FALSE	No_Change
ENSMUSG00000027708	251.541	-0.727852	0.329854	-2.20659	0.0273428	0.108126	Dcun1d1	protein_coding	FALSE	No_Change
ENSMUSG00000027710	108.053	0.758297	0.412089	1.84013	0.065749	0.197695	Acad9	protein_coding	FALSE	No_Change
ENSMUSG00000033883	110.682	0.412399	0.461144	0.894297	0.371163	0.586723	Zfp267	protein_coding	FALSE	No_Change
ENSMUSG00000027714	946.811	0.0792304	0.24263	0.326549	0.744009	0.865372	Exosc9	protein_coding	FALSE	No_Change
ENSMUSG00000027715	3144.65	0.13286	0.230948	0.575279	0.565103	0.745383	Ccna2	protein_coding	FALSE	No_Change
ENSMUSG00000027722	186.131	-0.030735	0.335988	-0.0914765	0.927114	0.965084	Spata5	protein_coding	FALSE	No_Change
ENSMUSG00000069041	43.9422	1.53977	0.647195	2.37915	0.0173526	0.0776541	Slc25a31	protein_coding	FALSE	No_Change
ENSMUSG00000025758	172.219	-0.266481	0.361046	-0.73808	0.460466	0.666041	Plk4	protein_coding	FALSE	No_Change
ENSMUSG00000037818	62.8554	0.776727	0.474453	1.6371	0.10161	0.262918	Abhd18	protein_coding	FALSE	No_Change
ENSMUSG00000025762	3035.35	-0.474714	0.23518	-2.01852	0.0435374	0.148385	Larp1b	protein_coding	FALSE	No_Change
ENSMUSG00000049940	265.045	0.0694304	0.287878	0.24118	0.809416	0.905192	Pgrmc2	protein_coding	FALSE	No_Change
ENSMUSG00000106223	223.912	-0.932254	0.380896	-2.44753	0.014384	0.0679075	2400006E01Rik	lincRNA	FALSE	No_Change
ENSMUSG00000025764	197.084	1.24491	0.433931	2.8689	0.00411904	0.026368	Jade1	protein_coding	TRUE	Up
ENSMUSG00000037910	180.73	-0.221414	0.372669	-0.594131	0.552424	0.73491	1700018B24Rik	lincRNA	FALSE	No_Change
ENSMUSG00000023087	910.915	0.381077	0.327885	1.16223	0.245143	0.464138	Noct	protein_coding	FALSE	No_Change
ENSMUSG00000037161	91.3916	-2.1369	0.56352	-3.79206	0.000149403	0.00188328	Mgarp	protein_coding	TRUE	Down
ENSMUSG00000037152	1941.85	0.0267646	0.262514	0.101955	0.918792	0.960486	Ndufc1	protein_coding	FALSE	No_Change
ENSMUSG00000063273	986.665	-0.0697935	0.254939	-0.273766	0.784265	0.890968	Naa15	protein_coding	FALSE	No_Change
ENSMUSG00000027746	1476.55	-0.32387	0.218701	-1.48088	0.138638	0.321095	Ufm1	protein_coding	FALSE	No_Change
ENSMUSG00000027751	427.245	-0.0362932	0.306762	-0.118311	0.905821	0.957829	Supt20	protein_coding	FALSE	No_Change
ENSMUSG00000027752	1704.37	0.395702	0.252726	1.56574	0.11741	0.288109	Exosc8	protein_coding	FALSE	No_Change
ENSMUSG00000036632	99.3283	-0.382999	0.418626	-0.914894	0.360247	0.578411	Alg5	protein_coding	FALSE	No_Change
ENSMUSG00000036615	207.066	0.668371	0.298308	2.24054	0.0250559	0.101521	Rfxap	protein_coding	FALSE	No_Change
ENSMUSG00000027803	732.194	0.915509	0.237178	3.86001	0.000113382	0.00150188	Wwtr1	protein_coding	FALSE	No_Change
ENSMUSG00000036513	925.648	0.476509	0.241033	1.97694	0.0480479	0.158824	Commd2	protein_coding	FALSE	No_Change
ENSMUSG00000036503	280.123	-0.614987	0.304301	-2.02098	0.0432813	0.147755	Rnf13	protein_coding	FALSE	No_Change
ENSMUSG00000027806	583.825	-1.42418	0.290479	-4.90287	9.44448e-07	2.58149e-05	Tsc22d2	protein_coding	TRUE	Down
ENSMUSG00000027808	2025.57	0.450438	0.238113	1.8917	0.0585309	0.182674	Serp1	protein_coding	FALSE	No_Change
ENSMUSG00000027810	1215.03	0.239735	0.253929	0.944103	0.345117	0.562909	Eif2a	protein_coding	FALSE	No_Change
ENSMUSG00000075700	2026.42	-0.811484	0.258811	-3.13543	0.00171602	0.0137761	Selenot	protein_coding	FALSE	No_Change
ENSMUSG00000036432	177.393	-0.82289	1.13652	-0.724041	0.469041	0.672464	Siah2	protein_coding	FALSE	No_Change
ENSMUSG00000103473	149.422	1.10085	0.353993	3.10981	0.00187205	0.014653	Gm37696	antisense	TRUE	Up
ENSMUSG00000027770	459.693	0.695332	0.262224	2.65167	0.00800948	0.0442325	Dhx36	protein_coding	FALSE	No_Change
ENSMUSG00000027822	91.2964	-0.0367921	0.405479	-0.0907374	0.927701	0.965549	Slc33a1	protein_coding	FALSE	No_Change
ENSMUSG00000027823	780.9	0.25506	0.331222	0.770057	0.441266	0.649564	Gmps	protein_coding	FALSE	No_Change
ENSMUSG00000027828	687.567	-0.389172	0.237939	-1.63559	0.101924	0.263435	Ssr3	protein_coding	FALSE	No_Change
ENSMUSG00000034640	604.633	-0.71432	0.262877	-2.71732	0.00658125	0.0380939	Tiparp	protein_coding	FALSE	No_Change
ENSMUSG00000027829	492.876	0.412259	0.266292	1.54815	0.121587	0.294788	Ccnl1	protein_coding	FALSE	No_Change
ENSMUSG00000034544	81.7674	-0.559073	0.415312	-1.34615	0.178254	0.376977	Rsrc1	protein_coding	FALSE	No_Change
ENSMUSG00000027774	265.51	0.891864	0.29538	3.01938	0.00253296	0.0183075	Gfm1	protein_coding	FALSE	No_Change
ENSMUSG00000027775	1148.98	1.07879	0.246486	4.37667	1.20507e-05	0.000225557	Mfsd1	protein_coding	TRUE	Up
ENSMUSG00000034349	1335.87	0.443357	0.223756	1.98143	0.0475434	0.157593	Smc4	protein_coding	FALSE	No_Change
ENSMUSG00000034317	142.987	0.0507115	0.351019	0.144469	0.88513	0.945236	Trim59	protein_coding	FALSE	No_Change
ENSMUSG00000027782	543.755	-0.0797678	0.255543	-0.31215	0.754927	0.871887	Kpna4	protein_coding	FALSE	No_Change
ENSMUSG00000027784	139.205	0.449885	0.340904	1.31968	0.186941	0.388467	Ppm1l	protein_coding	FALSE	No_Change
ENSMUSG00000027787	2972.83	0.192575	0.223409	0.861984	0.388696	0.602462	Nmd3	protein_coding	FALSE	No_Change
ENSMUSG00000027835	2258.46	-0.128547	0.220599	-0.582719	0.560083	0.741507	Pdcd10	protein_coding	FALSE	No_Change
ENSMUSG00000027804	1342.16	0.470291	0.266978	1.76153	0.0781482	0.222156	Ppid	protein_coding	FALSE	No_Change
ENSMUSG00000027809	65.4832	0.839567	0.461998	1.81725	0.0691784	0.204331	Etfdh	protein_coding	FALSE	No_Change
ENSMUSG00000027956	83.3872	1.28762	0.478664	2.69003	0.00714458	0.0405704	Tmem144	protein_coding	TRUE	Up
ENSMUSG00000027998	550.479	0.60933	0.307761	1.97988	0.0477171	0.157941	Plrg1	protein_coding	FALSE	No_Change
ENSMUSG00000074513	112.779	-0.128312	0.447029	-0.287032	0.774088	0.883353	Arfip1	protein_coding	FALSE	No_Change
ENSMUSG00000102805	70.1914	-0.315608	0.474541	-0.665079	0.506	0.701838	Gm37240	protein_coding	FALSE	No_Change
ENSMUSG00000102919	108.402	0.327103	0.396304	0.825382	0.409155	0.619958	Gm37726	TEC	FALSE	No_Change
ENSMUSG00000028081	8169.33	0.0921851	0.21014	0.438683	0.660891	0.813477	Rps3a1	protein_coding	FALSE	No_Change
ENSMUSG00000074506	106.547	-0.0123025	0.35803	-0.0343618	0.972589	0.986336	Gm10705	processed_pseudogene	FALSE	No_Change
ENSMUSG00000003382	82.687	0.150311	0.420918	0.357104	0.721014	0.850138	Etv3	protein_coding	FALSE	No_Change
ENSMUSG00000004897	2892.52	-0.194529	0.214108	-0.908557	0.363584	0.580925	Hdgf	protein_coding	FALSE	No_Change
ENSMUSG00000019710	241.487	0.957611	0.378857	2.52763	0.0114835	0.0579477	Mrpl24	protein_coding	FALSE	No_Change
ENSMUSG00000004896	224.146	0.587466	0.314381	1.86864	0.0616723	0.189982	Rrnad1	protein_coding	FALSE	No_Change
ENSMUSG00000048039	222.746	0.503621	0.295112	1.70654	0.087907	0.239708	Isg20l2	protein_coding	FALSE	No_Change
ENSMUSG00000028069	252.711	0.222903	0.338601	0.658306	0.510341	0.705303	Gpatch4	protein_coding	FALSE	No_Change
ENSMUSG00000028070	77.2229	-0.693822	0.409912	-1.69261	0.0905292	0.24358	Naxe	protein_coding	FALSE	No_Change
ENSMUSG00000028068	94.6786	-0.759917	0.380581	-1.99673	0.0458547	0.153997	Iqgap3	protein_coding	FALSE	No_Change
ENSMUSG00000010538	120.945	-0.433108	0.40955	-1.05752	0.290273	0.512011	Tsacc	protein_coding	FALSE	No_Change
ENSMUSG00000001416	1639.44	0.863977	0.308127	2.80396	0.00504788	0.0309892	Cct3	protein_coding	FALSE	No_Change
ENSMUSG00000001418	331.435	-0.213075	0.274552	-0.77608	0.437702	0.646972	Glmp	protein_coding	FALSE	No_Change
ENSMUSG00000001415	230.674	0.0838655	0.316744	0.264774	0.791184	0.895003	Smg5	protein_coding	FALSE	No_Change
ENSMUSG00000028066	157.594	0.0853126	0.35393	0.241044	0.809521	0.905192	Pmf1	protein_coding	FALSE	No_Change
ENSMUSG00000050144	617.803	-0.0712718	0.24357	-0.292613	0.769818	0.881514	Slc25a44	protein_coding	FALSE	No_Change
ENSMUSG00000028063	362.104	1.67178	0.353777	4.72552	2.29528e-06	5.37751e-05	Lmna	protein_coding	TRUE	Up
ENSMUSG00000028062	315.8	0.330441	0.289742	1.14046	0.254093	0.472918	Lamtor2	protein_coding	FALSE	No_Change
ENSMUSG00000041355	1367.29	0.69191	0.259877	2.66245	0.00775745	0.0431577	Ssr2	protein_coding	FALSE	No_Change
ENSMUSG00000028060	253.025	0.214079	0.286636	0.74687	0.455142	0.661265	Khdc4	protein_coding	FALSE	No_Change
ENSMUSG00000028057	166.724	0.716137	0.378332	1.89288	0.0583738	0.182357	Rit1	protein_coding	FALSE	No_Change
ENSMUSG00000068922	85.5676	0.944381	0.448563	2.10535	0.0352609	0.128574	Msto1	protein_coding	FALSE	No_Change
ENSMUSG00000068921	120.497	-0.0404567	0.356159	-0.113591	0.909562	0.95934	Dap3	protein_coding	FALSE	No_Change
ENSMUSG00000105204	785.463	0.901834	0.282568	3.19156	0.00141506	0.0118144	Gm43738	protein_coding	FALSE	No_Change
ENSMUSG00000041263	332.989	-0.841424	0.273784	-3.07331	0.00211697	0.0159537	Rusc1	protein_coding	FALSE	No_Change
ENSMUSG00000059743	694.613	1.27166	0.297757	4.2708	1.94774e-05	0.000338789	Fdps	protein_coding	TRUE	Up
ENSMUSG00000068917	126.922	-0.220555	0.390868	-0.564271	0.57257	0.749926	Clk2	protein_coding	FALSE	No_Change
ENSMUSG00000028049	121.264	0.687813	0.382252	1.79937	0.0719599	0.210025	Scamp3	protein_coding	FALSE	No_Change
ENSMUSG00000028048	151.365	0.94943	0.431697	2.1993	0.0278566	0.109315	Gba	protein_coding	FALSE	No_Change
ENSMUSG00000064068	473.41	0.285409	0.269129	1.06049	0.288922	0.510195	Mtx1	protein_coding	FALSE	No_Change
ENSMUSG00000105692	150.031	0.463397	0.348939	1.32802	0.184173	0.385353	Gm43737	TEC	FALSE	No_Change
ENSMUSG00000042747	946.047	0.359434	0.250836	1.43294	0.151874	0.338985	Krtcap2	protein_coding	FALSE	No_Change
ENSMUSG00000042737	276.919	0.0765777	0.338172	0.226446	0.820854	0.910328	Dpm3	protein_coding	FALSE	No_Change
ENSMUSG00000027954	226.536	0.980034	0.390643	2.50877	0.0121153	0.0601658	Efna1	protein_coding	FALSE	No_Change
ENSMUSG00000028042	221.06	-1.0604	0.393239	-2.69658	0.00700564	0.0399792	Zbtb7b	protein_coding	TRUE	Down
ENSMUSG00000042642	99.4489	0.423538	0.402445	1.05241	0.29261	0.512589	Flad1	protein_coding	FALSE	No_Change
ENSMUSG00000028044	3808.2	0.22293	0.21468	1.03843	0.29907	0.519545	Cks1b	protein_coding	FALSE	No_Change
ENSMUSG00000027952	77.0574	1.22355	0.425831	2.87333	0.00406171	0.0260737	Pmvk	protein_coding	TRUE	Up
ENSMUSG00000042572	72.7157	1.17729	0.469003	2.5102	0.0120663	0.0600428	Ube2q1	protein_coding	FALSE	No_Change
ENSMUSG00000027944	1727.29	-0.586356	0.236804	-2.47613	0.0132816	0.0642892	Hax1	protein_coding	FALSE	No_Change
ENSMUSG00000042520	203.42	0.694214	0.298206	2.32797	0.0199139	0.0853026	Ubap2l	protein_coding	FALSE	No_Change
ENSMUSG00000027942	486.43	-0.675224	0.246893	-2.73489	0.00624007	0.0366282	4933434E20Rik	protein_coding	FALSE	No_Change
ENSMUSG00000118504	290.343	-0.75663	0.284535	-2.65918	0.00783317	0.0434419	4933434E20Rik	protein_coding	FALSE	No_Change
ENSMUSG00000027940	932	0.316544	0.284143	1.11403	0.265266	0.485217	Tpm3	protein_coding	FALSE	No_Change
ENSMUSG00000090733	8419.23	0.118531	0.314421	0.376981	0.706188	0.841561	Rps27	protein_coding	FALSE	No_Change
ENSMUSG00000027935	116.135	0.319008	0.369996	0.862193	0.388582	0.60242	Rab13	protein_coding	FALSE	No_Change
ENSMUSG00000027937	1045.68	-0.963718	0.233168	-4.13316	3.57815e-05	0.000561419	Jtb	protein_coding	FALSE	No_Change
ENSMUSG00000052310	110.907	0.236484	0.415281	0.569454	0.569048	0.74773	Slc39a1	protein_coding	FALSE	No_Change
ENSMUSG00000042390	271.138	0.27363	0.279111	0.980364	0.326906	0.547065	Gatad2b	protein_coding	FALSE	No_Change
ENSMUSG00000027933	107.078	0.687664	0.369267	1.86224	0.0625695	0.191291	Ints3	protein_coding	FALSE	No_Change
ENSMUSG00000001016	419.896	-0.0620407	0.266789	-0.232546	0.816114	0.908728	Ilf2	protein_coding	FALSE	No_Change
ENSMUSG00000001018	269.66	-0.364992	0.374778	-0.973887	0.330113	0.549895	Snapin	protein_coding	FALSE	No_Change
ENSMUSG00000001017	282.102	0.318053	0.29075	1.09391	0.273996	0.494054	Chtop	protein_coding	FALSE	No_Change
ENSMUSG00000001021	50.9102	-2.78092	0.595779	-4.66771	3.04582e-06	6.87857e-05	S100a3	protein_coding	TRUE	Down
ENSMUSG00000027907	674.318	1.79214	0.295864	6.05732	1.38409e-09	8.07932e-08	S100a11	protein_coding	TRUE	Up
ENSMUSG00000041959	265.492	1.66083	0.301292	5.51238	3.54006e-08	1.43955e-06	S100a10	protein_coding	TRUE	Up
ENSMUSG00000094084	134.618	0.49951	0.375595	1.32992	0.183546	0.384391	Tdpoz1	protein_coding	FALSE	No_Change
ENSMUSG00000103350	186.103	-0.38194	0.317284	-1.20378	0.228675	0.442872	Tdpoz6	protein_coding	FALSE	No_Change
ENSMUSG00000104338	73.7921	0.661513	0.440122	1.50302	0.132834	0.313248	Gm9131	unprocessed_pseudogene	FALSE	No_Change
ENSMUSG00000028145	487.845	-0.448045	0.278489	-1.60884	0.107651	0.272309	Them4	protein_coding	FALSE	No_Change
ENSMUSG00000028140	1285.93	0.34406	0.233904	1.47095	0.141305	0.324652	Mrpl9	protein_coding	FALSE	No_Change
ENSMUSG00000028136	323.428	0.11194	0.305264	0.366701	0.713842	0.846582	Snx27	protein_coding	FALSE	No_Change
ENSMUSG00000005968	155.5	0.847347	0.383087	2.21189	0.0269741	0.107273	Tuft1	protein_coding	FALSE	No_Change
ENSMUSG00000038902	109.404	-0.175802	0.358578	-0.490275	0.623939	0.788423	Pogz	protein_coding	FALSE	No_Change
ENSMUSG00000005779	1518.46	0.507113	0.243976	2.07854	0.0376596	0.134683	Psmb4	protein_coding	FALSE	No_Change
ENSMUSG00000005625	1359.86	0.842808	0.35348	2.38431	0.0171111	0.0769328	Psmd4	protein_coding	FALSE	No_Change
ENSMUSG00000028126	267.711	-0.00592709	0.28459	-0.0208268	0.983384	0.991135	Pip5k1a	protein_coding	FALSE	No_Change
ENSMUSG00000008958	331.088	0.264322	0.289459	0.913157	0.36116	0.579228	Vps72	protein_coding	FALSE	No_Change
ENSMUSG00000092607	1440.44	0.120721	0.226206	0.533678	0.593564	0.765504	Scnm1	protein_coding	FALSE	No_Change
ENSMUSG00000038766	220.714	-0.291542	0.286581	-1.01731	0.309006	0.529724	Gabpb2	protein_coding	FALSE	No_Change
ENSMUSG00000046722	80.5986	-1.43872	0.413847	-3.47646	0.000508072	0.00510891	Cdc42se1	protein_coding	TRUE	Down
ENSMUSG00000038712	538.239	-0.838503	0.260686	-3.21653	0.00129753	0.0109931	Mindy1	protein_coding	FALSE	No_Change
ENSMUSG00000015702	63.8014	-1.35342	0.448723	-3.01616	0.00256002	0.018445	Anxa9	protein_coding	TRUE	Down
ENSMUSG00000015714	422.833	-1.46586	0.273377	-5.36203	8.22903e-08	3.0311e-06	Cers2	protein_coding	TRUE	Down
ENSMUSG00000015697	200.359	-0.325304	0.295	-1.10273	0.270146	0.490578	Setdb1	protein_coding	FALSE	No_Change
ENSMUSG00000097532	75.1278	-0.829298	0.44454	-1.86552	0.0621085	0.190712	Gm4349	transcribed_unprocessed_pseudogene	FALSE	No_Change
ENSMUSG00000028109	675.965	-0.660537	0.2754	-2.39846	0.016464	0.0746569	Hormad1	protein_coding	FALSE	No_Change
ENSMUSG00000038619	273.175	0.287333	0.294829	0.974575	0.329771	0.549592	Ensa	protein_coding	FALSE	No_Change
ENSMUSG00000038612	2447.12	-0.311792	0.230143	-1.35477	0.17549	0.373361	Mcl1	protein_coding	FALSE	No_Change
ENSMUSG00000028106	101.614	-0.421402	0.40722	-1.03483	0.30075	0.521018	Rprd2	protein_coding	FALSE	No_Change
ENSMUSG00000015748	229.377	0.721729	0.30183	2.39118	0.0167943	0.0759051	Prpf3	protein_coding	FALSE	No_Change
ENSMUSG00000054312	1266.61	0.227825	0.232182	0.981237	0.326476	0.546613	Mrps21	protein_coding	FALSE	No_Change
ENSMUSG00000080727	451.291	0.424819	0.286068	1.48503	0.137536	0.320007	C920021L13Rik	antisense	FALSE	No_Change
ENSMUSG00000038550	63.1152	0.462033	0.509536	0.906772	0.364528	0.581551	Ciart	protein_coding	FALSE	No_Change
ENSMUSG00000038543	1023.04	0.292574	0.26727	1.09468	0.273658	0.493703	BC028528	protein_coding	FALSE	No_Change
ENSMUSG00000015749	394.929	-0.308863	0.267822	-1.15324	0.248813	0.467237	Anp32e	protein_coding	FALSE	No_Change
ENSMUSG00000068856	411.438	-0.0300365	0.27032	-0.111114	0.911526	0.959641	Sf3b4	protein_coding	FALSE	No_Change
ENSMUSG00000015943	396.624	-0.0342945	0.337891	-0.101496	0.919157	0.960721	Bola1	protein_coding	FALSE	No_Change
ENSMUSG00000093507	144.055	0.419371	0.418406	1.00231	0.316196	0.536178	Gm20627	processed_transcript	FALSE	No_Change
ENSMUSG00000049288	128.159	1.50353	0.361038	4.16448	3.12068e-05	0.000504582	Lix1l	protein_coding	TRUE	Up
ENSMUSG00000038374	6421.62	0.659623	0.220213	2.99538	0.00274101	0.0195244	Rbm8a	protein_coding	FALSE	No_Change
ENSMUSG00000028099	385.615	-0.229587	0.328667	-0.698539	0.48484	0.684761	Polr3c	protein_coding	FALSE	No_Change
ENSMUSG00000028098	470.745	-0.848191	0.286508	-2.96044	0.00307197	0.0211175	Rnf115	protein_coding	FALSE	No_Change
ENSMUSG00000027879	327.693	0.181675	0.301105	0.603362	0.546268	0.731644	Sec22b	protein_coding	FALSE	No_Change
ENSMUSG00000053398	1076.86	0.677901	0.233944	2.89771	0.00375902	0.0246123	Phgdh	protein_coding	FALSE	No_Change
ENSMUSG00000004233	633.963	0.658971	0.279988	2.35357	0.0185941	0.0812028	Wars2	protein_coding	FALSE	No_Change
ENSMUSG00000033285	426.431	0.169023	0.251676	0.671588	0.501846	0.697921	Wdr3	protein_coding	FALSE	No_Change
ENSMUSG00000027865	1185.9	-0.0204718	0.221099	-0.092591	0.926228	0.964775	Gdap2	protein_coding	FALSE	No_Change
ENSMUSG00000008763	221.957	0.261844	0.292878	0.894038	0.371302	0.586723	Man1a2	protein_coding	FALSE	No_Change
ENSMUSG00000033161	128.108	0.161242	0.355893	0.453064	0.650503	0.80544	Atp1a1	protein_coding	FALSE	No_Change
ENSMUSG00000027855	464.368	-0.948957	0.274234	-3.46039	0.000539395	0.005369	Sycp1	protein_coding	FALSE	No_Change
ENSMUSG00000027854	519.212	-0.457406	0.292172	-1.56554	0.117457	0.28812	Sike1	protein_coding	FALSE	No_Change
ENSMUSG00000068823	3836.25	-0.80391	0.275909	-2.91368	0.00357194	0.0236345	Csde1	protein_coding	FALSE	No_Change
ENSMUSG00000027852	511.644	0.482701	0.254202	1.89889	0.0575794	0.180522	Nras	protein_coding	FALSE	No_Change
ENSMUSG00000005687	2313.09	0.277619	0.266159	1.04306	0.296923	0.517642	Bcas2	protein_coding	FALSE	No_Change
ENSMUSG00000054379	100.117	1.51616	0.42708	3.55007	0.000385129	0.00408118	2410024N13Rik	pseudogene	TRUE	Up
ENSMUSG00000033014	1246.35	-0.321582	0.261908	-1.22784	0.219505	0.43051	Trim33	protein_coding	FALSE	No_Change
ENSMUSG00000008730	536.478	-0.717643	0.26937	-2.66415	0.00771825	0.0429776	Hipk1	protein_coding	FALSE	No_Change
ENSMUSG00000032952	124.754	-0.403787	0.352618	-1.14511	0.252164	0.47104	Ap4b1	protein_coding	FALSE	No_Change
ENSMUSG00000105053	94.4854	-0.269013	0.385334	-0.698129	0.485096	0.684842	Gm43064	protein_coding	FALSE	No_Change
ENSMUSG00000027843	82.2515	-2.68751	0.539813	-4.9786	6.40459e-07	1.86139e-05	Ptpn22	protein_coding	TRUE	Down
ENSMUSG00000032902	212.109	1.07296	0.365473	2.93581	0.00332679	0.0224217	Slc16a1	protein_coding	TRUE	Up
ENSMUSG00000070372	473.314	-0.105067	0.333498	-0.315047	0.752726	0.870688	Capza1	protein_coding	FALSE	No_Change
ENSMUSG00000027905	312.806	0.0872168	0.278413	0.313264	0.75408	0.87125	Ddx20	protein_coding	FALSE	No_Change
ENSMUSG00000068798	3257.8	-0.403316	0.275994	-1.46132	0.143927	0.328421	Rap1a	protein_coding	FALSE	No_Change
ENSMUSG00000104835	435.08	0.433163	0.286106	1.514	0.130027	0.308623	Gm5547	lincRNA	FALSE	No_Change
ENSMUSG00000074342	232.511	2.30971	0.373965	6.17626	6.56372e-10	4.18619e-08	I830077J02Rik	protein_coding	TRUE	Up
ENSMUSG00000000563	4067.02	0.465333	0.230083	2.02246	0.043129	0.14765	Atp5pb	protein_coding	FALSE	No_Change
ENSMUSG00000000561	1018.76	0.512776	0.241872	2.12003	0.0340037	0.125594	Wdr77	protein_coding	FALSE	No_Change
ENSMUSG00000105852	155.067	0.788527	0.429442	1.83617	0.066333	0.198967	Gm42890	processed_transcript	FALSE	No_Change
ENSMUSG00000040774	319.486	-0.292102	0.292727	-0.997866	0.318345	0.53835	Cept1	protein_coding	FALSE	No_Change
ENSMUSG00000027900	471.892	-0.228046	0.251761	-0.905804	0.365039	0.581766	Dram2	protein_coding	FALSE	No_Change
ENSMUSG00000056260	423.046	-0.512735	0.323706	-1.58395	0.113205	0.281906	Lrif1	protein_coding	FALSE	No_Change
ENSMUSG00000087260	1940.86	0.084671	0.213732	0.396155	0.691991	0.832002	Lamtor5	protein_coding	FALSE	No_Change
ENSMUSG00000014601	85.8128	0.558002	0.393332	1.41865	0.156	0.3444	Strip1	protein_coding	FALSE	No_Change
ENSMUSG00000027893	227.346	0.260735	0.335628	0.776856	0.437244	0.646434	Ahcyl1	protein_coding	FALSE	No_Change
ENSMUSG00000000001	367.512	-0.194	0.267374	-0.725577	0.468098	0.671581	Gnai3	protein_coding	FALSE	No_Change
ENSMUSG00000068749	3513.54	0.585081	0.235845	2.48079	0.0131093	0.063769	Psma5	protein_coding	FALSE	No_Change
ENSMUSG00000068744	125.058	1.4399	0.415517	3.46532	0.000529603	0.00527917	Psrc1	protein_coding	TRUE	Up
ENSMUSG00000068739	119.947	0.625428	0.401691	1.55699	0.119473	0.291582	Sars	protein_coding	FALSE	No_Change
ENSMUSG00000068732	91.0873	-0.53791	0.377485	-1.42499	0.154161	0.341712	Tmem167b	protein_coding	FALSE	No_Change
ENSMUSG00000048100	2922.7	-0.414531	0.237405	-1.74609	0.0807951	0.226699	Taf13	protein_coding	FALSE	No_Change
ENSMUSG00000027884	122.984	0.0955617	0.448253	0.213187	0.831181	0.916695	Clcc1	protein_coding	FALSE	No_Change
ENSMUSG00000027882	85.3252	1.05282	0.525928	2.00182	0.0453037	0.152892	Stxbp3	protein_coding	FALSE	No_Change
ENSMUSG00000027881	165.513	0.518534	0.33452	1.55008	0.121122	0.293969	Prpf38b	protein_coding	FALSE	No_Change
ENSMUSG00000049300	171.931	-0.561361	0.378939	-1.4814	0.1385	0.320991	Prmt6	protein_coding	FALSE	No_Change
ENSMUSG00000074264	109.294	-0.0560726	0.377401	-0.148576	0.881888	0.944264	Amy1	protein_coding	FALSE	No_Change
ENSMUSG00000027981	467.835	0.210644	0.255213	0.825364	0.409165	0.619958	Rnpc3	protein_coding	FALSE	No_Change
ENSMUSG00000054426	81.3759	1.2047	0.482354	2.49755	0.0125055	0.0617033	A930005H10Rik	processed_transcript	FALSE	No_Change
ENSMUSG00000033554	349.821	0.444513	0.335157	1.32628	0.184747	0.385968	Dph5	protein_coding	FALSE	No_Change
ENSMUSG00000000339	98.2612	0.317686	0.442066	0.71864	0.472363	0.674888	Rtca	protein_coding	FALSE	No_Change
ENSMUSG00000000340	297.065	-0.356341	0.295697	-1.20509	0.228169	0.442711	Dbt	protein_coding	FALSE	No_Change
ENSMUSG00000027961	77.2402	-0.399641	0.42008	-0.951345	0.341429	0.559944	Lrrc39	protein_coding	FALSE	No_Change
ENSMUSG00000033439	142.731	-0.243848	0.345554	-0.705674	0.480391	0.681201	Trmt13	protein_coding	FALSE	No_Change
ENSMUSG00000027959	122.804	-0.681273	0.401859	-1.6953	0.0900177	0.242987	Sass6	protein_coding	FALSE	No_Change
ENSMUSG00000089911	1315.11	-0.557957	0.229114	-2.43528	0.0148803	0.0695801	Mfsd14a	protein_coding	FALSE	No_Change
ENSMUSG00000105339	402.446	-0.57115	0.260552	-2.19207	0.0283742	0.110481	Gm42457	antisense	FALSE	No_Change
ENSMUSG00000027957	435.932	-1.42118	0.26388	-5.38572	7.21569e-08	2.71302e-06	Slc35a3	protein_coding	TRUE	Down
ENSMUSG00000033400	118.25	0.364736	0.392467	0.929341	0.352712	0.570703	Agl	protein_coding	FALSE	No_Change
ENSMUSG00000033386	564.33	0.241661	0.248843	0.971138	0.33148	0.551183	Frrs1	protein_coding	FALSE	No_Change
ENSMUSG00000106037	89.1532	-0.0622554	0.497489	-0.125139	0.900413	0.954308	Gm4332	processed_pseudogene	FALSE	No_Change
ENSMUSG00000028132	536.758	-1.76852	0.268529	-6.58595	4.51978e-11	3.75087e-09	Tlcd4	protein_coding	TRUE	Down
ENSMUSG00000039887	338.883	-0.130049	0.288512	-0.450757	0.652165	0.806918	Alg14	protein_coding	FALSE	No_Change
ENSMUSG00000053931	254.792	-0.285263	0.307134	-0.928791	0.352997	0.570827	Cnn3	protein_coding	FALSE	No_Change
ENSMUSG00000028127	133.277	0.787148	0.375069	2.09868	0.0358454	0.129812	Abcd3	protein_coding	FALSE	No_Change
ENSMUSG00000105889	75.68	2.82219	0.524326	5.38251	7.34529e-08	2.73483e-06	Gm42776	processed_pseudogene	TRUE	Up
ENSMUSG00000039831	297.458	-0.371231	0.281934	-1.31673	0.187929	0.389544	Arhgap29	protein_coding	FALSE	No_Change
ENSMUSG00000028124	119.443	0.501743	0.435712	1.15155	0.249507	0.468157	Gclm	protein_coding	FALSE	No_Change
ENSMUSG00000057359	204.767	-0.0161224	0.312024	-0.0516706	0.958791	0.979554	Gm17494	processed_transcript	FALSE	No_Change
ENSMUSG00000039756	1611.99	0.325969	0.288329	1.13054	0.258247	0.477788	Dnttip2	protein_coding	FALSE	No_Change
ENSMUSG00000054091	454.351	-0.672416	0.259821	-2.588	0.00965348	0.0509526	1810037I17Rik	protein_coding	FALSE	No_Change
ENSMUSG00000039701	267.577	0.178008	0.340657	0.522543	0.601292	0.772088	Usp53	protein_coding	FALSE	No_Change
ENSMUSG00000104960	106.446	0.934387	0.385891	2.42137	0.015462	0.0716704	Snhg8	processed_transcript	FALSE	No_Change
ENSMUSG00000027968	614.815	0.529819	0.315633	1.67859	0.0932314	0.248906	Larp7	protein_coding	FALSE	No_Change
ENSMUSG00000074238	157.615	-0.37161	0.355567	-1.04512	0.295968	0.516389	Ap1ar	protein_coding	FALSE	No_Change
ENSMUSG00000050549	101.335	1.0689	0.41362	2.58425	0.00975916	0.0513633	Fam241a	protein_coding	FALSE	No_Change
ENSMUSG00000105837	129.309	-0.444855	0.390865	-1.13813	0.255067	0.47407	Gm35986	antisense	FALSE	No_Change
ENSMUSG00000041220	1059.39	-0.403991	0.221866	-1.82088	0.0686255	0.203462	Elovl6	protein_coding	FALSE	No_Change
ENSMUSG00000028010	151.095	0.723002	0.372865	1.93904	0.052496	0.169285	Gar1	protein_coding	FALSE	No_Change
ENSMUSG00000027999	537.189	-0.976036	0.257796	-3.78608	0.000153041	0.00192135	Pla2g12a	protein_coding	FALSE	No_Change
ENSMUSG00000027997	655.925	-1.45526	0.345543	-4.21153	2.53643e-05	0.000424829	Casp6	protein_coding	TRUE	Down
ENSMUSG00000001052	87.9103	-0.533674	0.436496	-1.22263	0.221469	0.433128	Sec24b	protein_coding	FALSE	No_Change
ENSMUSG00000041084	1091.81	-0.538318	0.232003	-2.3203	0.0203245	0.08647	Ostc	protein_coding	FALSE	No_Change
ENSMUSG00000062006	8207.33	-0.265465	0.270484	-0.981443	0.326374	0.546576	Rpl34	protein_coding	FALSE	No_Change
ENSMUSG00000027984	381.391	1.26449	0.269612	4.69005	2.73133e-06	6.2921e-05	Hadh	protein_coding	TRUE	Up
ENSMUSG00000028029	623.885	0.269753	0.274549	0.98253	0.325839	0.545944	Aimp1	protein_coding	FALSE	No_Change
ENSMUSG00000028016	335.88	0.706016	0.328365	2.1501	0.0315477	0.119065	Ints12	protein_coding	FALSE	No_Change
ENSMUSG00000028013	285.137	-0.45762	0.297949	-1.5359	0.124563	0.299891	Ppa2	protein_coding	FALSE	No_Change
ENSMUSG00000045328	1138.54	-0.360462	0.238785	-1.50957	0.131154	0.310443	Cenpe	protein_coding	FALSE	No_Change
ENSMUSG00000050150	166.845	-0.455568	0.380001	-1.19886	0.230582	0.445116	Slc9b1	protein_coding	FALSE	No_Change
ENSMUSG00000028165	432.163	-0.213731	0.275964	-0.774489	0.438642	0.647666	Cisd2	protein_coding	FALSE	No_Change
ENSMUSG00000078578	3838.57	0.353141	0.21912	1.61163	0.107043	0.271169	Ube2d3	protein_coding	FALSE	No_Change
ENSMUSG00000046818	188.872	0.949901	0.42533	2.23333	0.0255272	0.102886	Ddit4l	protein_coding	FALSE	No_Change
ENSMUSG00000037894	14062	0.955411	0.222701	4.29011	1.78588e-05	0.000314607	H2az1	protein_coding	FALSE	No_Change
ENSMUSG00000074212	628.668	0.813317	0.270866	3.00265	0.00267636	0.0191431	Dnajb14	protein_coding	FALSE	No_Change
ENSMUSG00000091512	471.135	-0.18744	0.2971	-0.630898	0.528107	0.719266	Lamtor3	protein_coding	FALSE	No_Change
ENSMUSG00000028158	93.7029	0.631641	0.384906	1.64103	0.100792	0.261884	Mttp	protein_coding	FALSE	No_Change
ENSMUSG00000004127	165.021	0.722605	0.34573	2.09008	0.0366102	0.132027	Trmt10a	protein_coding	FALSE	No_Change
ENSMUSG00000028138	101.15	-0.970839	0.375632	-2.58455	0.00975071	0.0513633	Adh5	protein_coding	FALSE	No_Change
ENSMUSG00000005813	786.656	0.347025	0.295472	1.17448	0.240203	0.457429	Metap1	protein_coding	FALSE	No_Change
ENSMUSG00000028156	11704.4	-1.34797	0.232828	-5.78956	7.05698e-09	3.35231e-07	Eif4e	protein_coding	TRUE	Down
ENSMUSG00000028273	246.018	0.437628	0.330033	1.32601	0.184835	0.385968	Pdlim5	protein_coding	FALSE	No_Change
ENSMUSG00000028271	591.636	0.561374	0.239519	2.34375	0.0190907	0.0827025	Gtf2b	protein_coding	FALSE	No_Change
ENSMUSG00000004591	608.193	0.104917	0.257808	0.406956	0.68404	0.826438	Pkn2	protein_coding	FALSE	No_Change
ENSMUSG00000040151	88.3364	0.156426	0.432934	0.361315	0.717864	0.848284	Hs2st1	protein_coding	FALSE	No_Change
ENSMUSG00000037072	684.909	0.20784	0.247848	0.83858	0.401705	0.613851	Selenof	protein_coding	FALSE	No_Change
ENSMUSG00000037062	291.451	-0.00286919	0.285901	-0.0100356	0.991993	0.994851	Sh3glb1	protein_coding	FALSE	No_Change
ENSMUSG00000074182	974.896	0.334256	0.278147	1.20172	0.22947	0.443674	Znhit6	protein_coding	FALSE	No_Change
ENSMUSG00000028194	349.659	-0.96152	0.288474	-3.33313	0.000858763	0.00780364	Ddah1	protein_coding	FALSE	No_Change
ENSMUSG00000105388	88.5732	-0.391258	0.412281	-0.949009	0.342616	0.560577	Rpl36a-ps2	processed_pseudogene	FALSE	No_Change
ENSMUSG00000028191	81.9992	0.384534	0.409642	0.938709	0.34788	0.565141	Bcl10	protein_coding	FALSE	No_Change
ENSMUSG00000036873	348.616	-0.624122	0.28067	-2.22369	0.0261694	0.104728	2410004B18Rik	protein_coding	FALSE	No_Change
ENSMUSG00000036863	72.2021	-0.884901	0.409418	-2.16136	0.0306672	0.117353	Syde2	protein_coding	FALSE	No_Change
ENSMUSG00000036825	115.365	-1.837	0.40732	-4.50996	6.48384e-06	0.000131355	Ssx2ip	protein_coding	TRUE	Down
ENSMUSG00000068523	1438.18	0.589174	0.285202	2.06581	0.0388462	0.137995	Gng5	protein_coding	FALSE	No_Change
ENSMUSG00000028187	1597.48	0.338645	0.268638	1.2606	0.207454	0.415307	Rpf1	protein_coding	FALSE	No_Change
ENSMUSG00000005034	107.035	-1.24951	0.360054	-3.47033	0.000519811	0.00518907	Prkacb	protein_coding	TRUE	Down
ENSMUSG00000047676	170.559	-0.0502661	0.391655	-0.128343	0.897878	0.952373	Rpsa-ps10	processed_pseudogene	FALSE	No_Change
ENSMUSG00000039131	101.454	0.492619	0.371755	1.32512	0.185133	0.386384	Gipc2	protein_coding	FALSE	No_Change
ENSMUSG00000105698	85.7413	0.473874	0.392565	1.20712	0.227385	0.441938	Gm31881	antisense	FALSE	No_Change
ENSMUSG00000028034	449.147	-0.340648	0.272142	-1.25173	0.210668	0.419266	Fubp1	protein_coding	FALSE	No_Change
ENSMUSG00000039103	267.01	-1.44987	0.292275	-4.96063	7.02632e-07	2.0335e-05	Nexn	protein_coding	TRUE	Down
ENSMUSG00000054942	94.157	-0.640503	0.376003	-1.70345	0.0884841	0.24071	Miga1	protein_coding	FALSE	No_Change
ENSMUSG00000025437	676.959	-0.816274	0.246958	-3.30532	0.000948696	0.00846453	Usp33	protein_coding	FALSE	No_Change
ENSMUSG00000104548	582.367	-0.910675	0.262223	-3.47291	0.000514855	0.00515454	Gm43857	TEC	FALSE	No_Change
ENSMUSG00000039068	745.509	-0.379257	0.237762	-1.59511	0.110687	0.277571	Zzz3	protein_coding	FALSE	No_Change
ENSMUSG00000039047	164.164	0.0212966	0.393893	0.0540671	0.956882	0.979114	Pigk	protein_coding	FALSE	No_Change
ENSMUSG00000038975	1502.07	0.166286	0.220712	0.753408	0.451205	0.657478	Rabggtb	protein_coding	FALSE	No_Change
ENSMUSG00000062908	2453.06	0.390256	0.290091	1.34529	0.178532	0.377334	Acadm	protein_coding	FALSE	No_Change
ENSMUSG00000047583	124.193	0.164196	0.406294	0.404132	0.686116	0.827178	Tyw3	protein_coding	FALSE	No_Change
ENSMUSG00000028180	1658.19	-0.317961	0.216192	-1.47073	0.141364	0.32468	Zranb2	protein_coding	FALSE	No_Change
ENSMUSG00000106632	1033.19	-0.209407	0.260896	-0.802644	0.422181	0.634376	Gm33466	lincRNA	FALSE	No_Change
ENSMUSG00000028179	1521.28	-0.00269341	0.227591	-0.0118344	0.990558	0.994441	Cth	protein_coding	FALSE	No_Change
ENSMUSG00000039988	1254.93	-0.26037	0.263006	-0.989976	0.322186	0.541801	Ankrd13c	protein_coding	FALSE	No_Change
ENSMUSG00000055436	859.218	0.0131179	0.230342	0.0569494	0.954585	0.978428	Srsf11	protein_coding	FALSE	No_Change
ENSMUSG00000105201	74.4919	0.263704	0.43878	0.600993	0.547845	0.732273	Gm43362	TEC	FALSE	No_Change
ENSMUSG00000063052	193.065	-0.563943	0.382494	-1.47438	0.140378	0.323386	Lrrc40	protein_coding	FALSE	No_Change
ENSMUSG00000028232	349.624	0.506964	0.285564	1.77531	0.0758472	0.2175	Tmem68	protein_coding	FALSE	No_Change
ENSMUSG00000028233	267.379	0.717017	0.286299	2.50443	0.0122649	0.0607775	Tgs1	protein_coding	FALSE	No_Change
ENSMUSG00000028234	6999.15	0.0554402	0.28012	0.197915	0.843111	0.922826	Rps20	protein_coding	FALSE	No_Change
ENSMUSG00000066324	208.25	-0.0270901	0.312407	-0.0867143	0.930899	0.967032	Impad1	protein_coding	FALSE	No_Change
ENSMUSG00000028243	91.8124	0.678929	0.446185	1.52163	0.128101	0.305421	Ubxn2b	protein_coding	FALSE	No_Change
ENSMUSG00000028249	181.722	0.905192	0.35539	2.54704	0.0108642	0.0555549	Sdcbp	protein_coding	FALSE	No_Change
ENSMUSG00000083068	158.197	0.515418	0.353593	1.45766	0.144935	0.329367	Gm11800	processed_pseudogene	FALSE	No_Change
ENSMUSG00000047187	1221.09	0.0727159	0.2366	0.307337	0.758587	0.874062	Rab2a	protein_coding	FALSE	No_Change
ENSMUSG00000041235	304.611	-0.389338	0.276284	-1.40919	0.158778	0.348628	Chd7	protein_coding	FALSE	No_Change
ENSMUSG00000049969	1375.34	-0.758598	0.218307	-3.47491	0.000511021	0.00513107	Plekhf2	protein_coding	FALSE	No_Change
ENSMUSG00000050323	266.149	1.15554	0.334142	3.45822	0.000543765	0.00537368	Ndufaf6	protein_coding	TRUE	Up
ENSMUSG00000028211	202.384	-1.16702	0.340916	-3.42318	0.000618926	0.00597919	Trp53inp1	protein_coding	TRUE	Down
ENSMUSG00000028212	172.182	-0.260719	0.341351	-0.763786	0.444995	0.65257	Ccne2	protein_coding	FALSE	No_Change
ENSMUSG00000040738	218.348	-0.732761	0.297698	-2.46142	0.0138388	0.0661957	Ints8	protein_coding	FALSE	No_Change
ENSMUSG00000040728	133.621	0.308245	0.369198	0.834904	0.403772	0.615033	Esrp1	protein_coding	FALSE	No_Change
ENSMUSG00000040720	185.276	0.154745	0.329935	0.469015	0.639059	0.798237	Virma	protein_coding	FALSE	No_Change
ENSMUSG00000078773	140.116	-0.333385	0.372406	-0.895219	0.37067	0.586398	Rad54b	protein_coding	FALSE	No_Change
ENSMUSG00000006586	81.3144	-0.747294	0.440986	-1.6946	0.0901517	0.243036	Runx1t1	protein_coding	FALSE	No_Change
ENSMUSG00000040550	2051.68	0.569065	0.233743	2.43458	0.0149092	0.0695915	Otud6b	protein_coding	FALSE	No_Change
ENSMUSG00000028221	343.683	0.128322	0.265707	0.482946	0.629134	0.791786	Pip4p2	protein_coding	FALSE	No_Change
ENSMUSG00000043252	707.867	-0.0981362	0.324797	-0.302147	0.76254	0.877297	Tmem64	protein_coding	FALSE	No_Change
ENSMUSG00000028224	101.19	-0.532451	0.395492	-1.3463	0.178205	0.376977	Nbn	protein_coding	FALSE	No_Change
ENSMUSG00000028252	1703.92	0.451318	0.237196	1.90272	0.057077	0.179601	Ccnc	protein_coding	FALSE	No_Change
ENSMUSG00000028251	93.1294	0.0348471	0.450702	0.0773174	0.938371	0.970058	Tstd3	protein_coding	FALSE	No_Change
ENSMUSG00000040455	121.632	-0.382382	0.373028	-1.02507	0.305328	0.526301	Usp45	protein_coding	FALSE	No_Change
ENSMUSG00000028248	273.532	-0.21203	0.280102	-0.756972	0.449067	0.656002	Pnisr	protein_coding	FALSE	No_Change
ENSMUSG00000028247	427.031	0.0877123	0.279333	0.314006	0.753516	0.870843	Coq3	protein_coding	FALSE	No_Change
ENSMUSG00000040410	56.5027	1.61986	0.624374	2.59438	0.00947626	0.0502108	Fbxl4	protein_coding	FALSE	No_Change
ENSMUSG00000045751	271.914	-0.891511	0.308796	-2.88706	0.00388863	0.0251974	Mms22l	protein_coding	FALSE	No_Change
ENSMUSG00000028261	832.114	-0.0433643	0.267539	-0.162086	0.871238	0.938736	Ndufaf4	protein_coding	FALSE	No_Change
ENSMUSG00000028284	217.031	0.281642	0.297381	0.947073	0.343601	0.561425	Map3k7	protein_coding	FALSE	No_Change
ENSMUSG00000028282	629.964	0.250551	0.27825	0.900455	0.367878	0.583858	Casp8ap2	protein_coding	FALSE	No_Change
ENSMUSG00000058006	653.5	0.175124	0.258739	0.676837	0.498509	0.695228	Mdn1	protein_coding	FALSE	No_Change
ENSMUSG00000045854	476.695	-0.432322	0.24871	-1.73826	0.0821653	0.229317	Lyrm2	protein_coding	FALSE	No_Change
ENSMUSG00000094344	364.631	0.444978	0.314506	1.41485	0.157113	0.345749	Gm11942	processed_pseudogene	FALSE	No_Change
ENSMUSG00000028278	303.552	0.234547	0.29823	0.786461	0.431597	0.641529	Rragd	protein_coding	FALSE	No_Change
ENSMUSG00000028277	213.694	0.458025	0.30966	1.47912	0.139108	0.321779	Ube2j1	protein_coding	FALSE	No_Change
ENSMUSG00000086127	200.152	-0.85871	0.332417	-2.58323	0.00978797	0.0513868	Gm11934	processed_transcript	FALSE	No_Change
ENSMUSG00000028274	318.156	-0.338997	0.273987	-1.23728	0.215984	0.425787	Rngtt	protein_coding	FALSE	No_Change
ENSMUSG00000028291	695.062	0.100078	0.247884	0.40373	0.686411	0.827297	Akirin2	protein_coding	FALSE	No_Change
ENSMUSG00000040044	227.958	0.0185905	0.332525	0.0559071	0.955416	0.978428	Orc3	protein_coding	FALSE	No_Change
ENSMUSG00000028292	138.399	0.526461	0.42905	1.22704	0.219808	0.430982	Rars2	protein_coding	FALSE	No_Change
ENSMUSG00000028295	206.884	0.232451	0.367724	0.632136	0.527298	0.718929	Smim8	protein_coding	FALSE	No_Change
ENSMUSG00000039967	258.618	-0.401906	0.297526	-1.35083	0.176751	0.374719	Zfp292	protein_coding	FALSE	No_Change
ENSMUSG00000036822	273.327	-0.18723	0.273649	-0.684197	0.493851	0.691822	Topors	protein_coding	FALSE	No_Change
ENSMUSG00000028407	761.764	0.0121477	0.270404	0.0449242	0.964168	0.982436	Smim27	protein_coding	FALSE	No_Change
ENSMUSG00000071014	1713.2	0.115477	0.261717	0.441228	0.659048	0.812515	Ndufb6	protein_coding	FALSE	No_Change
ENSMUSG00000028411	379	-0.207372	0.261751	-0.792249	0.428216	0.638984	Aptx	protein_coding	FALSE	No_Change
ENSMUSG00000028410	9891.81	-0.213461	0.274212	-0.778452	0.436302	0.645945	Dnaja1	protein_coding	FALSE	No_Change
ENSMUSG00000028409	1556.65	0.139535	0.294328	0.474081	0.635442	0.79544	Smu1	protein_coding	FALSE	No_Change
ENSMUSG00000028416	2406.53	-0.167805	0.227847	-0.736481	0.461438	0.666748	Bag1	protein_coding	FALSE	No_Change
ENSMUSG00000028419	689.25	0.0817266	0.233967	0.349308	0.726858	0.853761	Chmp5	protein_coding	FALSE	No_Change
ENSMUSG00000028423	252.99	0.270024	0.317676	0.849998	0.395326	0.60795	Nfx1	protein_coding	FALSE	No_Change
ENSMUSG00000028430	80.4563	0.688603	0.404932	1.70054	0.0890297	0.241349	Nol6	protein_coding	FALSE	No_Change
ENSMUSG00000036241	93.6688	0.127155	0.408313	0.311416	0.755485	0.872239	Ube2r2	protein_coding	FALSE	No_Change
ENSMUSG00000028433	249.911	0.104581	0.296934	0.352202	0.724687	0.852618	Ubap2	protein_coding	FALSE	No_Change
ENSMUSG00000028436	219.967	-0.0226475	0.289388	-0.0782598	0.937621	0.969992	Dcaf12	protein_coding	FALSE	No_Change
ENSMUSG00000028437	535.08	-0.201562	0.251011	-0.803003	0.421973	0.634202	Ubap1	protein_coding	FALSE	No_Change
ENSMUSG00000028443	599.547	-0.234279	0.279942	-0.836884	0.402658	0.614151	Nudt2	protein_coding	FALSE	No_Change
ENSMUSG00000046312	171.53	0.179371	0.327387	0.547888	0.583769	0.75825	Myorg	protein_coding	FALSE	No_Change
ENSMUSG00000036114	231.841	1.51214	0.300439	5.0331	4.82616e-07	1.45164e-05	Rpp25l	protein_coding	TRUE	Up
ENSMUSG00000028447	256.309	0.992205	0.336847	2.94557	0.00322365	0.0218548	Dctn3	protein_coding	FALSE	No_Change
ENSMUSG00000036078	48.8405	1.73632	0.594549	2.9204	0.00349581	0.0232424	Sigmar1	protein_coding	TRUE	Up
ENSMUSG00000028452	401.719	0.406148	0.264713	1.53429	0.124957	0.300421	Vcp	protein_coding	FALSE	No_Change
ENSMUSG00000028455	620.076	0.228653	0.267928	0.853415	0.393429	0.606875	Stoml2	protein_coding	FALSE	No_Change
ENSMUSG00000036002	151.292	-0.530342	0.325361	-1.63001	0.103099	0.265115	Fam214b	protein_coding	FALSE	No_Change
ENSMUSG00000028466	101.065	0.55743	0.451335	1.23507	0.216805	0.42716	Creb3	protein_coding	FALSE	No_Change
ENSMUSG00000043633	135.633	-0.124711	0.348608	-0.357739	0.720539	0.850132	Fam221b	protein_coding	FALSE	No_Change
ENSMUSG00000043770	116.857	-0.111725	0.362371	-0.308316	0.757842	0.87335	Gm12481	processed_pseudogene	FALSE	No_Change
ENSMUSG00000028478	619.752	0.766037	0.284893	2.68886	0.00716968	0.0406794	Clta	protein_coding	FALSE	No_Change
ENSMUSG00000035696	141.397	-0.902285	0.358767	-2.51496	0.0119045	0.0593843	Rnf38	protein_coding	FALSE	No_Change
ENSMUSG00000035683	223.25	-0.166627	0.321126	-0.518884	0.603842	0.773241	Melk	protein_coding	FALSE	No_Change
ENSMUSG00000080916	210.708	-0.306613	0.367225	-0.834947	0.403748	0.615033	Gm12463	processed_pseudogene	FALSE	No_Change
ENSMUSG00000035637	89.0019	0.970132	0.414302	2.34161	0.0192008	0.0831053	Grhpr	protein_coding	FALSE	No_Change
ENSMUSG00000049657	99.9974	-0.0500921	0.455429	-0.109989	0.912418	0.959641	Zbtb5	protein_coding	FALSE	No_Change
ENSMUSG00000028318	410.015	-0.55924	0.270299	-2.06897	0.0385492	0.137202	Polr1e	protein_coding	FALSE	No_Change
ENSMUSG00000078713	13408.6	-1.07201	0.249743	-4.29245	1.76712e-05	0.0003121	Tomm5	protein_coding	TRUE	Down
ENSMUSG00000086284	64.7581	1.03725	0.660167	1.57119	0.116139	0.28636	Frmpd1os	antisense	FALSE	No_Change
ENSMUSG00000035601	154.777	0.291229	0.376136	0.774266	0.438773	0.647705	Trmt10b	protein_coding	FALSE	No_Change
ENSMUSG00000028322	1146.78	0.162586	0.236959	0.686137	0.492627	0.690942	Exosc3	protein_coding	FALSE	No_Change
ENSMUSG00000035572	395.025	-0.0788912	0.275611	-0.286241	0.774693	0.883605	Dcaf10	protein_coding	FALSE	No_Change
ENSMUSG00000045973	216.137	-0.959838	0.316553	-3.03216	0.00242814	0.0176053	Slc25a51	protein_coding	FALSE	No_Change
ENSMUSG00000028330	807.758	0.12341	0.239528	0.515223	0.606397	0.774641	Ncbp1	protein_coding	FALSE	No_Change
ENSMUSG00000028329	280.926	1.40168	0.291654	4.80595	1.54016e-06	3.80238e-05	Xpa	protein_coding	TRUE	Up
ENSMUSG00000087383	340.018	0.0370026	0.357127	0.103612	0.917477	0.95994	Gm12446	antisense	FALSE	No_Change
ENSMUSG00000070990	114.361	0.361378	0.452825	0.798052	0.42484	0.636429	Foxe1	protein_coding	FALSE	No_Change
ENSMUSG00000028331	214.321	0.383792	0.302588	1.26836	0.204668	0.411782	Trmo	protein_coding	FALSE	No_Change
ENSMUSG00000028333	1486.98	0.209703	0.254962	0.822489	0.410798	0.621612	Anp32b	protein_coding	FALSE	No_Change
ENSMUSG00000028334	119.402	0.669391	0.362629	1.84594	0.0649013	0.195984	Nans	protein_coding	FALSE	No_Change
ENSMUSG00000007613	80.5833	0.113616	0.407988	0.278478	0.780646	0.888044	Tgfbr1	protein_coding	FALSE	No_Change
ENSMUSG00000053317	609.959	0.15292	0.347162	0.440486	0.659585	0.813032	Sec61b	protein_coding	FALSE	No_Change
ENSMUSG00000061455	86.0253	-1.4198	0.417661	-3.39941	0.000675326	0.0064696	Stx17	protein_coding	TRUE	Down
ENSMUSG00000028343	264.918	0.150495	0.371172	0.405458	0.685141	0.827144	Erp44	protein_coding	FALSE	No_Change
ENSMUSG00000028344	81.9399	0.250463	0.413923	0.605096	0.545115	0.73135	Invs	protein_coding	FALSE	No_Change
ENSMUSG00000028345	363.898	0.346853	0.273616	1.26766	0.204918	0.412009	Tex10	protein_coding	FALSE	No_Change
ENSMUSG00000044018	826.18	0.527069	0.270098	1.9514	0.0510098	0.1655	Mrpl50	protein_coding	FALSE	No_Change
ENSMUSG00000028309	561.12	0.167324	0.243206	0.687993	0.491457	0.690285	Rnf20	protein_coding	FALSE	No_Change
ENSMUSG00000028312	471.712	-0.118109	0.2491	-0.474142	0.635399	0.79544	Smc2	protein_coding	FALSE	No_Change
ENSMUSG00000015247	164.779	0.147541	0.354861	0.415771	0.677577	0.822807	Nipsnap3b	protein_coding	FALSE	No_Change
ENSMUSG00000028412	149.63	-1.1128	0.331619	-3.35566	0.000791758	0.00728417	Slc44a1	protein_coding	TRUE	Down
ENSMUSG00000028420	113.821	-0.378196	0.418727	-0.903206	0.366416	0.582658	Tmem38b	protein_coding	FALSE	No_Change
ENSMUSG00000028426	319.294	-0.376251	0.294133	-1.27919	0.200831	0.406025	Rad23b	protein_coding	FALSE	No_Change
ENSMUSG00000003032	225.84	-2.12273	0.420253	-5.05108	4.39321e-07	1.34491e-05	Klf4	protein_coding	TRUE	Down
ENSMUSG00000028431	143.49	0.137438	0.333503	0.412105	0.680263	0.824213	Elp1	protein_coding	FALSE	No_Change
ENSMUSG00000038827	80.8918	-0.167154	0.41531	-0.40248	0.687331	0.82826	Abitram	protein_coding	FALSE	No_Change
ENSMUSG00000038816	381.43	-0.624982	0.264019	-2.36719	0.0179239	0.0792934	Ctnnal1	protein_coding	FALSE	No_Change
ENSMUSG00000055296	126.398	0.333235	0.365927	0.910661	0.362474	0.579824	Tmem245	protein_coding	FALSE	No_Change
ENSMUSG00000045589	131.121	0.432413	0.362312	1.19348	0.232681	0.447981	Frrs1l	protein_coding	FALSE	No_Change
ENSMUSG00000028434	64.882	-1.03364	0.473378	-2.18355	0.0289953	0.112391	Epb41l4b	protein_coding	FALSE	No_Change
ENSMUSG00000028367	478.417	0.919527	0.281506	3.26646	0.00108903	0.00945931	Txn1	protein_coding	FALSE	No_Change
ENSMUSG00000038668	149.321	-1.40281	0.336233	-4.17215	3.01742e-05	0.000493682	Lpar1	protein_coding	TRUE	Down
ENSMUSG00000050812	186.311	0.0285245	0.332805	0.0857094	0.931697	0.96737	Ecpas	protein_coding	FALSE	No_Change
ENSMUSG00000028378	84.4666	0.809763	0.430708	1.88007	0.0600984	0.185881	Ptgr1	protein_coding	FALSE	No_Change
ENSMUSG00000038598	146.257	-0.134097	0.375546	-0.357073	0.721037	0.850138	Shoc1	protein_coding	FALSE	No_Change
ENSMUSG00000028381	2070.73	-1.24365	0.235298	-5.28542	1.25414e-07	4.38504e-06	Ugcg	protein_coding	TRUE	Down
ENSMUSG00000028382	181.42	0.0614316	0.328168	0.187196	0.851507	0.927118	Ptbp3	protein_coding	FALSE	No_Change
ENSMUSG00000038544	267.621	0.300904	0.308553	0.975213	0.329455	0.549198	Inip	protein_coding	FALSE	No_Change
ENSMUSG00000028385	219.776	-0.211286	0.319074	-0.662185	0.507853	0.703401	Snx30	protein_coding	FALSE	No_Change
ENSMUSG00000066150	353.882	1.52053	0.348944	4.35753	1.31538e-05	0.000240966	Slc31a1	protein_coding	TRUE	Up
ENSMUSG00000066149	237.917	0.0604913	0.289061	0.209268	0.834239	0.917989	Cdc26	protein_coding	FALSE	No_Change
ENSMUSG00000066148	159.567	0.963278	0.332287	2.89893	0.00374438	0.0245398	Prpf4	protein_coding	FALSE	No_Change
ENSMUSG00000028392	178.266	-0.148179	0.340979	-0.434568	0.663876	0.815165	Bspry	protein_coding	FALSE	No_Change
ENSMUSG00000028393	239.762	0.795497	0.30952	2.5701	0.0101668	0.0528522	Alad	protein_coding	FALSE	No_Change
ENSMUSG00000028394	908.484	0.205653	0.236778	0.868548	0.385094	0.599036	Pole3	protein_coding	FALSE	No_Change
ENSMUSG00000058046	119.205	-3.89491	0.503554	-7.73483	1.0354e-14	1.92752e-12	4933430I17Rik	protein_coding	TRUE	Down
ENSMUSG00000039137	91.3373	1.44353	0.442805	3.25997	0.00111422	0.00962957	Whrn	protein_coding	TRUE	Up
ENSMUSG00000039105	411.571	0.00191648	0.265221	0.00722596	0.994235	0.99597	Atp6v1g1	protein_coding	FALSE	No_Change
ENSMUSG00000028397	353.054	-1.25303	0.268067	-4.67433	2.94921e-06	6.70433e-05	Kdm4c	protein_coding	TRUE	Down
ENSMUSG00000028398	182.642	0.0914438	0.345243	0.264868	0.791111	0.895003	Dmac1	protein_coding	FALSE	No_Change
ENSMUSG00000038172	117.808	-0.518124	0.357958	-1.44744	0.147773	0.333477	Ttc39b	protein_coding	FALSE	No_Change
ENSMUSG00000086321	72.9351	0.195986	0.510545	0.383875	0.701071	0.838423	Gm11413	antisense	FALSE	No_Change
ENSMUSG00000028483	1268.45	0.109133	0.233608	0.467164	0.640383	0.798797	Snapc3	protein_coding	FALSE	No_Change
ENSMUSG00000028484	202.708	-0.641422	0.350061	-1.83232	0.0669043	0.199929	Psip1	protein_coding	FALSE	No_Change
ENSMUSG00000028492	144.787	0.468848	0.358333	1.30841	0.190733	0.39264	Saxo1	protein_coding	FALSE	No_Change
ENSMUSG00000038047	748.132	-0.792764	0.257486	-3.07886	0.00207793	0.0157658	Haus6	protein_coding	FALSE	No_Change
ENSMUSG00000028494	97.2672	0.587089	0.400327	1.46652	0.142506	0.326867	Plin2	protein_coding	FALSE	No_Change
ENSMUSG00000038024	65.106	-0.149166	0.530433	-0.281215	0.778545	0.886677	Dennd4c	protein_coding	FALSE	No_Change
ENSMUSG00000028495	5801.12	0.0553298	0.235484	0.234962	0.814238	0.907667	Rps6	protein_coding	FALSE	No_Change
ENSMUSG00000038007	995.033	-0.769862	0.286674	-2.6855	0.00724216	0.041023	Acer2	protein_coding	FALSE	No_Change
ENSMUSG00000062937	51.254	1.05496	0.691429	1.52577	0.127068	0.304115	Mtap	protein_coding	FALSE	No_Change
ENSMUSG00000028578	287.137	-0.337954	0.300019	-1.12644	0.259978	0.479831	Caap1	protein_coding	FALSE	No_Change
ENSMUSG00000028577	880.907	0.109822	0.246556	0.445424	0.656013	0.810224	Plaa	protein_coding	FALSE	No_Change
ENSMUSG00000028576	122.013	0.465463	0.349534	1.33167	0.182969	0.383883	Ift74	protein_coding	FALSE	No_Change
ENSMUSG00000062627	1183.16	-0.530672	0.224809	-2.36055	0.0182477	0.080262	Mysm1	protein_coding	FALSE	No_Change
ENSMUSG00000028563	356.023	-0.652379	0.288414	-2.26195	0.0237003	0.097345	Tm2d1	protein_coding	FALSE	No_Change
ENSMUSG00000035407	246.086	-0.834805	0.316636	-2.63648	0.00837704	0.0457945	Kank4	protein_coding	FALSE	No_Change
ENSMUSG00000085843	86.4955	0.616103	0.392738	1.56874	0.116708	0.287	Kank4os	antisense	FALSE	No_Change
ENSMUSG00000073794	844.789	-0.386143	0.38386	-1.00595	0.31444	0.534913	I0C0044D17Rik	protein_coding	FALSE	No_Change
ENSMUSG00000028560	3387.96	-0.766323	0.241779	-3.16952	0.00152692	0.0125656	Usp1	protein_coding	FALSE	No_Change
ENSMUSG00000028549	118.936	-0.668619	0.401027	-1.66727	0.0954613	0.252996	Itgb3bp	protein_coding	FALSE	No_Change
ENSMUSG00000069733	75.1189	-6.00021	0.658365	-9.11381	7.95408e-20	3.65251e-17	Ube2u	protein_coding	TRUE	Down
ENSMUSG00000028530	140.603	-0.768152	0.372508	-2.06211	0.0391975	0.138885	Jak1	protein_coding	FALSE	No_Change
ENSMUSG00000028527	649.438	0.0300149	0.266464	0.112642	0.910315	0.95934	Ak4	protein_coding	FALSE	No_Change
ENSMUSG00000035212	90.2316	0.570149	0.414669	1.37495	0.169147	0.364816	Leprot	protein_coding	FALSE	No_Change
ENSMUSG00000057722	124.284	-0.842122	0.40062	-2.10205	0.035549	0.12901	Lepr	protein_coding	FALSE	No_Change
ENSMUSG00000046133	4420.79	0.298881	0.254327	1.17518	0.239921	0.457144	C130073F10Rik	protein_coding	FALSE	No_Change
ENSMUSG00000078626	398.91	0.455043	0.304417	1.4948	0.134965	0.316205	Gm12790	protein_coding	FALSE	No_Change
ENSMUSG00000028522	96.4456	-1.06296	0.377085	-2.81888	0.00481916	0.0297441	Mier1	protein_coding	TRUE	Down
ENSMUSG00000028517	99.4676	-1.59114	0.402365	-3.95448	7.6702e-05	0.00108709	Plpp3	protein_coding	TRUE	Down
ENSMUSG00000028514	159.974	-0.470515	0.328584	-1.43194	0.15216	0.339293	Usp24	protein_coding	FALSE	No_Change
ENSMUSG00000025413	231.249	0.626041	0.327069	1.91409	0.0556082	0.176435	Ttc4	protein_coding	FALSE	No_Change
ENSMUSG00000034871	103.004	1.44486	0.415255	3.47946	0.000502418	0.00507561	Fam151a	protein_coding	TRUE	Up
ENSMUSG00000034853	102.201	1.48065	0.398641	3.71425	0.000203808	0.00242877	Acot11	protein_coding	TRUE	Up
ENSMUSG00000028622	279.264	0.233797	0.282411	0.827862	0.407749	0.618628	Mrpl37	protein_coding	FALSE	No_Change
ENSMUSG00000028619	132.016	0.533875	0.358625	1.48867	0.136574	0.318133	Tceanc2	protein_coding	FALSE	No_Change
ENSMUSG00000028618	1474.29	0.145405	0.27867	0.521784	0.601821	0.772088	Tmem59	protein_coding	FALSE	No_Change
ENSMUSG00000028617	727.725	0.45151	0.319642	1.41255	0.157788	0.346938	Lrrc42	protein_coding	FALSE	No_Change
ENSMUSG00000063172	158.83	-0.818614	0.351048	-2.33191	0.0197053	0.0845784	Hspb11	protein_coding	FALSE	No_Change
ENSMUSG00000057375	539.256	-0.737045	0.258128	-2.85535	0.004299	0.0272666	Yipf1	protein_coding	FALSE	No_Change
ENSMUSG00000028614	258.737	0.0833494	0.291489	0.285944	0.774921	0.883718	Ndc1	protein_coding	FALSE	No_Change
ENSMUSG00000028610	197.63	0.842276	0.331364	2.54185	0.0110269	0.0561784	Dmrtb1	protein_coding	FALSE	No_Change
ENSMUSG00000085549	414.31	0.362805	0.300284	1.2082	0.226968	0.441253	1700047F07Rik	lincRNA	FALSE	No_Change
ENSMUSG00000028609	8414.69	0.202273	0.274944	0.735687	0.461921	0.66721	Magoh	protein_coding	FALSE	No_Change
ENSMUSG00000028608	647.908	0.124867	0.247432	0.504651	0.613804	0.779459	Czib	protein_coding	FALSE	No_Change
ENSMUSG00000028603	206.411	-0.682187	0.330087	-2.06669	0.0387638	0.137774	Scp2	protein_coding	FALSE	No_Change
ENSMUSG00000028601	831.002	-0.851572	0.251227	-3.38964	0.000699833	0.0066215	Echdc2	protein_coding	FALSE	No_Change
ENSMUSG00000034636	103.469	0.42119	0.459227	0.917171	0.359053	0.577153	Zyg11b	protein_coding	FALSE	No_Change
ENSMUSG00000048351	975.417	0.36877	0.226483	1.62825	0.103472	0.265308	Coa7	protein_coding	FALSE	No_Change
ENSMUSG00000059816	125.947	1.08566	0.370085	2.93354	0.00335124	0.0225644	Shisal2a	protein_coding	TRUE	Up
ENSMUSG00000034610	97.1535	0.0599614	0.45462	0.131894	0.895068	0.950693	Tut4	protein_coding	FALSE	No_Change
ENSMUSG00000063800	1654.72	0.400909	0.237978	1.68465	0.0920564	0.24663	Prpf38a	protein_coding	FALSE	No_Change
ENSMUSG00000028587	171.164	0.449263	0.335943	1.33732	0.181118	0.380813	Orc1	protein_coding	FALSE	No_Change
ENSMUSG00000034557	183.936	0.0352829	0.3587	0.0983633	0.921644	0.962298	Zfyve9	protein_coding	FALSE	No_Change
ENSMUSG00000028568	1053.22	-0.266373	0.246631	-1.08005	0.280122	0.501033	Btf3l4	protein_coding	FALSE	No_Change
ENSMUSG00000028567	228.111	2.28532	0.333806	6.84625	7.58108e-12	7.67918e-10	Txndc12	protein_coding	TRUE	Up
ENSMUSG00000073775	608.422	-0.145338	0.256448	-0.566735	0.570894	0.748799	Kti12	protein_coding	FALSE	No_Change
ENSMUSG00000053510	129.163	-0.0974358	0.335569	-0.29036	0.771541	0.882054	Nrd1	protein_coding	FALSE	No_Change
ENSMUSG00000028559	360.085	-0.566054	0.305641	-1.85202	0.0640224	0.194438	Osbpl9	protein_coding	FALSE	No_Change
ENSMUSG00000028552	142.549	0.0582754	0.331109	0.176001	0.860293	0.931714	Eps15	protein_coding	FALSE	No_Change
ENSMUSG00000028557	3209.62	0.143927	0.244684	0.588214	0.556389	0.738279	Rnf11	protein_coding	FALSE	No_Change
ENSMUSG00000010517	372.423	0.44006	0.261473	1.683	0.0923746	0.247002	Faf1	protein_coding	FALSE	No_Change
ENSMUSG00000028719	718.649	-0.0578443	0.250332	-0.23107	0.817261	0.909123	Cmpk1	protein_coding	FALSE	No_Change
ENSMUSG00000034210	69.2786	1.39287	0.445827	3.12424	0.00178266	0.0141954	Efcab14	protein_coding	TRUE	Up
ENSMUSG00000028710	93.5451	0.0769016	0.439645	0.174917	0.861145	0.93205	Atpaf1	protein_coding	FALSE	No_Change
ENSMUSG00000028708	85.3321	-0.655632	0.419336	-1.5635	0.117935	0.28878	Mknk1	protein_coding	FALSE	No_Change
ENSMUSG00000063882	3098.23	-0.277125	0.29615	-0.935759	0.349397	0.566937	Uqcrh	protein_coding	FALSE	No_Change
ENSMUSG00000028703	223.245	-0.304394	0.355034	-0.857365	0.391243	0.604511	Lrrc41	protein_coding	FALSE	No_Change
ENSMUSG00000028702	148.213	1.12413	0.339111	3.31492	0.000916694	0.00824307	Rad54l	protein_coding	TRUE	Up
ENSMUSG00000028699	495.615	2.40399	0.808911	2.97189	0.00295977	0.020572	Tspan1	protein_coding	TRUE	Up
ENSMUSG00000055900	385.869	-0.583401	0.297019	-1.96419	0.0495085	0.162233	Tmem69	protein_coding	FALSE	No_Change
ENSMUSG00000034042	338.168	-0.206288	0.277254	-0.74404	0.456852	0.662552	Gpbp1l1	protein_coding	FALSE	No_Change
ENSMUSG00000028693	3289.99	0.141068	0.235861	0.5981	0.549773	0.73391	Nasp	protein_coding	FALSE	No_Change
ENSMUSG00000028692	2891.07	0.532819	0.239518	2.22454	0.026112	0.104661	Akr1a1	protein_coding	FALSE	No_Change
ENSMUSG00000028691	9625.83	0.549963	0.300941	1.82748	0.0676279	0.202004	Prdx1	protein_coding	FALSE	No_Change
ENSMUSG00000028690	76.5718	-0.406515	0.511838	-0.794226	0.427064	0.638233	Mmachc	protein_coding	FALSE	No_Change
ENSMUSG00000028689	561.312	0.0516142	0.286465	0.180176	0.857014	0.929624	Ccdc163	protein_coding	FALSE	No_Change
ENSMUSG00000033985	198.574	0.470651	0.311058	1.51306	0.130264	0.309079	Tesk2	protein_coding	FALSE	No_Change
ENSMUSG00000028688	99.8156	0.586083	0.378242	1.54949	0.121264	0.294211	Toe1	protein_coding	FALSE	No_Change
ENSMUSG00000028687	77.1942	-0.698892	0.507199	-1.37794	0.16822	0.363685	Mutyh	protein_coding	FALSE	No_Change
ENSMUSG00000043155	367.014	-0.00576895	0.26992	-0.0213728	0.982948	0.991005	Hpdl	protein_coding	FALSE	No_Change
ENSMUSG00000075390	2679.41	0.646847	0.243603	2.65533	0.00792305	0.0438345	Rpl36-ps8	processed_pseudogene	FALSE	No_Change
ENSMUSG00000028684	294.041	1.19641	0.28066	4.26285	2.01833e-05	0.000347556	Urod	protein_coding	TRUE	Up
ENSMUSG00000028683	1229.78	-0.0746035	0.305285	-0.244373	0.806942	0.903628	Eif2b3	protein_coding	FALSE	No_Change
ENSMUSG00000047675	14026.8	-0.0516791	0.225751	-0.228921	0.81893	0.909455	Rps8	protein_coding	FALSE	No_Change
ENSMUSG00000028678	192.933	1.26719	0.373745	3.39052	0.00069761	0.00661864	Kif2c	protein_coding	TRUE	Up
ENSMUSG00000028677	122.143	-0.438015	0.401707	-1.09039	0.275543	0.495922	Rnf220	protein_coding	FALSE	No_Change
ENSMUSG00000009640	203.734	0.423421	0.354911	1.19304	0.232855	0.447993	Dmap1	protein_coding	FALSE	No_Change
ENSMUSG00000108127	177.823	-0.0115002	0.328488	-0.0350095	0.972072	0.986247	Gm12845	protein_coding	FALSE	No_Change
ENSMUSG00000048626	435.768	0.29214	0.261036	1.11916	0.263074	0.483472	Klf17	protein_coding	FALSE	No_Change
ENSMUSG00000085278	252.102	1.03949	0.309327	3.36049	0.000778054	0.00719361	Gm12841	antisense	TRUE	Up
ENSMUSG00000033379	1154.21	0.856571	0.249095	3.43873	0.000584446	0.00571294	Atp6v0b	protein_coding	FALSE	No_Change
ENSMUSG00000028540	91.4868	0.534937	0.414272	1.29127	0.19661	0.400546	Dph2	protein_coding	FALSE	No_Change
ENSMUSG00000006392	519.379	-0.0465229	0.301929	-0.154086	0.877542	0.942242	Med8	protein_coding	FALSE	No_Change
ENSMUSG00000006390	84.9901	0.391982	0.395883	0.990147	0.322102	0.541792	Elovl1	protein_coding	FALSE	No_Change
ENSMUSG00000006398	1161.54	0.909813	0.291507	3.12107	0.00180194	0.0142647	Cdc20	protein_coding	FALSE	No_Change
ENSMUSG00000028729	2260.32	0.552519	0.250617	2.20464	0.0274797	0.108284	Ebna1bp2	protein_coding	FALSE	No_Change
ENSMUSG00000028643	200.352	-0.35241	0.328306	-1.07342	0.283083	0.504887	Svbp	protein_coding	FALSE	No_Change
ENSMUSG00000078584	185.146	0.616384	0.32301	1.90825	0.0563589	0.178319	AU022252	protein_coding	FALSE	No_Change
ENSMUSG00000028639	4041.76	0.0919439	0.225454	0.407817	0.683408	0.825963	Ybx1	protein_coding	FALSE	No_Change
ENSMUSG00000060288	2860.55	-0.252096	0.265249	-0.950412	0.341903	0.560187	Ppih	protein_coding	FALSE	No_Change
ENSMUSG00000028636	186.066	0.930106	0.324283	2.8682	0.00412819	0.026402	Ppcs	protein_coding	FALSE	No_Change
ENSMUSG00000032998	205.529	0.106744	0.316218	0.337565	0.735691	0.859909	Foxj3	protein_coding	FALSE	No_Change
ENSMUSG00000028633	275.122	0.27435	0.293608	0.93441	0.350093	0.567798	Ctps	protein_coding	FALSE	No_Change
ENSMUSG00000032897	511.839	-0.505307	0.253023	-1.99708	0.045817	0.153997	Nfyc	protein_coding	FALSE	No_Change
ENSMUSG00000028629	111.372	0.219734	0.363403	0.604656	0.545408	0.731473	Exo5	protein_coding	FALSE	No_Change
ENSMUSG00000032870	162.811	0.272071	0.324763	0.837751	0.402171	0.613952	Smap2	protein_coding	FALSE	No_Change
ENSMUSG00000043207	3197.64	-0.399032	0.209477	-1.9049	0.0567937	0.179067	Zmpste24	protein_coding	FALSE	No_Change
ENSMUSG00000078577	82.8417	0.07815	0.437917	0.178458	0.858363	0.930062	Tmco2	protein_coding	FALSE	No_Change
ENSMUSG00000049878	298.548	-0.170678	0.286195	-0.596371	0.550927	0.73391	Rlf	protein_coding	FALSE	No_Change
ENSMUSG00000028656	117.82	0.729789	0.356447	2.0474	0.040619	0.14195	Cap1	protein_coding	FALSE	No_Change
ENSMUSG00000002384	102.504	0.311035	0.375287	0.828792	0.407222	0.618238	Bmp8b	protein_coding	FALSE	No_Change
ENSMUSG00000028651	475.08	0.359665	0.253867	1.41674	0.156558	0.344968	Ppie	protein_coding	FALSE	No_Change
ENSMUSG00000011257	1186.28	-0.523968	0.243055	-2.15576	0.0311025	0.118348	Pabpc4	protein_coding	FALSE	No_Change
ENSMUSG00000028649	486.816	-0.301121	0.27179	-1.10792	0.267898	0.488148	Macf1	protein_coding	FALSE	No_Change
ENSMUSG00000028648	1646.02	0.00747967	0.285349	0.0262124	0.979088	0.98914	Ndufs5	protein_coding	FALSE	No_Change
ENSMUSG00000023075	843.11	-1.12478	0.229631	-4.8982	9.67177e-07	2.62948e-05	Akirin1	protein_coding	TRUE	Down
ENSMUSG00000043333	70.1382	0.88254	0.442862	1.99281	0.0462825	0.154754	Rhbdl2	protein_coding	FALSE	No_Change
ENSMUSG00000028647	1368.75	-0.255122	0.219675	-1.16136	0.245496	0.464426	Mycbp	protein_coding	FALSE	No_Change
ENSMUSG00000085875	291.325	0.118066	0.287681	0.410404	0.681509	0.824998	Gm12905	processed_transcript	FALSE	No_Change
ENSMUSG00000028646	100.313	0.717424	0.398847	1.79875	0.0720588	0.210162	Rragc	protein_coding	FALSE	No_Change
ENSMUSG00000028907	1253.89	-0.867848	0.224502	-3.86565	0.000110792	0.00147895	Utp11	protein_coding	FALSE	No_Change
ENSMUSG00000028902	941.875	0.4905	0.295397	1.66048	0.0968185	0.25561	Sf3a3	protein_coding	FALSE	No_Change
ENSMUSG00000028890	586.073	-0.863664	0.242128	-3.56697	0.000361126	0.00389881	Mtf1	protein_coding	FALSE	No_Change
ENSMUSG00000078570	144.854	-0.142451	0.359901	-0.395807	0.692247	0.832002	1110065P20Rik	protein_coding	FALSE	No_Change
ENSMUSG00000028889	995.985	-0.195604	0.249725	-0.783277	0.433465	0.643471	Yrdc	protein_coding	FALSE	No_Change
ENSMUSG00000028873	888.774	0.773958	0.267473	2.89359	0.00380861	0.0248661	Cdca8	protein_coding	FALSE	No_Change
ENSMUSG00000044730	116.394	0.369681	0.35953	1.02823	0.30384	0.524786	9930104L06Rik	protein_coding	FALSE	No_Change
ENSMUSG00000028869	286.883	0.728156	0.395098	1.84298	0.0653322	0.197077	Gnl2	protein_coding	FALSE	No_Change
ENSMUSG00000050213	220.145	0.172988	0.291865	0.5927	0.553382	0.735503	Snip1	protein_coding	FALSE	No_Change
ENSMUSG00000028863	215.397	-0.47748	0.351515	-1.35835	0.174354	0.372157	Meaf6	protein_coding	FALSE	No_Change
ENSMUSG00000082062	85.9739	-0.85511	0.39821	-2.14738	0.0317627	0.119553	Ftl2-ps	processed_pseudogene	FALSE	No_Change
ENSMUSG00000028861	388.682	0.125911	0.271859	0.463148	0.643258	0.800789	Mrps15	protein_coding	FALSE	No_Change
ENSMUSG00000050188	128.528	0.55879	0.347892	1.60622	0.108226	0.273346	Lsm10	protein_coding	FALSE	No_Change
ENSMUSG00000028842	155.214	-0.184681	0.315015	-0.586261	0.5577	0.739165	Ago3	protein_coding	FALSE	No_Change
ENSMUSG00000042500	55.8961	-1.68698	0.49809	-3.3869	0.000706884	0.00666988	Ago4	protein_coding	TRUE	Down
ENSMUSG00000042489	111.709	0.342345	0.358274	0.95554	0.339304	0.557906	Clspn	protein_coding	FALSE	No_Change
ENSMUSG00000028837	7240.7	0.417694	0.251613	1.66006	0.0969015	0.255633	Psmb2	protein_coding	FALSE	No_Change
ENSMUSG00000042446	126.836	-0.0985742	0.344361	-0.286252	0.774685	0.883605	Zmym4	protein_coding	FALSE	No_Change
ENSMUSG00000028820	1214.7	0.0851472	0.247164	0.344497	0.730472	0.855758	Sfpq	protein_coding	FALSE	No_Change
ENSMUSG00000085334	186.877	-0.010302	0.345416	-0.0298248	0.976207	0.987596	Gm12940	processed_transcript	FALSE	No_Change
ENSMUSG00000043872	203.498	0.0636287	0.316589	0.200982	0.840713	0.921226	Zmym1	protein_coding	FALSE	No_Change
ENSMUSG00000042380	83.1564	-0.838325	0.38856	-2.15752	0.0309653	0.118035	Smim12	protein_coding	FALSE	No_Change
ENSMUSG00000042367	95.9119	0.555884	0.404349	1.37476	0.169205	0.364816	Gjb3	protein_coding	FALSE	No_Change
ENSMUSG00000028792	189.046	0.0989731	0.331773	0.298316	0.765462	0.878897	Ak2	protein_coding	FALSE	No_Change
ENSMUSG00000028793	301.218	0.00572016	0.297851	0.0192048	0.984678	0.991443	Rnf19b	protein_coding	FALSE	No_Change
ENSMUSG00000040928	200.874	-0.717236	0.314203	-2.28271	0.0224473	0.0934242	S100pbp	protein_coding	FALSE	No_Change
ENSMUSG00000028811	244.347	-0.542911	0.297564	-1.82452	0.0680738	0.20272	Yars	protein_coding	FALSE	No_Change
ENSMUSG00000057236	367.218	-0.407066	0.272822	-1.49205	0.135685	0.31692	Rbbp4	protein_coding	FALSE	No_Change
ENSMUSG00000057572	420.544	0.378215	0.264381	1.43057	0.152553	0.339866	Zbtb8os	protein_coding	FALSE	No_Change
ENSMUSG00000040859	76.2583	-0.0361946	0.431883	-0.0838066	0.93321	0.968211	Bsdc1	protein_coding	FALSE	No_Change
ENSMUSG00000047945	306.376	-0.437695	0.304191	-1.43888	0.150185	0.336475	Marcksl1	protein_coding	FALSE	No_Change
ENSMUSG00000028800	574.284	-0.232029	0.325345	-0.713178	0.475735	0.677119	Hdac1	protein_coding	FALSE	No_Change
ENSMUSG00000028798	2697.95	0.0515594	0.220181	0.234168	0.814855	0.907913	Eif3i	protein_coding	FALSE	No_Change
ENSMUSG00000028797	604.533	0.283842	0.237839	1.19342	0.232706	0.447981	Tmem234	protein_coding	FALSE	No_Change
ENSMUSG00000053841	155.101	0.660429	0.35385	1.86641	0.061984	0.190516	Txlna	protein_coding	FALSE	No_Change
ENSMUSG00000003731	85.1584	0.298375	0.436865	0.682991	0.494612	0.691895	Kpna6	protein_coding	FALSE	No_Change
ENSMUSG00000028790	382.123	0.199803	0.263572	0.758059	0.448416	0.655633	Khdrbs1	protein_coding	FALSE	No_Change
ENSMUSG00000028788	1497.91	-0.696875	0.229729	-3.03346	0.00241765	0.0175836	Ptp4a2	protein_coding	FALSE	No_Change
ENSMUSG00000028779	79.4578	-0.490659	0.453645	-1.08159	0.279434	0.500322	Pef1	protein_coding	FALSE	No_Change
ENSMUSG00000028773	830.534	2.44353	0.315537	7.74404	9.63087e-15	1.87799e-12	Fabp3	protein_coding	TRUE	Up
ENSMUSG00000028772	948.869	0.322983	0.242704	1.33077	0.183266	0.384105	Zcchc17	protein_coding	FALSE	No_Change
ENSMUSG00000074088	401.226	0.567595	0.330851	1.71556	0.0862422	0.236762	Snrnp40	protein_coding	FALSE	No_Change
ENSMUSG00000028580	540.182	-0.420996	0.267805	-1.57203	0.115944	0.28636	Pum1	protein_coding	FALSE	No_Change
ENSMUSG00000028910	85.346	0.715262	0.4591	1.55797	0.119241	0.29115	Mecr	protein_coding	FALSE	No_Change
ENSMUSG00000040025	2146.54	-0.204242	0.221731	-0.921126	0.356985	0.574997	Ythdf2	protein_coding	FALSE	No_Change
ENSMUSG00000028901	112.313	0.0990839	0.358097	0.276696	0.782014	0.889303	Gmeb1	protein_coding	FALSE	No_Change
ENSMUSG00000028899	1002.54	0.415989	0.273066	1.5234	0.127659	0.304885	Taf12	protein_coding	FALSE	No_Change
ENSMUSG00000086290	314.071	0.0665081	0.331783	0.200457	0.841123	0.92153	Snhg12	lincRNA	FALSE	No_Change
ENSMUSG00000028898	513.939	-0.175074	0.244651	-0.715608	0.474234	0.676018	Trnau1ap	protein_coding	FALSE	No_Change
ENSMUSG00000028896	308.308	-0.549395	0.296872	-1.85061	0.0642257	0.194739	Rcc1	protein_coding	FALSE	No_Change
ENSMUSG00000085241	615.528	-0.482652	0.295577	-1.63291	0.102488	0.263999	Snhg3	processed_transcript	FALSE	No_Change
ENSMUSG00000091021	777.403	-0.302904	0.286943	-1.05562	0.291141	0.512589	Gm17300	lincRNA	FALSE	No_Change
ENSMUSG00000065353	203.163	0.392411	0.338501	1.15926	0.24635	0.465126	Snora73b	snoRNA	FALSE	No_Change
ENSMUSG00000054428	1522.57	0.137256	0.263899	0.520107	0.602989	0.772436	Atpif1	protein_coding	FALSE	No_Change
ENSMUSG00000087352	632.202	0.22295	0.27916	0.798645	0.424496	0.63619	Gm12999	antisense	FALSE	No_Change
ENSMUSG00000054405	1145.16	0.467636	0.250382	1.86769	0.0618054	0.190306	Dnajc8	protein_coding	FALSE	No_Change
ENSMUSG00000028886	105.153	0.0510239	0.368491	0.138467	0.889871	0.948264	Eya3	protein_coding	FALSE	No_Change
ENSMUSG00000028884	516.166	0.849242	0.415656	2.04314	0.041039	0.142719	Rpa2	protein_coding	FALSE	No_Change
ENSMUSG00000028882	149.66	0.0249204	0.367607	0.0677907	0.945952	0.973512	Ppp1r8	protein_coding	FALSE	No_Change
ENSMUSG00000028879	260.739	-0.608173	0.302356	-2.01144	0.0442786	0.150464	Stx12	protein_coding	FALSE	No_Change
ENSMUSG00000028878	419.663	-1.37165	0.256027	-5.35745	8.44068e-08	3.09252e-06	Fam76a	protein_coding	TRUE	Down
ENSMUSG00000028868	160.001	0.426519	0.345721	1.23371	0.217312	0.427669	Wasf2	protein_coding	FALSE	No_Change
ENSMUSG00000028857	113.188	0.544787	0.436177	1.249	0.211664	0.419686	Tmem222	protein_coding	FALSE	No_Change
ENSMUSG00000037622	124.499	-0.374431	0.392198	-0.9547	0.339729	0.558313	Wdtc1	protein_coding	FALSE	No_Change
ENSMUSG00000028851	532.02	0.655206	0.329519	1.98837	0.0467706	0.155706	Nudc	protein_coding	FALSE	No_Change
ENSMUSG00000047281	1269.27	-1.5733	0.236819	-6.64346	3.06403e-11	2.63813e-09	Sfn	protein_coding	TRUE	Down
ENSMUSG00000007880	1600.01	-0.338562	0.219543	-1.54212	0.123044	0.297586	Arid1a	protein_coding	FALSE	No_Change
ENSMUSG00000003038	1668.91	0.0376203	0.256916	0.14643	0.883582	0.944728	Hmgn2	protein_coding	FALSE	No_Change
ENSMUSG00000012117	157.96	-0.308549	0.415942	-0.741807	0.458204	0.663467	Dhdds	protein_coding	FALSE	No_Change
ENSMUSG00000012126	165.656	-0.119791	0.317456	-0.377347	0.705916	0.841382	Ubxn11	protein_coding	FALSE	No_Change
ENSMUSG00000028843	366.193	0.344478	0.275384	1.2509	0.21097	0.419434	Sh3bgrl3	protein_coding	FALSE	No_Change
ENSMUSG00000028840	538.424	0.491384	0.248993	1.97349	0.0484402	0.159873	Zfp593	protein_coding	FALSE	No_Change
ENSMUSG00000086322	513.668	0.452526	0.250092	1.80944	0.0703825	0.206596	E130218I03Rik	protein_coding	FALSE	No_Change
ENSMUSG00000028836	61.061	0.261198	0.56593	0.461537	0.644413	0.801358	Slc30a2	protein_coding	FALSE	No_Change
ENSMUSG00000028832	59.9579	0.535007	0.554643	0.964598	0.334746	0.553863	Stmn1	protein_coding	FALSE	No_Change
ENSMUSG00000078521	78.0318	-1.20359	0.465802	-2.58392	0.00976857	0.0513633	Aunip	protein_coding	FALSE	No_Change
ENSMUSG00000046671	136.612	-0.699853	0.356913	-1.96085	0.0498965	0.1631	Mtfr1l	protein_coding	FALSE	No_Change
ENSMUSG00000028822	153.112	0.176273	0.403819	0.436514	0.662464	0.814239	Tmem50a	protein_coding	FALSE	No_Change
ENSMUSG00000037266	798.142	0.451852	0.271702	1.66304	0.0963035	0.25464	Rsrp1	protein_coding	FALSE	No_Change
ENSMUSG00000028821	1833.28	-0.0321027	0.220194	-0.145793	0.884085	0.944728	Syf2	protein_coding	FALSE	No_Change
ENSMUSG00000037242	124.21	0.131051	0.360505	0.363519	0.716217	0.847764	Clic4	protein_coding	FALSE	No_Change
ENSMUSG00000028809	1100.09	0.275074	0.269607	1.02028	0.307598	0.528758	Srrm1	protein_coding	FALSE	No_Change
ENSMUSG00000028676	1045.45	0.141121	0.268879	0.524848	0.599689	0.770789	Srsf10	protein_coding	FALSE	No_Change
ENSMUSG00000028675	133.015	0.0806099	0.398034	0.20252	0.83951	0.920787	Pnrc2	protein_coding	FALSE	No_Change
ENSMUSG00000028672	354.748	0.862614	0.310908	2.7745	0.00552867	0.0334342	Hmgcl	protein_coding	FALSE	No_Change
ENSMUSG00000028669	116.825	0.349508	0.536111	0.651933	0.514445	0.708557	Pithd1	protein_coding	FALSE	No_Change
ENSMUSG00000028668	701.624	-0.618839	0.249223	-2.48308	0.0130252	0.0634722	Eloa	protein_coding	FALSE	No_Change
ENSMUSG00000059291	5332	0.0576986	0.2624	0.219888	0.825958	0.913488	Rpl11	protein_coding	FALSE	No_Change
ENSMUSG00000007872	946.734	-0.183693	0.285396	-0.643643	0.519807	0.712807	Id3	protein_coding	FALSE	No_Change
ENSMUSG00000066037	326.051	-0.0765551	0.273033	-0.280388	0.77918	0.887106	Hnrnpr	protein_coding	FALSE	No_Change
ENSMUSG00000001089	161.749	0.640641	0.355185	1.80368	0.0712812	0.208619	Luzp1	protein_coding	FALSE	No_Change
ENSMUSG00000036940	333.138	0.0227681	0.337725	0.0674161	0.94625	0.973674	Kdm1a	protein_coding	FALSE	No_Change
ENSMUSG00000006699	5051.01	-0.334737	0.211166	-1.58518	0.112925	0.281313	Cdc42	protein_coding	FALSE	No_Change
ENSMUSG00000043411	1048.05	-0.0538854	0.258131	-0.208752	0.834642	0.917989	Usp48	protein_coding	FALSE	No_Change
ENSMUSG00000028757	98.4363	0.338066	0.404055	0.836682	0.402771	0.614188	Ddost	protein_coding	FALSE	No_Change
ENSMUSG00000041241	184.689	0.254486	0.349676	0.727778	0.46675	0.670535	Mul1	protein_coding	FALSE	No_Change
ENSMUSG00000050608	2862.77	-0.0621222	0.272433	-0.228027	0.819625	0.909588	Micos10	protein_coding	FALSE	No_Change
ENSMUSG00000028745	123.278	0.392227	0.447535	0.876416	0.380804	0.595454	Capzb	protein_coding	FALSE	No_Change
ENSMUSG00000028741	1755.23	0.296695	0.261077	1.13643	0.255777	0.474876	Mrto4	protein_coding	FALSE	No_Change
ENSMUSG00000078517	387.841	-0.386431	0.293719	-1.31565	0.188292	0.389673	Emc1	protein_coding	FALSE	No_Change
ENSMUSG00000066036	100.742	0.168569	0.397319	0.424267	0.671371	0.819734	Ubr4	protein_coding	FALSE	No_Change
ENSMUSG00000040945	367.77	-0.0358902	0.2599	-0.138092	0.890168	0.948264	Rcc2	protein_coding	FALSE	No_Change
ENSMUSG00000040935	110.205	-0.380105	0.405805	-0.93667	0.348928	0.566443	Padi6	protein_coding	FALSE	No_Change
ENSMUSG00000009863	847.143	0.265694	0.329501	0.806351	0.420041	0.63254	Sdhb	protein_coding	FALSE	No_Change
ENSMUSG00000028923	105.177	0.754069	0.403796	1.86745	0.0618388	0.190324	Necap2	protein_coding	FALSE	No_Change
ENSMUSG00000040842	303.112	0.115529	0.282049	0.409605	0.682095	0.825225	Szrd1	protein_coding	FALSE	No_Change
ENSMUSG00000097620	125.2	0.199689	0.35254	0.56643	0.571101	0.748857	4921514A10Rik	antisense	FALSE	No_Change
ENSMUSG00000028919	73.3559	2.06764	0.485386	4.25979	2.04617e-05	0.000351472	Arhgef19	protein_coding	TRUE	Up
ENSMUSG00000033770	64.7308	-1.24487	0.429904	-2.89569	0.00378331	0.0247243	Clcnka	protein_coding	TRUE	Down
ENSMUSG00000086061	93.2918	0.0742261	0.408368	0.181763	0.855769	0.92913	Gm13075	antisense	FALSE	No_Change
ENSMUSG00000006215	377.145	0.231906	0.278495	0.83271	0.405008	0.615932	Zbtb17	protein_coding	FALSE	No_Change
ENSMUSG00000028917	48.9296	-1.83816	0.582046	-3.1581	0.00158803	0.0129909	Plekhm2	protein_coding	TRUE	Down
ENSMUSG00000078515	184.762	0.0915381	0.311257	0.294092	0.768688	0.881132	Ddi2	protein_coding	FALSE	No_Change
ENSMUSG00000040706	721.096	0.650053	0.349748	1.85863	0.0630795	0.192594	Agmat	protein_coding	FALSE	No_Change
ENSMUSG00000062478	88.5197	0.62577	0.541276	1.1561	0.247639	0.466071	Ctrc	protein_coding	FALSE	No_Change
ENSMUSG00000028583	159.448	-0.0437829	0.332403	-0.131716	0.895209	0.950693	Pdpn	protein_coding	FALSE	No_Change
ENSMUSG00000073724	1522.46	0.293985	0.246428	1.19298	0.232876	0.447993	Pramel4	protein_coding	FALSE	No_Change
ENSMUSG00000073723	816.057	-0.225527	0.298463	-0.755627	0.449873	0.656509	Gm13102	protein_coding	FALSE	No_Change
ENSMUSG00000050810	289.851	-1.029	0.405239	-2.53925	0.0111091	0.0564305	Oog3	protein_coding	FALSE	No_Change
ENSMUSG00000046262	130.744	-1.06158	0.359955	-2.9492	0.00318602	0.0217134	C87977	protein_coding	TRUE	Down
ENSMUSG00000036749	786.504	-1.97113	0.362859	-5.43224	5.56521e-08	2.15355e-06	Pramel5	protein_coding	TRUE	Down
ENSMUSG00000078508	145.761	0.345349	0.370488	0.932146	0.351261	0.568622	Gm13128	protein_coding	FALSE	No_Change
ENSMUSG00000028591	138.12	0.213769	0.374589	0.570676	0.568219	0.747483	Pramef12	protein_coding	FALSE	No_Change
ENSMUSG00000082082	167.432	-0.24763	0.364671	-0.67905	0.497106	0.694255	Gm13230	transcribed_unprocessed_pseudogene	FALSE	No_Change
ENSMUSG00000078503	300.414	0.350882	0.333166	1.05318	0.29226	0.512589	Zfp990	protein_coding	FALSE	No_Change
ENSMUSG00000078502	1331.36	-0.506726	0.290381	-1.74504	0.0809786	0.227017	Gm13212	protein_coding	FALSE	No_Change
ENSMUSG00000058186	407.963	0.267393	0.26473	1.01006	0.312467	0.533186	Zfp980	protein_coding	FALSE	No_Change
ENSMUSG00000066009	174.589	-0.0478543	0.325735	-0.146912	0.883202	0.944728	Zfp987	protein_coding	FALSE	No_Change
ENSMUSG00000066007	358.391	-0.442629	0.267047	-1.6575	0.0974188	0.256506	Zfp600	protein_coding	FALSE	No_Change
ENSMUSG00000070605	110.523	-0.577091	0.395375	-1.45961	0.144398	0.328935	Zfp992	protein_coding	FALSE	No_Change
ENSMUSG00000056300	1044.87	-0.318834	0.276096	-1.1548	0.248174	0.466673	Zfp981	protein_coding	FALSE	No_Change
ENSMUSG00000045699	481.792	0.268968	0.279964	0.960725	0.33669	0.554981	Gm21411	protein_coding	FALSE	No_Change
ENSMUSG00000086147	111.322	0.861039	0.371721	2.31636	0.0205387	0.0871085	Zfp989	protein_coding	FALSE	No_Change
ENSMUSG00000067919	110.533	0.0575496	0.419565	0.137165	0.8909	0.94855	Rex2	protein_coding	FALSE	No_Change
ENSMUSG00000087207	2171.74	-1.04521	0.223467	-4.67724	2.90757e-06	6.65359e-05	Gm13147	transcribed_unprocessed_pseudogene	TRUE	Down
ENSMUSG00000078498	148.832	-0.57493	0.34678	-1.65791	0.0973356	0.256385	Zfp988	protein_coding	FALSE	No_Change
ENSMUSG00000078497	566.586	0.138536	0.263225	0.526301	0.598679	0.769634	Zfp978	protein_coding	FALSE	No_Change
ENSMUSG00000078496	161.416	0.511446	0.345838	1.47886	0.139178	0.321779	Zfp982	protein_coding	FALSE	No_Change
ENSMUSG00000065999	753.206	0.167026	0.27684	0.603329	0.54629	0.731644	Zfp985	protein_coding	FALSE	No_Change
ENSMUSG00000066000	1980.77	-0.3073	0.283724	-1.0831	0.278766	0.499645	Zfp979	protein_coding	FALSE	No_Change
ENSMUSG00000062518	472.021	-0.0443761	0.283831	-0.156347	0.87576	0.941654	Zfp534	protein_coding	FALSE	No_Change
ENSMUSG00000078495	652.71	-0.722443	0.251814	-2.86896	0.00411828	0.026368	Zfp984	protein_coding	FALSE	No_Change
ENSMUSG00000093594	113.1	-0.10699	0.371875	-0.287704	0.773574	0.88306	Gm20707	lincRNA	FALSE	No_Change
ENSMUSG00000029022	98.4099	-0.133795	0.417215	-0.320685	0.748449	0.867929	Miip	protein_coding	FALSE	No_Change
ENSMUSG00000029003	2428.61	-0.172539	0.221374	-0.779403	0.435743	0.6456	Mad2l2	protein_coding	FALSE	No_Change
ENSMUSG00000055401	434.818	-0.581761	0.270965	-2.147	0.0317932	0.119557	Fbxo6	protein_coding	FALSE	No_Change
ENSMUSG00000028991	99.1503	-0.0530195	0.38717	-0.136941	0.891077	0.94855	Mtor	protein_coding	FALSE	No_Change
ENSMUSG00000017264	373.197	0.612729	0.258789	2.36768	0.0179001	0.0792391	Exosc10	protein_coding	FALSE	No_Change
ENSMUSG00000006442	900.65	0.110246	0.239538	0.460247	0.645339	0.802219	Srm	protein_coding	FALSE	No_Change
ENSMUSG00000041459	3803.66	0.230572	0.229607	1.0042	0.315281	0.535561	Tardbp	protein_coding	FALSE	No_Change
ENSMUSG00000086740	134.016	0.144474	0.404374	0.357277	0.720885	0.850138	Gm17029	antisense	FALSE	No_Change
ENSMUSG00000028975	95.9974	0.141916	0.393988	0.360205	0.718694	0.848392	Pex14	protein_coding	FALSE	No_Change
ENSMUSG00000073705	955.885	-0.173882	0.234527	-0.741417	0.458441	0.663669	Cenps	protein_coding	FALSE	No_Change
ENSMUSG00000028961	206.131	-0.20637	0.302551	-0.682099	0.495176	0.692497	Pgd	protein_coding	FALSE	No_Change
ENSMUSG00000063077	280.573	-0.412397	0.293886	-1.40326	0.160541	0.351719	Kif1b	protein_coding	FALSE	No_Change
ENSMUSG00000028960	137.545	-0.76714	0.345442	-2.22075	0.026368	0.105288	Ube4b	protein_coding	FALSE	No_Change
ENSMUSG00000028996	212.46	-0.456851	0.335983	-1.35975	0.17391	0.371489	Rbp7	protein_coding	FALSE	No_Change
ENSMUSG00000028992	70.3296	0.737785	0.472711	1.56075	0.118582	0.290173	Nmnat1	protein_coding	FALSE	No_Change
ENSMUSG00000028990	101.406	-0.0872762	0.425056	-0.205329	0.837315	0.919806	Lzic	protein_coding	FALSE	No_Change
ENSMUSG00000028988	93.275	0.0340485	0.420505	0.0809705	0.935465	0.969652	Ctnnbip1	protein_coding	FALSE	No_Change
ENSMUSG00000044700	142.276	-0.416557	0.378985	-1.09914	0.271707	0.491842	Tmem201	protein_coding	FALSE	No_Change
ENSMUSG00000028982	79.5365	-0.374632	0.421962	-0.887834	0.37463	0.588875	Slc25a33	protein_coding	FALSE	No_Change
ENSMUSG00000085787	115.767	0.474987	0.39209	1.21142	0.225733	0.439222	Gm13092	processed_pseudogene	FALSE	No_Change
ENSMUSG00000028964	587.045	0.407811	0.249037	1.63755	0.101515	0.26288	Park7	protein_coding	FALSE	No_Change
ENSMUSG00000028955	648.636	0.099738	0.242644	0.411046	0.681039	0.824718	Vamp3	protein_coding	FALSE	No_Change
ENSMUSG00000039768	247.473	-0.112354	0.348555	-0.322342	0.747193	0.867319	Dnajc11	protein_coding	FALSE	No_Change
ENSMUSG00000047777	257.791	-0.403625	0.315664	-1.27865	0.201019	0.406166	Phf13	protein_coding	FALSE	No_Change
ENSMUSG00000073700	100.685	-0.856104	0.413813	-2.06882	0.0385631	0.137202	Klhl21	protein_coding	FALSE	No_Change
ENSMUSG00000028948	433.514	-0.11066	0.254109	-0.435482	0.663213	0.814734	Nol9	protein_coding	FALSE	No_Change
ENSMUSG00000028937	59.4386	-0.741256	0.497231	-1.49077	0.136022	0.317278	Acot7	protein_coding	FALSE	No_Change
ENSMUSG00000028936	5455.34	0.0617904	0.282948	0.218381	0.827132	0.914086	Rpl22	protein_coding	FALSE	No_Change
ENSMUSG00000047613	1403.31	0.456847	0.236558	1.93123	0.0534551	0.171495	A430005L14Rik	protein_coding	FALSE	No_Change
ENSMUSG00000029027	129.351	-0.0511675	0.337578	-0.151572	0.879524	0.943295	Dffb	protein_coding	FALSE	No_Change
ENSMUSG00000029028	111.588	0.279274	0.368351	0.758172	0.448348	0.655633	Lrrc47	protein_coding	FALSE	No_Change
ENSMUSG00000078350	179.759	-0.637203	0.353428	-1.80292	0.0714003	0.208657	Smim1	protein_coding	FALSE	No_Change
ENSMUSG00000029030	269.153	0.568178	0.289896	1.95994	0.0500033	0.163311	Tprgl	protein_coding	FALSE	No_Change
ENSMUSG00000029059	42.8196	2.22661	0.685674	3.24733	0.00116494	0.00998023	Prxl2b	protein_coding	TRUE	Up
ENSMUSG00000029048	1583.09	-0.150608	0.238758	-0.630799	0.528172	0.719266	Rer1	protein_coding	FALSE	No_Change
ENSMUSG00000029050	103.721	-1.56179	0.393111	-3.9729	7.10015e-05	0.00101045	Ski	protein_coding	TRUE	Down
ENSMUSG00000073684	91.8855	-1.47533	0.380935	-3.87292	0.00010754	0.00144112	Faap20	protein_coding	TRUE	Down
ENSMUSG00000029053	293.822	-1.35636	0.323699	-4.1902	2.78712e-05	0.000458179	Prkcz	protein_coding	TRUE	Down
ENSMUSG00000029054	59.8557	-2.26668	0.461351	-4.91313	8.96354e-07	2.50073e-05	Gabrd	protein_coding	TRUE	Down
ENSMUSG00000029064	200.386	-2.1874	0.309913	-7.05811	1.68779e-12	2.07598e-10	Gnb1	protein_coding	TRUE	Down
ENSMUSG00000029063	323.361	-0.436525	0.30477	-1.43231	0.152056	0.339171	Nadk	protein_coding	FALSE	No_Change
ENSMUSG00000042202	122.603	-0.231242	0.350418	-0.659902	0.509317	0.704719	Slc35e2	protein_coding	FALSE	No_Change
ENSMUSG00000029062	356.461	0.419559	0.360902	1.16253	0.245021	0.464038	Cdk11b	protein_coding	FALSE	No_Change
ENSMUSG00000029038	2819.37	0.0840073	0.230726	0.3641	0.715783	0.84757	Ssu72	protein_coding	FALSE	No_Change
ENSMUSG00000096221	990.65	0.190256	0.246087	0.773125	0.439448	0.64844	1500002C15Rik	antisense	FALSE	No_Change
ENSMUSG00000029036	91.7716	0.729014	0.399258	1.82592	0.0678621	0.202528	Atad3a	protein_coding	FALSE	No_Change
ENSMUSG00000029066	3859.25	0.102504	0.242359	0.422944	0.672336	0.820236	Mrpl20	protein_coding	FALSE	No_Change
ENSMUSG00000029068	303.239	-0.324142	0.281583	-1.15114	0.249675	0.468216	Ccnl2	protein_coding	FALSE	No_Change
ENSMUSG00000065990	1405.2	0.37681	0.238406	1.58054	0.113983	0.283287	Aurkaip1	protein_coding	FALSE	No_Change
ENSMUSG00000029034	243.365	-0.424819	0.339629	-1.25083	0.210996	0.419434	Ints11	protein_coding	FALSE	No_Change
ENSMUSG00000051557	180.965	-0.396376	0.333984	-1.18681	0.235302	0.450587	Pusl1	protein_coding	FALSE	No_Change
ENSMUSG00000023286	895.687	-0.611794	0.22627	-2.70383	0.00685463	0.0392601	Ube2j2	protein_coding	FALSE	No_Change
ENSMUSG00000023571	63.586	-0.452796	0.49127	-0.921685	0.356693	0.574848	C1qtnf12	protein_coding	FALSE	No_Change
ENSMUSG00000029076	677.24	-0.105182	0.238098	-0.441757	0.658665	0.81248	Sdf4	protein_coding	FALSE	No_Change
ENSMUSG00000095567	357.106	-0.153774	0.26692	-0.576106	0.564544	0.744948	Noc2l	protein_coding	FALSE	No_Change
ENSMUSG00000096351	231.069	0.0980132	0.304057	0.322351	0.747187	0.867319	Samd11	protein_coding	FALSE	No_Change
ENSMUSG00000062353	2855.37	0.104032	0.289568	0.359266	0.719396	0.849074	Gm15772	processed_pseudogene	FALSE	No_Change
ENSMUSG00000058503	111.727	0.109317	0.379939	0.287723	0.773559	0.88306	Fam133b	protein_coding	FALSE	No_Change
ENSMUSG00000040302	347.39	-0.0125753	0.319997	-0.039298	0.968653	0.984412	Rbm48	protein_coding	FALSE	No_Change
ENSMUSG00000040351	234.405	-0.435432	0.356046	-1.22297	0.221342	0.43304	Ankib1	protein_coding	FALSE	No_Change
ENSMUSG00000000600	138.628	0.122573	0.38111	0.321622	0.747739	0.867513	Krit1	protein_coding	FALSE	No_Change
ENSMUSG00000040464	308.836	0.95245	0.270855	3.51646	0.000437341	0.00450959	Gtpbp10	protein_coding	FALSE	No_Change
ENSMUSG00000100801	1691.68	0.575898	0.25713	2.23972	0.0251093	0.101677	Gm15459	processed_pseudogene	FALSE	No_Change
ENSMUSG00000002297	827.419	-0.043878	0.241042	-0.182035	0.855555	0.929066	Dbf4	protein_coding	FALSE	No_Change
ENSMUSG00000003623	90.4255	1.00143	0.39653	2.52548	0.0115541	0.0582185	Crot	protein_coding	FALSE	No_Change
ENSMUSG00000079659	149.172	0.382074	0.404407	0.944777	0.344773	0.562881	Tmem243	protein_coding	FALSE	No_Change
ENSMUSG00000042508	504.569	-0.26044	0.255793	-1.01817	0.308597	0.529545	Dmtf1	protein_coding	FALSE	No_Change
ENSMUSG00000039987	248.412	0.267406	0.285213	0.937565	0.348468	0.565829	Phtf2	protein_coding	FALSE	No_Change
ENSMUSG00000045435	583.57	-0.33259	0.287044	-1.15867	0.246591	0.465246	Tmem60	protein_coding	FALSE	No_Change
ENSMUSG00000039968	101.657	0.0410762	0.384515	0.106826	0.914927	0.959641	Rsbn1l	protein_coding	FALSE	No_Change
ENSMUSG00000028771	584.845	0.23358	0.280229	0.833535	0.404543	0.615664	Ptpn12	protein_coding	FALSE	No_Change
ENSMUSG00000038525	204.716	0.948053	0.31392	3.02005	0.00252735	0.0182861	Armc10	protein_coding	FALSE	No_Change
ENSMUSG00000044968	71.3507	1.10237	0.518844	2.12467	0.0336141	0.124682	Napepld	protein_coding	FALSE	No_Change
ENSMUSG00000029017	495.527	-0.312969	0.256248	-1.22135	0.221953	0.433829	Pmpcb	protein_coding	FALSE	No_Change
ENSMUSG00000029014	1742.33	-0.0360002	0.216333	-0.166411	0.867833	0.936531	Dnajc2	protein_coding	FALSE	No_Change
ENSMUSG00000028932	1912.76	0.6742	0.365502	1.84458	0.065098	0.196492	Psmc2	protein_coding	FALSE	No_Change
ENSMUSG00000029012	236.715	0.144382	0.381671	0.378288	0.705217	0.840986	Orc5	protein_coding	FALSE	No_Change
ENSMUSG00000029004	86.4399	0.108419	0.415478	0.26095	0.794131	0.896927	Kmt2e	protein_coding	FALSE	No_Change
ENSMUSG00000062604	162.225	-0.552346	0.327143	-1.68839	0.091336	0.245176	Srpk2	protein_coding	FALSE	No_Change
ENSMUSG00000105987	318.049	0.174477	0.285057	0.612078	0.540486	0.728885	AI506816	processed_transcript	FALSE	No_Change
ENSMUSG00000057541	193.075	0.0732852	0.320054	0.228978	0.818886	0.909455	Pus7	protein_coding	FALSE	No_Change
ENSMUSG00000028998	5474.38	-0.0498453	0.257741	-0.193393	0.846651	0.924614	Tomm7	protein_coding	FALSE	No_Change
ENSMUSG00000097180	331.418	-0.609979	0.332025	-1.83715	0.0661879	0.198711	2700038G22Rik	lincRNA	FALSE	No_Change
ENSMUSG00000028986	124.981	-1.44371	0.359968	-4.01065	6.05514e-05	0.000879912	Klhl7	protein_coding	TRUE	Down
ENSMUSG00000106133	451.642	-0.548131	0.295235	-1.85659	0.0633694	0.193308	Gm3724	processed_pseudogene	FALSE	No_Change
ENSMUSG00000048439	89.8416	-0.501261	0.39543	-1.26764	0.204928	0.412009	Nupl2	protein_coding	FALSE	No_Change
ENSMUSG00000038199	63.2799	-1.59572	0.472931	-3.3741	0.00074057	0.00693077	Iqca1l	protein_coding	TRUE	Down
ENSMUSG00000028953	760.572	0.805998	0.244567	3.29561	0.000982067	0.00866131	Abcf2	protein_coding	FALSE	No_Change
ENSMUSG00000028954	1626.11	-0.03234	0.274239	-0.117926	0.906126	0.957857	Nub1	protein_coding	FALSE	No_Change
[truncated: 4,890 more rows]

## Sheet: Klf5_KD_vs_NT
DESeq2 results of Klf5 KD vs. NT control in 8-cell embryo
gene_id	baseMean	log2FoldChange	lfcSE	stat	pvalue	padj	gene_name	biotype	sig	DEG
ENSMUSG00000033845	2852.8	0.652522	0.298549	2.18564	0.0288419	0.425483	Mrpl15	protein_coding	FALSE	No_Change
ENSMUSG00000025903	1426.1	0.178102	0.254394	0.700101	0.483864	0.855191	Lypla1	protein_coding	FALSE	No_Change
ENSMUSG00000104217	526.736	0.711774	0.334454	2.12816	0.0333235	0.443907	Gm37988	protein_coding	FALSE	No_Change
ENSMUSG00000033813	2051.75	0.0786934	0.278881	0.282175	0.777809	0.945742	Tcea1	protein_coding	FALSE	No_Change
ENSMUSG00000033793	281.58	0.400272	0.311944	1.28315	0.199438	0.689654	Atp6v1h	protein_coding	FALSE	No_Change
ENSMUSG00000025907	4823.28	-0.316153	0.293451	-1.07736	0.281319	0.758663	Rb1cc1	protein_coding	FALSE	No_Change
ENSMUSG00000090031	75.109	0.315604	0.440687	0.716165	0.47389	0.851075	4732440D04Rik	antisense	FALSE	No_Change
ENSMUSG00000084353	78.3578	-0.29106	0.42133	-0.690813	0.489683	0.859539	Gm15452	processed_pseudogene	FALSE	No_Change
ENSMUSG00000061024	251.351	-0.412036	0.38643	-1.06626	0.286304	0.76057	Rrs1	protein_coding	FALSE	No_Change
ENSMUSG00000045210	156.027	-0.0225001	0.422979	-0.0531944	0.957577	0.989742	Vcpip1	protein_coding	FALSE	No_Change
ENSMUSG00000097893	48.862	0.560259	0.580307	0.965452	0.334318	0.786767	1700034P13Rik	antisense	FALSE	No_Change
ENSMUSG00000025915	3436.57	0.182178	0.257934	0.706298	0.480003	0.85402	Sgk3	protein_coding	FALSE	No_Change
ENSMUSG00000046101	162.463	-0.214052	0.388672	-0.550726	0.581822	0.894937	Mcmdc2	protein_coding	FALSE	No_Change
ENSMUSG00000098234	991.971	-0.00746631	0.287848	-0.0259384	0.979306	0.995534	Snhg6	lincRNA	FALSE	No_Change
ENSMUSG00000025917	1076.99	0.430347	0.305823	1.40718	0.159374	0.654637	Cops5	protein_coding	FALSE	No_Change
ENSMUSG00000056763	80.8057	-0.0175144	0.415401	-0.0421626	0.966369	0.993802	Cspp1	protein_coding	FALSE	No_Change
ENSMUSG00000067851	193.247	-0.537223	0.345967	-1.55282	0.120467	0.598686	Arfgef1	protein_coding	FALSE	No_Change
ENSMUSG00000042414	69.2332	-2.10616	0.456086	-4.61791	3.8762e-06	0.00239452	Prdm14	protein_coding	TRUE	Down
ENSMUSG00000025935	117.824	-0.115032	0.379919	-0.30278	0.762058	0.941536	Tram1	protein_coding	FALSE	No_Change
ENSMUSG00000025937	2186.9	0.104593	0.268701	0.389254	0.697088	0.927486	Lactb2	protein_coding	FALSE	No_Change
ENSMUSG00000067813	143.677	-0.150355	0.432586	-0.347573	0.728161	0.933814	Xkr9	protein_coding	FALSE	No_Change
ENSMUSG00000025925	869.431	0.183828	0.269621	0.681801	0.495365	0.861021	Terf1	protein_coding	FALSE	No_Change
ENSMUSG00000100652	70.1438	-0.0117457	0.458959	-0.025592	0.979583	0.995534	Gm7634	processed_pseudogene	FALSE	No_Change
ENSMUSG00000067795	521.417	0.0966803	0.281363	0.343614	0.731137	0.934146	4930444P10Rik	protein_coding	FALSE	No_Change
ENSMUSG00000043716	20082.6	0.0960278	0.244146	0.39332	0.694083	0.926945	Rpl7	protein_coding	FALSE	No_Change
ENSMUSG00000025921	401.584	-0.449359	0.363608	-1.23583	0.21652	0.70445	Rdh10	protein_coding	FALSE	No_Change
ENSMUSG00000025939	699.402	-0.418459	0.316985	-1.32012	0.186794	0.688219	Ube2w	protein_coding	FALSE	No_Change
ENSMUSG00000079658	102280	-0.179862	0.280666	-0.64084	0.521626	0.873492	Eloc	protein_coding	FALSE	No_Change
ENSMUSG00000097744	146.527	-0.266777	0.398819	-0.668917	0.503548	0.865351	D030040B21Rik	lincRNA	FALSE	No_Change
ENSMUSG00000025940	3092.28	0.0784594	0.283753	0.276506	0.78216	0.94596	Tmem70	protein_coding	FALSE	No_Change
ENSMUSG00000025779	3595.34	-0.748161	0.362501	-2.06389	0.0390283	0.454901	Ly96	protein_coding	FALSE	No_Change
ENSMUSG00000041859	217.455	0.166414	0.35278	0.471721	0.637126	0.911799	Mcm3	protein_coding	FALSE	No_Change
ENSMUSG00000102633	137.977	-1.13974	0.40451	-2.81758	0.00483875	0.261323	Gm38224	TEC	FALSE	No_Change
ENSMUSG00000025936	73.9674	0.138753	0.450898	0.307726	0.758291	0.940002	Gm4956	transcribed_unprocessed_pseudogene	FALSE	No_Change
ENSMUSG00000067750	1010.18	-0.991665	0.37574	-2.63923	0.00830944	0.309537	Khdc1a	protein_coding	FALSE	No_Change
ENSMUSG00000041722	777.267	-0.497722	0.369978	-1.34527	0.178537	0.677731	Khdc1c	protein_coding	FALSE	No_Change
ENSMUSG00000085079	473.689	0.152694	0.321086	0.475555	0.634391	0.911799	Khdc1b	protein_coding	FALSE	No_Change
ENSMUSG00000082935	67.2574	0.523581	0.477599	1.09628	0.272958	0.753617	Gm7658	processed_pseudogene	FALSE	No_Change
ENSMUSG00000026156	147.669	0.104074	0.399234	0.260685	0.794335	0.951766	B3gat2	protein_coding	FALSE	No_Change
ENSMUSG00000026155	313.849	0.20281	0.320709	0.63238	0.527138	0.874964	Smap1	protein_coding	FALSE	No_Change
ENSMUSG00000026154	119.986	-0.250496	0.43822	-0.571622	0.567578	0.889812	Sdhaf4	protein_coding	FALSE	No_Change
ENSMUSG00000026153	61.0311	-0.641041	0.550756	-1.16393	0.244452	0.732934	Fam135a	protein_coding	FALSE	No_Change
ENSMUSG00000100862	181.783	-0.841917	0.357519	-2.35489	0.0185284	0.3955	Gm10925	unprocessed_pseudogene	FALSE	No_Change
ENSMUSG00000102070	111.147	-0.927351	0.420932	-2.20309	0.0275883	0.424398	Gm28661	unprocessed_pseudogene	FALSE	No_Change
ENSMUSG00000073725	532.399	0.278846	0.297974	0.935808	0.349372	0.796105	Lmbrd1	protein_coding	FALSE	No_Change
ENSMUSG00000086240	524.725	-0.184104	0.366516	-0.502308	0.615451	0.906795	Gm7846	processed_pseudogene	FALSE	No_Change
ENSMUSG00000048874	697.219	0.460317	0.314445	1.4639	0.143221	0.631464	Phf3	protein_coding	FALSE	No_Change
ENSMUSG00000117310	641.17	-0.12873	0.363438	-0.354201	0.723189	0.933034	Ptp4a1	protein_coding	FALSE	No_Change
ENSMUSG00000026064	641.142	-0.132824	0.363314	-0.365591	0.71467	0.931775	Ptp4a1	protein_coding	FALSE	No_Change
ENSMUSG00000100205	150.257	0.629899	0.44701	1.40914	0.158795	0.653969	Gm4850	processed_pseudogene	FALSE	No_Change
ENSMUSG00000026134	162.401	0.26477	0.360941	0.733554	0.46322	0.846611	Prim2	protein_coding	FALSE	No_Change
ENSMUSG00000042197	100.489	-0.39721	0.423673	-0.93754	0.348481	0.796105	Zfp451	protein_coding	FALSE	No_Change
ENSMUSG00000042182	48.4762	1.16749	0.643713	1.81368	0.0697263	0.530193	Bend6	protein_coding	FALSE	No_Change
ENSMUSG00000042111	324.694	0.277754	0.31474	0.882489	0.377512	0.803219	Ccdc115	protein_coding	FALSE	No_Change
ENSMUSG00000101711	283.209	0.801438	0.366798	2.18496	0.028892	0.425483	Gm28306	antisense	FALSE	No_Change
ENSMUSG00000026127	997.985	0.824463	0.363936	2.2654	0.0234879	0.414268	Imp4	protein_coding	FALSE	No_Change
ENSMUSG00000100280	88.8043	-0.809784	0.443629	-1.82536	0.0679465	0.527422	Gm28417	processed_transcript	FALSE	No_Change
ENSMUSG00000037503	421.674	0.157147	0.288253	0.54517	0.585637	0.894937	Fam168b	protein_coding	FALSE	No_Change
ENSMUSG00000026123	72.7173	1.6737	0.503388	3.32487	0.000884603	0.104088	Plekhb2	protein_coding	FALSE	No_Change
ENSMUSG00000037470	599.229	0.0210675	0.281324	0.0748868	0.940305	0.986815	Uggt1	protein_coding	FALSE	No_Change
ENSMUSG00000010453	185.353	0.0139545	0.387891	0.0359752	0.971302	0.994545	Kansl3	protein_coding	FALSE	No_Change
ENSMUSG00000061518	2119.52	0.0959232	0.271164	0.353746	0.723529	0.933034	Cox5b	protein_coding	FALSE	No_Change
ENSMUSG00000037351	48.9532	0.78107	0.661898	1.18005	0.237982	0.730713	Actr1b	protein_coding	FALSE	No_Change
ENSMUSG00000026112	257.895	-0.369948	0.385492	-0.959677	0.337218	0.78848	Coa5	protein_coding	FALSE	No_Change
ENSMUSG00000026111	517.278	-0.211956	0.292451	-0.724758	0.4686	0.849407	Unc50	protein_coding	FALSE	No_Change
ENSMUSG00000026110	45.6463	0.185311	0.649491	0.285318	0.775401	0.944954	Mgat4a	protein_coding	FALSE	No_Change
ENSMUSG00000037216	77.4768	0.548418	0.433961	1.26375	0.20632	0.696036	Lipt1	protein_coding	FALSE	No_Change
ENSMUSG00000026088	303.696	0.230791	0.397275	0.580936	0.561284	0.886969	Mitd1	protein_coding	FALSE	No_Change
ENSMUSG00000026087	1486.55	-0.193609	0.308304	-0.627979	0.530017	0.87584	Mrpl30	protein_coding	FALSE	No_Change
ENSMUSG00000058407	3028.55	0.276923	0.267077	1.03686	0.299799	0.766047	Txndc9	protein_coding	FALSE	No_Change
ENSMUSG00000026083	2910.5	0.632189	0.282148	2.24063	0.0250503	0.418604	Eif5b	protein_coding	FALSE	No_Change
ENSMUSG00000026082	145.653	0.0310119	0.396676	0.0781793	0.937685	0.986486	Rev1	protein_coding	FALSE	No_Change
ENSMUSG00000026078	352.105	0.22287	0.32189	0.692379	0.4887	0.858483	Pdcl3	protein_coding	FALSE	No_Change
ENSMUSG00000073702	7860.69	-0.172382	0.283359	-0.608352	0.542954	0.88029	Rpl31	protein_coding	FALSE	No_Change
ENSMUSG00000003135	147.701	0.10724	0.442207	0.242511	0.808384	0.956971	Cnot11	protein_coding	FALSE	No_Change
ENSMUSG00000085894	187.258	0.246273	0.340123	0.724068	0.469024	0.849518	Gm15832	processed_transcript	FALSE	No_Change
ENSMUSG00000048234	347.822	0.344743	0.308535	1.11735	0.263844	0.750207	Rnf149	protein_coding	FALSE	No_Change
ENSMUSG00000060679	276.354	0.668595	0.328695	2.03409	0.0419424	0.463319	Mrps9	protein_coding	FALSE	No_Change
ENSMUSG00000010290	138.121	-0.972021	0.434772	-2.2357	0.0253714	0.418604	AI597479	protein_coding	FALSE	No_Change
ENSMUSG00000094497	135.347	-0.0718195	0.413891	-0.173523	0.862241	0.972829	Gm8210	processed_pseudogene	FALSE	No_Change
ENSMUSG00000099576	93.0312	-0.409189	0.402508	-1.0166	0.309344	0.772678	Gm29040	lincRNA	FALSE	No_Change
ENSMUSG00000066877	75.343	-0.545375	0.463948	-1.17551	0.239792	0.731793	Nck2	protein_coding	FALSE	No_Change
ENSMUSG00000041763	520.454	0.327996	0.287115	1.14239	0.253294	0.739032	Tpp2	protein_coding	FALSE	No_Change
ENSMUSG00000026049	750.611	-0.18135	0.278652	-0.65081	0.515169	0.872031	Tex30	protein_coding	FALSE	No_Change
ENSMUSG00000101104	187.401	-0.206425	0.333572	-0.618832	0.536027	0.878079	Gm29247	processed_transcript	FALSE	No_Change
ENSMUSG00000025995	1264.32	0.398884	0.29027	1.37418	0.169385	0.668808	Wdr75	protein_coding	FALSE	No_Change
ENSMUSG00000025986	114.276	-0.725802	0.406922	-1.78364	0.074482	0.546094	Slc39a10	protein_coding	FALSE	No_Change
ENSMUSG00000026107	830.737	-0.589002	0.330932	-1.77983	0.0751037	0.546094	Nabp1	protein_coding	FALSE	No_Change
ENSMUSG00000018417	516.495	0.0228838	0.289784	0.0789684	0.937058	0.98624	Myo1b	protein_coding	FALSE	No_Change
ENSMUSG00000026103	379.031	-1.54795	0.470658	-3.28891	0.00100574	0.110179	Gls	protein_coding	FALSE	No_Change
ENSMUSG00000041426	194.648	0.110696	0.374404	0.29566	0.76749	0.943291	Hibch	protein_coding	FALSE	No_Change
ENSMUSG00000026097	158.693	-0.562524	0.41304	-1.36191	0.173226	0.670834	Ormdl1	protein_coding	FALSE	No_Change
ENSMUSG00000026096	215.036	0.187959	0.351764	0.534333	0.593111	0.898025	Osgepl1	protein_coding	FALSE	No_Change
ENSMUSG00000099913	119.921	-0.430377	0.411824	-1.04505	0.295999	0.766047	Gm28551	protein_coding	FALSE	No_Change
ENSMUSG00000026095	119.719	-0.577847	0.423137	-1.36563	0.172056	0.669767	Asnsd1	protein_coding	FALSE	No_Change
ENSMUSG00000026094	113.927	-0.0732806	0.421055	-0.174041	0.861834	0.972829	Stk17b	protein_coding	FALSE	No_Change
ENSMUSG00000042807	111.686	0.0732238	0.411057	0.178135	0.858617	0.972137	Hecw2	protein_coding	FALSE	No_Change
ENSMUSG00000041303	239.66	0.338596	0.324845	1.04233	0.297258	0.766047	Gtf3c3	protein_coding	FALSE	No_Change
ENSMUSG00000025982	4063.33	0.569454	0.288241	1.97562	0.0481981	0.489787	Sf3b1	protein_coding	FALSE	No_Change
ENSMUSG00000025981	226.32	-0.514979	0.314334	-1.63832	0.101355	0.582555	Coq10b	protein_coding	FALSE	No_Change
ENSMUSG00000025980	417.266	0.35732	0.310361	1.15131	0.249607	0.738158	Hspd1	protein_coding	FALSE	No_Change
ENSMUSG00000073676	802.088	0.0932086	0.275235	0.338652	0.734872	0.934268	Hspe1	protein_coding	FALSE	No_Change
ENSMUSG00000025979	2339.35	-0.378033	0.253857	-1.48916	0.136445	0.622826	Mob4	protein_coding	FALSE	No_Change
ENSMUSG00000025978	148.528	0.687271	0.396964	1.73132	0.0833947	0.557838	Rftn2	protein_coding	FALSE	No_Change
ENSMUSG00000046994	101.021	0.0592872	0.492753	0.120318	0.904231	0.981047	Mars2	protein_coding	FALSE	No_Change
ENSMUSG00000038331	135.298	-0.180415	0.381094	-0.473413	0.635919	0.911799	Satb2	protein_coding	FALSE	No_Change
ENSMUSG00000048495	735.382	0.0593526	0.280949	0.211257	0.832686	0.965353	Tyw5	protein_coding	FALSE	No_Change
ENSMUSG00000025971	473.87	0.351981	0.358046	0.983059	0.325578	0.784135	Maip1	protein_coding	FALSE	No_Change
ENSMUSG00000054770	129.642	0.0345996	0.376542	0.0918879	0.926787	0.983716	Kctd18	protein_coding	FALSE	No_Change
ENSMUSG00000026039	198.921	0.0847003	0.345111	0.245429	0.806124	0.956281	Sgo2a	protein_coding	FALSE	No_Change
ENSMUSG00000051223	6168.36	0.214578	0.278027	0.771788	0.44024	0.83701	Bzw1	protein_coding	FALSE	No_Change
ENSMUSG00000026034	1115.59	-0.152687	0.263207	-0.580103	0.561845	0.886969	Clk1	protein_coding	FALSE	No_Change
ENSMUSG00000026035	300.404	0.0433995	0.320654	0.135347	0.892337	0.979247	Ppil3	protein_coding	FALSE	No_Change
ENSMUSG00000026036	674.441	-0.202352	0.312125	-0.648304	0.516788	0.872238	Nif3l1	protein_coding	FALSE	No_Change
ENSMUSG00000026037	567.716	-0.189541	0.311933	-0.607633	0.543431	0.88029	Orc2	protein_coding	FALSE	No_Change
ENSMUSG00000038174	462.87	-0.501135	0.40237	-1.24546	0.212963	0.703205	Fam126b	protein_coding	FALSE	No_Change
ENSMUSG00000026032	1271.44	0.0504879	0.309248	0.16326	0.870313	0.975403	Ndufb3	protein_coding	FALSE	No_Change
ENSMUSG00000026028	89.5794	-0.786326	0.482961	-1.62813	0.103496	0.587505	Trak2	protein_coding	FALSE	No_Change
ENSMUSG00000079550	75.7043	-0.104208	0.436972	-0.238478	0.811511	0.957535	Mpp4	protein_coding	FALSE	No_Change
ENSMUSG00000026024	209.094	-0.0418141	0.346454	-0.120692	0.903935	0.981047	Als2	protein_coding	FALSE	No_Change
ENSMUSG00000026021	24573.2	-0.112775	0.250379	-0.450416	0.652411	0.914923	Sumo1	protein_coding	FALSE	No_Change
ENSMUSG00000026020	2452.35	0.370117	0.295058	1.25439	0.209702	0.699266	Nop58	protein_coding	FALSE	No_Change
ENSMUSG00000067336	108.642	-1.23555	0.380303	-3.24885	0.00115871	0.120979	Bmpr2	protein_coding	FALSE	No_Change
ENSMUSG00000041040	79.5027	-0.260348	0.473687	-0.54962	0.58258	0.894937	Fam117b	protein_coding	FALSE	No_Change
ENSMUSG00000026018	108.61	0.154102	0.419886	0.36701	0.713612	0.931775	Ica1l	protein_coding	FALSE	No_Change
ENSMUSG00000026019	1770.53	0.466905	0.298814	1.56253	0.118164	0.598686	Wdr12	protein_coding	FALSE	No_Change
ENSMUSG00000026017	510.892	-0.520065	0.461648	-1.12654	0.259936	0.747152	Carf	protein_coding	FALSE	No_Change
ENSMUSG00000073664	287.397	0.512543	0.302238	1.69583	0.0899185	0.569778	Nbeal1	protein_coding	FALSE	No_Change
ENSMUSG00000026782	51.7617	0.109017	0.610995	0.178425	0.858389	0.97208	Abi2	protein_coding	FALSE	No_Change
ENSMUSG00000026014	53.1042	-0.269142	0.62668	-0.429473	0.667579	0.919605	Raph1	protein_coding	FALSE	No_Change
ENSMUSG00000101188	101.355	0.655887	0.461791	1.42031	0.155517	0.649858	Eif4a-ps4	processed_pseudogene	FALSE	No_Change
ENSMUSG00000040865	430.723	-0.22863	0.293743	-0.778334	0.436372	0.836289	Ino80d	protein_coding	FALSE	No_Change
ENSMUSG00000084799	85.5526	0.110185	0.42568	0.258845	0.795755	0.952069	Ino80dos	lincRNA	FALSE	No_Change
ENSMUSG00000025968	345.516	-0.0868915	0.307407	-0.282659	0.777438	0.945742	Ndufs1	protein_coding	FALSE	No_Change
ENSMUSG00000025967	2337.81	0.296205	0.247499	1.19679	0.231387	0.72168	Eef1b2	protein_coding	FALSE	No_Change
ENSMUSG00000025962	447.25	0.0973311	0.28523	0.341237	0.732925	0.934268	Fastkd2	protein_coding	FALSE	No_Change
ENSMUSG00000025958	94.8464	-0.148888	0.433092	-0.343778	0.731013	0.934146	Creb1	protein_coding	FALSE	No_Change
ENSMUSG00000025956	52.0851	0.686199	0.610696	1.12363	0.261168	0.748083	Mettl21a	protein_coding	FALSE	No_Change
ENSMUSG00000087213	97.3177	-0.241086	0.413816	-0.582592	0.560168	0.886714	2810408I11Rik	processed_transcript	FALSE	No_Change
ENSMUSG00000070871	70.8053	-0.449874	0.459524	-0.979001	0.327579	0.78474	Ccnyl1	protein_coding	FALSE	No_Change
ENSMUSG00000051344	270.486	0.210167	0.342126	0.614299	0.539018	0.879537	Plekhm3	protein_coding	FALSE	No_Change
ENSMUSG00000084416	98.9607	-0.0283549	0.386358	-0.0733901	0.941496	0.98714	Rpl10a-ps1	processed_pseudogene	FALSE	No_Change
ENSMUSG00000025950	538.117	0.333366	0.365161	0.91293	0.361279	0.798766	Idh1	protein_coding	FALSE	No_Change
ENSMUSG00000025949	149.379	-0.284573	0.403492	-0.705277	0.480638	0.85402	Pikfyve	protein_coding	FALSE	No_Change
ENSMUSG00000026005	161.478	0.21234	0.344367	0.616609	0.537493	0.87879	Rpe	protein_coding	FALSE	No_Change
ENSMUSG00000026003	583.072	0.182122	0.276119	0.659575	0.509526	0.869239	Acadl	protein_coding	FALSE	No_Change
ENSMUSG00000026000	81.0608	-0.335146	0.452123	-0.741272	0.458528	0.844014	Lancl1	protein_coding	FALSE	No_Change
ENSMUSG00000026192	87.9155	1.15219	0.653741	1.76246	0.0779912	0.552946	Atic	protein_coding	FALSE	No_Change
ENSMUSG00000039395	320.691	-0.0677765	0.366852	-0.184752	0.853424	0.971278	Mreg	protein_coding	FALSE	No_Change
ENSMUSG00000026189	80.1708	1.18962	0.513937	2.31471	0.0206288	0.403185	Pecr	protein_coding	FALSE	No_Change
ENSMUSG00000046330	9226.69	0.196477	0.25095	0.782932	0.433667	0.83533	Rpl37a	protein_coding	FALSE	No_Change
ENSMUSG00000006304	1553.08	-0.257	0.253356	-1.01438	0.3104	0.773236	Arpc2	protein_coding	FALSE	No_Change
ENSMUSG00000006299	175.434	0.412023	0.436542	0.943833	0.345255	0.794097	Aamp	protein_coding	FALSE	No_Change
ENSMUSG00000026179	256.713	0.277417	0.339645	0.816785	0.414051	0.821784	Pnkd	protein_coding	FALSE	No_Change
ENSMUSG00000006301	71.9298	-0.828259	0.444521	-1.86326	0.0624253	0.514177	Tmbim1	protein_coding	FALSE	No_Change
ENSMUSG00000103403	38.0284	-1.38772	0.665801	-2.08429	0.037134	0.451716	Gm37931	TEC	FALSE	No_Change
ENSMUSG00000033364	1003.09	0.166884	0.278776	0.598629	0.54942	0.881923	Usp37	protein_coding	FALSE	No_Change
ENSMUSG00000026174	925.54	0.129572	0.28185	0.459717	0.645719	0.912597	Cnot9	protein_coding	FALSE	No_Change
ENSMUSG00000026173	395.774	-0.219822	0.288872	-0.760968	0.446676	0.839287	Plcd4	protein_coding	FALSE	No_Change
ENSMUSG00000026135	243.721	-0.343112	0.306672	-1.11882	0.263216	0.749316	Zfp142	protein_coding	FALSE	No_Change
ENSMUSG00000026172	60.7303	0.436514	0.506888	0.861164	0.389148	0.809305	Bcs1l	protein_coding	FALSE	No_Change
ENSMUSG00000026171	84.5476	0.463334	0.502704	0.921683	0.356694	0.798766	Rnf25	protein_coding	FALSE	No_Change
ENSMUSG00000033257	63.7766	-0.512082	0.527653	-0.970489	0.331803	0.786445	Ttll4	protein_coding	FALSE	No_Change
ENSMUSG00000026162	120.263	0.296175	0.444155	0.666829	0.504881	0.866162	Nhej1	protein_coding	FALSE	No_Change
ENSMUSG00000033159	131.163	-0.13624	0.409313	-0.33285	0.739247	0.93532	Cnppd1	protein_coding	FALSE	No_Change
ENSMUSG00000049339	108.543	-0.445612	0.392234	-1.13609	0.25592	0.743393	Retreg2	protein_coding	FALSE	No_Change
ENSMUSG00000026197	187.784	0.213232	0.386267	0.552034	0.580925	0.894937	Zfand2b	protein_coding	FALSE	No_Change
ENSMUSG00000099519	238.329	0.230589	0.348465	0.661728	0.508146	0.868346	Gm29253	processed_transcript	FALSE	No_Change
ENSMUSG00000033124	262.849	0.353148	0.320766	1.10095	0.270918	0.753617	Atg9a	protein_coding	FALSE	No_Change
ENSMUSG00000026201	617.884	-0.0484806	0.269329	-0.180005	0.857149	0.971645	Stk16	protein_coding	FALSE	No_Change
ENSMUSG00000026202	108.086	0.779599	0.555088	1.40446	0.160182	0.654917	Tuba4a	protein_coding	FALSE	No_Change
ENSMUSG00000026209	140.155	0.792077	0.411378	1.92542	0.0541767	0.495817	Dnpep	protein_coding	FALSE	No_Change
ENSMUSG00000026235	47.3432	-0.0822995	0.622132	-0.132286	0.894758	0.979595	Epha4	protein_coding	FALSE	No_Change
ENSMUSG00000026245	482.11	0.521281	0.326471	1.59672	0.110329	0.593234	Farsb	protein_coding	FALSE	No_Change
ENSMUSG00000032883	251.182	-0.193924	0.355217	-0.545932	0.585113	0.894937	Acsl3	protein_coding	FALSE	No_Change
ENSMUSG00000079470	185.372	-0.295653	0.382226	-0.773503	0.439225	0.836439	Utp14b	protein_coding	FALSE	No_Change
ENSMUSG00000054702	87.3464	0.0327745	0.528661	0.0619952	0.950567	0.988426	Ap1s3	protein_coding	FALSE	No_Change
ENSMUSG00000073643	282.003	0.158075	0.352544	0.448385	0.653876	0.914952	Wdfy1	protein_coding	FALSE	No_Change
ENSMUSG00000026248	424.463	0.559526	0.373578	1.49775	0.134199	0.620965	Mrpl44	protein_coding	FALSE	No_Change
ENSMUSG00000099552	257.827	-0.0915054	0.324216	-0.282236	0.777762	0.945742	9830004L10Rik	lincRNA	FALSE	No_Change
ENSMUSG00000004364	1534.62	-0.203934	0.327515	-0.622671	0.533501	0.876744	Cul3	protein_coding	FALSE	No_Change
ENSMUSG00000026150	251.822	-0.19268	0.310137	-0.621276	0.534418	0.877051	Mff	protein_coding	FALSE	No_Change
ENSMUSG00000026159	130.018	-0.397983	0.397074	-1.00229	0.316203	0.777355	Agfg1	protein_coding	FALSE	No_Change
ENSMUSG00000038496	404.47	-0.274066	0.410133	-0.668236	0.503983	0.865461	Slc19a3	protein_coding	FALSE	No_Change
ENSMUSG00000026219	1423.72	-0.165704	0.28268	-0.586189	0.557749	0.885351	Trip12	protein_coding	FALSE	No_Change
ENSMUSG00000073633	367.43	-0.157558	0.288067	-0.546949	0.584414	0.894937	Fbxo36	protein_coding	FALSE	No_Change
ENSMUSG00000099693	1466.86	-0.0384543	0.267795	-0.143596	0.885819	0.979247	Gm29284	unprocessed_pseudogene	FALSE	No_Change
ENSMUSG00000052477	2851.06	0.282036	0.270696	1.04189	0.297462	0.766047	C130026I21Rik	protein_coding	FALSE	No_Change
ENSMUSG00000089844	558.35	-0.0374081	0.27367	-0.136691	0.891275	0.979247	A530032D15Rik	protein_coding	FALSE	No_Change
ENSMUSG00000072109	649.712	0.110929	0.314423	0.352803	0.724236	0.933034	A530040E14Rik	antisense	FALSE	No_Change
ENSMUSG00000089716	80.031	-0.136765	0.454286	-0.301056	0.763372	0.942015	Gm6264	transcribed_unprocessed_pseudogene	FALSE	No_Change
ENSMUSG00000090252	468.233	0.313725	0.292658	1.07199	0.283726	0.76057	Gm16028	antisense	FALSE	No_Change
ENSMUSG00000079455	2809.55	0.453973	0.322162	1.40914	0.158792	0.653969	Gm16026	transcribed_unprocessed_pseudogene	FALSE	No_Change
ENSMUSG00000094127	548.831	-0.0232666	0.295331	-0.0787815	0.937206	0.98624	G530012D18Rik	protein_coding	FALSE	No_Change
ENSMUSG00000070034	5050.25	0.217509	0.278777	0.780225	0.435258	0.835978	Sp110	protein_coding	FALSE	No_Change
ENSMUSG00000070031	323.976	0.191527	0.323964	0.5912	0.554387	0.883705	Sp140	protein_coding	FALSE	No_Change
ENSMUSG00000073628	95.198	0.0199109	0.407821	0.0488226	0.961061	0.991282	Gm10552	antisense	FALSE	No_Change
ENSMUSG00000052760	261.539	-0.468386	0.334032	-1.40222	0.16085	0.654917	A630001G21Rik	protein_coding	FALSE	No_Change
ENSMUSG00000036707	3563.5	0.126934	0.279261	0.454534	0.649445	0.913446	Cab39	protein_coding	FALSE	No_Change
ENSMUSG00000026229	621.883	0.69707	0.331083	2.10542	0.0352543	0.443907	Psmd1	protein_coding	FALSE	No_Change
ENSMUSG00000094638	123.733	0.037124	0.365249	0.10164	0.919042	0.983336	Gm21972	protein_coding	FALSE	No_Change
ENSMUSG00000026234	3255.51	0.825191	0.392299	2.10347	0.0354245	0.443907	Ncl	protein_coding	FALSE	No_Change
ENSMUSG00000026238	6758.29	0.0910586	0.242563	0.375402	0.707362	0.93105	Ptma	protein_coding	FALSE	No_Change
ENSMUSG00000026239	377.311	0.0861414	0.337477	0.255251	0.798529	0.952606	Pde6d	protein_coding	FALSE	No_Change
ENSMUSG00000026240	137.848	-0.0318103	0.415433	-0.0765715	0.938964	0.986699	Cops7b	protein_coding	FALSE	No_Change
ENSMUSG00000084106	63.4807	0.344615	0.510629	0.674883	0.49975	0.864774	Gm6136	processed_pseudogene	FALSE	No_Change
ENSMUSG00000026246	6021.15	0.301491	0.275558	1.09411	0.273906	0.753617	Alppl2	protein_coding	FALSE	No_Change
ENSMUSG00000026254	1713.85	0.784227	0.329555	2.37965	0.017329	0.388101	Eif4e2	protein_coding	FALSE	No_Change
ENSMUSG00000026255	563.149	0.468874	0.36092	1.29911	0.193908	0.689121	Efhd1	protein_coding	FALSE	No_Change
ENSMUSG00000048000	3144.94	-0.606045	0.352659	-1.7185	0.0857055	0.559272	Gigyf2	protein_coding	FALSE	No_Change
ENSMUSG00000026289	105.796	-0.166668	0.415554	-0.401074	0.688366	0.926209	Atg16l1	protein_coding	FALSE	No_Change
ENSMUSG00000056055	58.1651	-0.875838	0.590247	-1.48385	0.137849	0.624286	Sag	protein_coding	FALSE	No_Change
ENSMUSG00000005501	63.6304	-0.618714	0.450237	-1.3742	0.16938	0.668808	Usp40	protein_coding	FALSE	No_Change
ENSMUSG00000044783	153.271	0.141146	0.347107	0.406635	0.684276	0.924928	Hjurp	protein_coding	FALSE	No_Change
ENSMUSG00000034432	270.071	0.359595	0.368118	0.976847	0.328645	0.785954	Cops8	protein_coding	FALSE	No_Change
ENSMUSG00000034343	598.045	0.349982	0.292436	1.19678	0.231391	0.72168	Ube2f	protein_coding	FALSE	No_Change
ENSMUSG00000026309	87.8228	-0.59688	0.418348	-1.42676	0.15365	0.647362	Ilkap	protein_coding	FALSE	No_Change
ENSMUSG00000026260	271.657	0.442668	0.419715	1.05469	0.291568	0.764553	Ndufa10	protein_coding	FALSE	No_Change
ENSMUSG00000073616	1413.97	-0.16109	0.283959	-0.567298	0.570512	0.891484	Cops9	protein_coding	FALSE	No_Change
ENSMUSG00000026273	234.091	0.0292215	0.389186	0.0750837	0.940148	0.986815	Mterf4	protein_coding	FALSE	No_Change
ENSMUSG00000026275	372.552	0.78389	0.401575	1.95204	0.0509332	0.492368	Ppp1r7	protein_coding	FALSE	No_Change
ENSMUSG00000034088	613.975	0.495693	0.316616	1.56559	0.117444	0.59855	Hdlbp	protein_coding	FALSE	No_Change
ENSMUSG00000026276	393.982	-0.244767	0.345717	-0.707998	0.478946	0.85402	Septin2	protein_coding	FALSE	No_Change
ENSMUSG00000116048	390.262	-0.259271	0.345783	-0.749806	0.453371	0.842127	Septin2	protein_coding	FALSE	No_Change
ENSMUSG00000034066	69.1191	-0.350894	0.447787	-0.783617	0.433265	0.835316	Farp2	protein_coding	FALSE	No_Change
ENSMUSG00000026277	105.421	-0.365832	0.427925	-0.854897	0.392608	0.809861	Stk25	protein_coding	FALSE	No_Change
ENSMUSG00000026278	223.485	-0.595342	0.374301	-1.59054	0.111713	0.594196	Bok	protein_coding	FALSE	No_Change
ENSMUSG00000026279	797.698	0.0873793	0.306723	0.28488	0.775736	0.944954	Thap4	protein_coding	FALSE	No_Change
ENSMUSG00000026280	684.051	0.589652	0.417034	1.41392	0.157386	0.652517	Atg4b	protein_coding	FALSE	No_Change
ENSMUSG00000026281	2216.78	0.888029	0.274419	3.23604	0.00121201	0.12231	Dtymk	protein_coding	FALSE	No_Change
ENSMUSG00000026283	205.852	0.753206	0.347863	2.16524	0.0303696	0.430595	Ing5	protein_coding	FALSE	No_Change
ENSMUSG00000051185	69.7458	-1.03108	0.493849	-2.08784	0.0368123	0.451716	Fam174a	protein_coding	FALSE	No_Change
ENSMUSG00000081051	324.551	0.144617	0.303621	0.476307	0.633856	0.911799	Gm15427	processed_pseudogene	FALSE	No_Change
ENSMUSG00000040693	979.581	-0.516758	0.305281	-1.69273	0.0905068	0.569778	Slco4c1	protein_coding	FALSE	No_Change
ENSMUSG00000097814	47.3232	-1.14974	0.54203	-2.12117	0.0339079	0.443907	Panct2	antisense	FALSE	No_Change
ENSMUSG00000040648	213.57	-0.209095	0.366461	-0.570581	0.568284	0.890349	Ppip5k2	protein_coding	FALSE	No_Change
ENSMUSG00000026333	430.993	0.159722	0.298234	0.535559	0.592263	0.897873	Gin1	protein_coding	FALSE	No_Change
ENSMUSG00000089782	40.265	1.02981	0.671594	1.53337	0.125184	0.607321	Gm3531	processed_pseudogene	FALSE	No_Change
ENSMUSG00000067017	120.949	-0.0353515	0.377127	-0.0937391	0.925316	0.983336	Capza1-ps1	pseudogene	FALSE	No_Change
ENSMUSG00000056536	61.8609	-0.192823	0.512894	-0.375951	0.706953	0.930677	Pign	protein_coding	FALSE	No_Change
ENSMUSG00000026319	197.607	-0.596458	0.329799	-1.80855	0.0705208	0.532353	Relch	protein_coding	FALSE	No_Change
ENSMUSG00000009907	384.324	-0.196591	0.338148	-0.581376	0.560987	0.886969	Vps4b	protein_coding	FALSE	No_Change
ENSMUSG00000026374	1180.05	0.285216	0.305216	0.934472	0.350061	0.796105	Tsn	protein_coding	FALSE	No_Change
ENSMUSG00000026377	2758.3	-0.00579909	0.276919	-0.0209415	0.983292	0.995534	Nifk	protein_coding	FALSE	No_Change
ENSMUSG00000099936	87.2198	-0.652678	0.409957	-1.59206	0.111371	0.594196	Gm28867	lincRNA	FALSE	No_Change
ENSMUSG00000107722	125.383	-0.795937	0.386111	-2.06142	0.0392632	0.45549	2900060B14Rik	antisense	FALSE	No_Change
ENSMUSG00000026380	176.093	-0.867926	0.414198	-2.09544	0.0361323	0.447377	Tfcp2l1	protein_coding	FALSE	No_Change
ENSMUSG00000098923	90.4628	-0.242112	0.44236	-0.547319	0.58416	0.894937	Tmem185b	protein_coding	FALSE	No_Change
ENSMUSG00000026383	180.672	0.944656	0.351201	2.68979	0.00714978	0.307806	Epb41l5	protein_coding	FALSE	No_Change
ENSMUSG00000026384	100.907	-0.479565	0.523705	-0.915716	0.359816	0.798766	Ptpn4	protein_coding	FALSE	No_Change
ENSMUSG00000050777	1156.44	-0.0203397	0.294292	-0.0691139	0.944899	0.988269	Tmem37	protein_coding	FALSE	No_Change
ENSMUSG00000026385	319.608	-0.252541	0.313134	-0.806494	0.419958	0.825302	Dbi	protein_coding	FALSE	No_Change
ENSMUSG00000026388	146.483	0.135544	0.377721	0.358845	0.719711	0.933034	3110009E18Rik	protein_coding	FALSE	No_Change
ENSMUSG00000003721	33.9988	-1.43393	0.692155	-2.07169	0.0382945	0.453446	Insig2	protein_coding	FALSE	No_Change
ENSMUSG00000026339	343.044	-0.130023	0.315442	-0.412193	0.680198	0.922369	Ccdc93	protein_coding	FALSE	No_Change
ENSMUSG00000001674	716.822	0.307843	0.313546	0.981812	0.326193	0.784135	Ddx18	protein_coding	FALSE	No_Change
ENSMUSG00000026341	414.451	0.054069	0.289648	0.186672	0.851918	0.970535	Actr3	protein_coding	FALSE	No_Change
ENSMUSG00000026349	694.726	0.0551916	0.294299	0.187536	0.85124	0.970273	Ccnt2	protein_coding	FALSE	No_Change
ENSMUSG00000036104	138.133	0.0728037	0.372212	0.195598	0.844925	0.969448	Rab3gap1	protein_coding	FALSE	No_Change
ENSMUSG00000036086	72.9889	0.0576254	0.457652	0.125915	0.899799	0.981047	Zranb3	protein_coding	FALSE	No_Change
ENSMUSG00000056211	619.821	-0.338901	0.270217	-1.25418	0.209776	0.699266	R3hdm1	protein_coding	FALSE	No_Change
ENSMUSG00000026353	614.128	0.50484	0.384457	1.31312	0.189141	0.688219	Ubxn4	protein_coding	FALSE	No_Change
ENSMUSG00000026355	657.844	0.786734	0.284242	2.76783	0.00564313	0.282652	Mcm6	protein_coding	FALSE	No_Change
ENSMUSG00000026356	662.231	0.23093	0.302298	0.763914	0.444919	0.83878	Dars	protein_coding	FALSE	No_Change
ENSMUSG00000026427	243.409	-0.311073	0.331734	-0.937719	0.348389	0.796105	Eif2d	protein_coding	FALSE	No_Change
ENSMUSG00000026433	110.187	0.258673	0.404719	0.639142	0.52273	0.874386	Rab29	protein_coding	FALSE	No_Change
ENSMUSG00000026434	510.489	-0.379339	0.294996	-1.28591	0.198473	0.689121	Nucks1	protein_coding	FALSE	No_Change
ENSMUSG00000026435	77.8123	0.27918	0.517558	0.539419	0.589598	0.896736	Slc45a3	protein_coding	FALSE	No_Change
ENSMUSG00000026436	94.6188	-0.714832	0.458325	-1.55966	0.11884	0.598686	Elk4	protein_coding	FALSE	No_Change
ENSMUSG00000026439	106.141	0.485566	0.4447	1.09189	0.274879	0.753617	Rbbp5	protein_coding	FALSE	No_Change
ENSMUSG00000054387	1350.17	-0.516865	0.28121	-1.838	0.0660621	0.523096	Mdm4	protein_coding	FALSE	No_Change
ENSMUSG00000046062	385.37	-0.320531	0.348898	-0.918695	0.358255	0.798766	Ppp1r15b	protein_coding	FALSE	No_Change
ENSMUSG00000070645	140.307	-0.138553	0.41768	-0.33172	0.740101	0.935921	Ren1	protein_coding	FALSE	No_Change
ENSMUSG00000090553	12739.4	-0.142537	0.270915	-0.526132	0.598796	0.901295	Snrpe	protein_coding	FALSE	No_Change
ENSMUSG00000102976	182.962	-0.254787	0.346732	-0.734825	0.462446	0.846611	Zc3h11a	protein_coding	FALSE	No_Change
ENSMUSG00000116275	161.958	-0.123258	0.350519	-0.351644	0.725105	0.933034	Zc3h11a	protein_coding	FALSE	No_Change
ENSMUSG00000094410	170.709	-0.0338369	0.351239	-0.0963358	0.923254	0.983336	Gm38394	protein_coding	FALSE	No_Change
ENSMUSG00000042305	304.602	0.33128	0.358906	0.923028	0.355993	0.798766	Tmem183a	protein_coding	FALSE	No_Change
ENSMUSG00000026456	63.4251	1.05603	0.566973	1.86257	0.0625224	0.514405	Cyb5r1	protein_coding	FALSE	No_Change
ENSMUSG00000026457	392.214	-0.358013	0.300148	-1.19279	0.232953	0.723149	Adipor1	protein_coding	FALSE	No_Change
ENSMUSG00000026455	345.221	-0.306473	0.340962	-0.89885	0.368733	0.800883	Klhl12	protein_coding	FALSE	No_Change
ENSMUSG00000042229	630.342	-0.0262175	0.275946	-0.0950096	0.924307	0.983336	Rabif	protein_coding	FALSE	No_Change
ENSMUSG00000042207	956.8	0.0336726	0.258785	0.130118	0.896473	0.980315	Kdm5b	protein_coding	FALSE	No_Change
ENSMUSG00000026429	436.38	-0.203894	0.336676	-0.605609	0.544775	0.88029	Ube2t	protein_coding	FALSE	No_Change
ENSMUSG00000079139	436.774	0.179172	0.283046	0.633012	0.526726	0.874964	Gm4204	processed_pseudogene	FALSE	No_Change
ENSMUSG00000041926	98.5898	-0.429638	0.402958	-1.06621	0.286329	0.76057	Rnpep	protein_coding	FALSE	No_Change
ENSMUSG00000062580	21321.9	0.455494	0.287481	1.58443	0.113095	0.596108	Timm17a	protein_coding	FALSE	No_Change
ENSMUSG00000041879	143.972	0.215402	0.368652	0.584296	0.559021	0.886714	Ipo9	protein_coding	FALSE	No_Change
ENSMUSG00000009418	348.934	-0.574876	0.294476	-1.9522	0.0509144	0.492368	Nav1	protein_coding	FALSE	No_Change
ENSMUSG00000026421	130.984	0.110124	0.374649	0.293939	0.768805	0.943658	Csrp1	protein_coding	FALSE	No_Change
ENSMUSG00000041570	137.539	-0.181807	0.477336	-0.380878	0.703294	0.92916	Camsap2	protein_coding	FALSE	No_Change
ENSMUSG00000104366	62.1578	0.0215775	0.542938	0.039742	0.968299	0.993949	4933409D19Rik	lincRNA	FALSE	No_Change
ENSMUSG00000097229	253.866	-0.510791	0.401882	-1.271	0.203729	0.694579	Platr23	lincRNA	FALSE	No_Change
ENSMUSG00000041483	779.627	-0.373169	0.295749	-1.26177	0.207031	0.696036	Zfp281	protein_coding	FALSE	No_Change
ENSMUSG00000097113	89.0123	0.0325937	0.446556	0.072989	0.941815	0.987228	Gm19705	lincRNA	FALSE	No_Change
ENSMUSG00000026398	1596.57	-0.217261	0.32773	-0.662927	0.507377	0.867432	Nr5a2	protein_coding	FALSE	No_Change
ENSMUSG00000056268	98.0704	-0.360972	0.569639	-0.633687	0.526285	0.874964	Dennd1b	protein_coding	FALSE	No_Change
ENSMUSG00000033964	149.227	-1.0004	0.412024	-2.42801	0.0151818	0.376397	Zbtb41	protein_coding	FALSE	No_Change
ENSMUSG00000033952	86.3705	-0.0649793	0.423992	-0.153256	0.878196	0.977205	Aspm	protein_coding	FALSE	No_Change
ENSMUSG00000026361	431.835	-0.620017	0.318768	-1.94504	0.0517702	0.492368	Cdc73	protein_coding	FALSE	No_Change
ENSMUSG00000018196	1527.31	0.343085	0.340927	1.00633	0.314256	0.776267	Glrx2	protein_coding	FALSE	No_Change
ENSMUSG00000018199	77.6371	-0.305162	0.448107	-0.681004	0.495869	0.861668	Ro60	protein_coding	FALSE	No_Change
ENSMUSG00000018189	809.771	0.0637532	0.268449	0.237487	0.812279	0.957974	Uchl5	protein_coding	FALSE	No_Change
ENSMUSG00000006010	249.944	0.697764	0.332571	2.09809	0.0358974	0.447377	Odr4	protein_coding	FALSE	No_Change
ENSMUSG00000006005	1100.84	0.295157	0.282566	1.04456	0.296227	0.766047	Tpr	protein_coding	FALSE	No_Change
ENSMUSG00000006014	200.751	-0.261849	0.396511	-0.660381	0.509009	0.869239	Prg4	protein_coding	FALSE	No_Change
ENSMUSG00000023150	1548.86	-0.308398	0.294122	-1.04854	0.294391	0.764639	Ivns1abp	protein_coding	FALSE	No_Change
ENSMUSG00000052748	2915.94	0.0349788	0.26576	0.131618	0.895287	0.979885	Swt1	protein_coding	FALSE	No_Change
ENSMUSG00000053286	191.733	-0.392314	0.362175	-1.08322	0.278712	0.758663	Trmt1l	protein_coding	FALSE	No_Change
ENSMUSG00000026484	1209.63	-0.18367	0.306977	-0.598319	0.549627	0.881923	Rnf2	protein_coding	FALSE	No_Change
ENSMUSG00000043019	116.143	-0.663532	0.41297	-1.60673	0.108114	0.590601	Edem3	protein_coding	FALSE	No_Change
ENSMUSG00000014980	453.769	0.149122	0.320892	0.464711	0.642138	0.91257	Tsen15	protein_coding	FALSE	No_Change
ENSMUSG00000008475	425.324	-0.257688	0.312787	-0.823844	0.410028	0.820167	Arpc5	protein_coding	FALSE	No_Change
ENSMUSG00000042772	496.778	-0.453358	0.411051	-1.10292	0.270061	0.752617	Smg7	protein_coding	FALSE	No_Change
ENSMUSG00000042699	432.189	0.352036	0.376555	0.934886	0.349847	0.796105	Dhx9	protein_coding	FALSE	No_Change
ENSMUSG00000042684	1867.41	0.404792	0.319758	1.26593	0.205537	0.695146	Npl	protein_coding	FALSE	No_Change
ENSMUSG00000045968	61.4678	1.38636	0.641418	2.1614	0.0306643	0.431336	Teddm2	protein_coding	FALSE	No_Change
ENSMUSG00000099227	55.5716	1.41786	0.65528	2.16375	0.0304836	0.430595	Mir8114	miRNA	FALSE	No_Change
ENSMUSG00000026473	1268.95	0.68223	0.356978	1.91113	0.0559885	0.501274	Glul	protein_coding	FALSE	No_Change
ENSMUSG00000100014	783.162	-0.819248	0.408418	-2.00591	0.0448661	0.47855	Gm29290	lincRNA	FALSE	No_Change
ENSMUSG00000026469	1006.08	0.0830115	0.288705	0.28753	0.773706	0.944661	Xpr1	protein_coding	FALSE	No_Change
ENSMUSG00000073535	93.577	0.816603	0.444509	1.83709	0.0661969	0.523096	Gm5532	lincRNA	FALSE	No_Change
ENSMUSG00000033701	309.956	0.337617	0.300257	1.12443	0.260832	0.747698	Acbd6	protein_coding	FALSE	No_Change
ENSMUSG00000026466	345.722	0.417695	0.299784	1.39332	0.163523	0.658219	Tor1aip1	protein_coding	FALSE	No_Change
ENSMUSG00000050565	530.774	-0.30896	0.279424	-1.1057	0.268855	0.751099	Tor1aip2	protein_coding	FALSE	No_Change
ENSMUSG00000026601	94.0487	-0.112197	0.449217	-0.249762	0.802771	0.954595	Axdnd1	protein_coding	FALSE	No_Change
ENSMUSG00000078193	264.472	0.0393697	0.330142	0.119251	0.905077	0.981047	Gm2000	protein_coding	FALSE	No_Change
ENSMUSG00000026600	110.863	-0.0309362	0.386023	-0.0801409	0.936125	0.98624	Soat1	protein_coding	FALSE	No_Change
ENSMUSG00000026596	120.089	-0.265905	0.410681	-0.647474	0.517326	0.872238	Abl2	protein_coding	FALSE	No_Change
ENSMUSG00000033557	68.0766	0.481248	0.455321	1.05694	0.290538	0.764514	Fam20b	protein_coding	FALSE	No_Change
ENSMUSG00000026594	204.167	0.106065	0.368352	0.287945	0.773389	0.944661	Ralgps2	protein_coding	FALSE	No_Change
ENSMUSG00000049881	652.877	0.643356	0.365876	1.7584	0.0786796	0.552946	2810025M15Rik	transcribed_processed_pseudogene	FALSE	No_Change
ENSMUSG00000033488	79.9193	-0.163505	0.440702	-0.37101	0.71063	0.931152	Cryzl2	protein_coding	FALSE	No_Change
ENSMUSG00000104014	94.6371	0.699198	0.448967	1.55735	0.119387	0.598686	4930562F17Rik	lincRNA	FALSE	No_Change
ENSMUSG00000040782	949.461	-0.296967	0.37629	-0.789197	0.429997	0.833972	Cop1	protein_coding	FALSE	No_Change
ENSMUSG00000058267	2389.4	0.0359634	0.281056	0.127958	0.898182	0.980836	Mrps14	protein_coding	FALSE	No_Change
ENSMUSG00000014226	1721.86	0.169685	0.2987	0.568079	0.569981	0.891408	Cacybp	protein_coding	FALSE	No_Change
ENSMUSG00000040423	138.846	-0.691863	0.399693	-1.73099	0.0834537	0.557838	Rc3h1	protein_coding	FALSE	No_Change
ENSMUSG00000026715	450.559	-0.358706	0.287766	-1.24652	0.212575	0.702862	Serpinc1	protein_coding	FALSE	No_Change
ENSMUSG00000043467	184.211	-0.265522	0.341003	-0.778649	0.436186	0.836289	Zbtb37	protein_coding	FALSE	No_Change
ENSMUSG00000053332	6427.98	-0.191641	0.255449	-0.750212	0.453127	0.842127	Gas5	processed_transcript	FALSE	No_Change
ENSMUSG00000077220	86.1257	0.0643668	0.410233	0.156903	0.875321	0.976537	Snord78	snoRNA	FALSE	No_Change
ENSMUSG00000026709	150.583	-0.37103	0.404507	-0.91724	0.359017	0.798766	Dars2	protein_coding	FALSE	No_Change
ENSMUSG00000026708	152.703	0.213591	0.389554	0.548296	0.583489	0.894937	Cenpl	protein_coding	FALSE	No_Change
ENSMUSG00000026701	2164.85	0.717779	0.38787	1.85057	0.0642317	0.521292	Prdx6	protein_coding	FALSE	No_Change
ENSMUSG00000040297	60.915	-0.579893	0.495901	-1.16937	0.242254	0.732094	Suco	protein_coding	FALSE	No_Change
ENSMUSG00000026696	126.408	-0.683504	0.385546	-1.77282	0.0762582	0.549025	Vamp4	protein_coding	FALSE	No_Change
ENSMUSG00000040225	1145.14	-0.0779825	0.282125	-0.276411	0.782232	0.94596	Prrc2c	protein_coding	FALSE	No_Change
ENSMUSG00000040124	35.9619	-2.8535	0.644539	-4.42719	9.54685e-06	0.00505506	Gorab	protein_coding	TRUE	Down
ENSMUSG00000026584	95.965	-0.299448	0.391411	-0.765048	0.444243	0.83878	Scyl3	protein_coding	FALSE	No_Change
ENSMUSG00000041406	212.876	-0.235005	0.330497	-0.711067	0.477043	0.8532	BC055324	protein_coding	FALSE	No_Change
ENSMUSG00000041396	83.7263	0.457216	0.422734	1.08157	0.279445	0.758663	Mettl18	protein_coding	FALSE	No_Change
ENSMUSG00000026577	147.993	0.326262	0.358413	0.910296	0.362666	0.798766	Blzf1	protein_coding	FALSE	No_Change
ENSMUSG00000026575	85.7061	0.386836	0.452525	0.854839	0.39264	0.809861	Nme7	protein_coding	FALSE	No_Change
ENSMUSG00000040843	1838.2	0.265061	0.28393	0.933546	0.350538	0.796122	Tiprl	protein_coding	FALSE	No_Change
ENSMUSG00000040836	1254.95	0.356692	0.265738	1.34227	0.179509	0.678581	Gpr161	protein_coding	FALSE	No_Change
ENSMUSG00000026568	8703.54	0.502461	0.259775	1.93421	0.053087	0.492533	Mpc2	protein_coding	FALSE	No_Change
ENSMUSG00000040713	325.325	0.370123	0.374488	0.988345	0.322984	0.782955	Creg1	protein_coding	FALSE	No_Change
ENSMUSG00000040629	145.963	0.67367	0.399258	1.6873	0.0915451	0.569778	Mael	protein_coding	FALSE	No_Change
ENSMUSG00000026563	153.342	0.0788196	0.368768	0.213738	0.830752	0.964754	Tada1	protein_coding	FALSE	No_Change
ENSMUSG00000040596	147.566	-0.259386	0.35871	-0.723109	0.469613	0.849535	Pogk	protein_coding	FALSE	No_Change
ENSMUSG00000026558	740.891	-0.340001	0.290411	-1.17076	0.241696	0.731823	Uck2	protein_coding	FALSE	No_Change
ENSMUSG00000052428	1805.81	-0.0354589	0.303568	-0.116807	0.907013	0.981047	Tmco1	protein_coding	FALSE	No_Change
ENSMUSG00000026683	160.892	0.631424	0.349619	1.80603	0.0709134	0.533145	Nuf2	protein_coding	FALSE	No_Change
ENSMUSG00000026674	223.706	0.874911	0.361703	2.41886	0.0155691	0.379663	Ddr2	protein_coding	FALSE	No_Change
ENSMUSG00000026670	2220.89	0.594252	0.29442	2.01838	0.0435512	0.469934	Uap1	protein_coding	FALSE	No_Change
ENSMUSG00000026667	1485.58	-0.38261	0.312316	-1.22507	0.220548	0.708097	Uhmk1	protein_coding	FALSE	No_Change
ENSMUSG00000026663	156.891	0.0494952	0.387804	0.127629	0.898442	0.980836	Atf6	protein_coding	FALSE	No_Change
ENSMUSG00000053925	271.894	0.320296	0.314911	1.0171	0.309106	0.772678	Gm9929	processed_transcript	FALSE	No_Change
ENSMUSG00000026659	1048.54	0.18675	0.271388	0.688132	0.49137	0.859652	Dusp12	protein_coding	FALSE	No_Change
ENSMUSG00000096968	105.758	0.247261	0.384986	0.64226	0.520704	0.873492	Gm26620	protein_coding	FALSE	No_Change
ENSMUSG00000059498	2230.92	0.294433	0.351383	0.837925	0.402073	0.81553	Fcgr3	protein_coding	FALSE	No_Change
ENSMUSG00000058076	145.917	-0.135866	0.37045	-0.366758	0.7138	0.931775	Sdhc	protein_coding	FALSE	No_Change
ENSMUSG00000013593	201.183	-0.0189514	0.323479	-0.0585862	0.953282	0.988426	Ndufs2	protein_coding	FALSE	No_Change
ENSMUSG00000062963	1354.87	0.579258	0.266747	2.17156	0.0298886	0.429524	Ufc1	protein_coding	FALSE	No_Change
ENSMUSG00000013973	113.407	0.372703	0.378091	0.98575	0.324256	0.783478	Dedd	protein_coding	FALSE	No_Change
ENSMUSG00000013997	180	0.179598	0.388065	0.462803	0.643505	0.91257	Nit1	protein_coding	FALSE	No_Change
ENSMUSG00000006412	1631.07	0.516036	0.309453	1.66757	0.0954002	0.572785	Pfdn2	protein_coding	FALSE	No_Change
ENSMUSG00000026641	126.311	-0.0564098	0.362585	-0.155577	0.876366	0.976771	Usf1	protein_coding	FALSE	No_Change
ENSMUSG00000038235	740.822	0.124082	0.273736	0.453292	0.650338	0.913689	F11r	protein_coding	FALSE	No_Change
ENSMUSG00000091993	58.5126	-0.0646508	0.542075	-0.119265	0.905065	0.981047	B930036N10Rik	antisense	FALSE	No_Change
ENSMUSG00000059058	71.1683	-0.0122905	0.445082	-0.0276141	0.97797	0.995534	Tma7-ps	processed_pseudogene	FALSE	No_Change
ENSMUSG00000026553	161.053	0.425354	0.338781	1.25554	0.209282	0.699266	Copa	protein_coding	FALSE	No_Change
ENSMUSG00000003464	428.887	0.204576	0.323492	0.632398	0.527127	0.874964	Pex19	protein_coding	FALSE	No_Change
ENSMUSG00000050229	147.645	-0.503413	0.454111	-1.10857	0.267617	0.750886	Pigm	protein_coding	FALSE	No_Change
ENSMUSG00000026547	143.857	-0.310166	0.49491	-0.626713	0.530847	0.875882	Tagln2	protein_coding	FALSE	No_Change
ENSMUSG00000026526	69.6473	0.769197	0.526419	1.46119	0.143964	0.632649	Fh1	protein_coding	FALSE	No_Change
ENSMUSG00000039748	250.279	0.292166	0.318658	0.916864	0.359214	0.798766	Exo1	protein_coding	FALSE	No_Change
ENSMUSG00000104158	1594.67	0.803856	0.320104	2.51123	0.0120311	0.347476	Gm38100	protein_coding	FALSE	No_Change
ENSMUSG00000057335	183.272	-0.330361	0.332546	-0.99343	0.320501	0.781454	Cep170	protein_coding	FALSE	No_Change
ENSMUSG00000015961	234.345	-0.589039	0.385017	-1.5299	0.12604	0.608265	Adss	protein_coding	FALSE	No_Change
ENSMUSG00000026502	74.5244	-0.463779	0.503748	-0.920656	0.35723	0.798766	Desi2	protein_coding	FALSE	No_Change
ENSMUSG00000026500	85.2967	-0.68166	0.454106	-1.5011	0.133329	0.620054	Cox20	protein_coding	FALSE	No_Change
ENSMUSG00000039630	2625.73	0.00432467	0.286106	0.0151156	0.98794	0.996426	Hnrnpu	protein_coding	FALSE	No_Change
ENSMUSG00000055067	101.236	0.0223774	0.389125	0.0575069	0.954141	0.988823	Smyd3	protein_coding	FALSE	No_Change
ENSMUSG00000026492	676.719	-0.552241	0.28992	-1.90481	0.0568054	0.501274	Tfb2m	protein_coding	FALSE	No_Change
ENSMUSG00000038949	87.6057	-0.548741	0.447361	-1.22662	0.219967	0.708097	Cnst	protein_coding	FALSE	No_Change
ENSMUSG00000026491	576.259	-0.387181	0.364345	-1.06268	0.287928	0.762311	Ahctf1	protein_coding	FALSE	No_Change
ENSMUSG00000026496	624.043	0.475835	0.272424	1.74667	0.080695	0.55365	Parp1	protein_coding	FALSE	No_Change
ENSMUSG00000058729	226.66	0.00342925	0.341581	0.0100393	0.99199	0.996905	Lin9	protein_coding	FALSE	No_Change
ENSMUSG00000026497	73.0498	-0.796218	0.56678	-1.40481	0.160078	0.654917	Mixl1	protein_coding	FALSE	No_Change
ENSMUSG00000026499	214.625	-0.200586	0.359319	-0.55824	0.57668	0.894232	Acbd3	protein_coding	FALSE	No_Change
ENSMUSG00000060743	10848.7	0.504218	0.33972	1.48422	0.137751	0.624286	H3f3a	protein_coding	FALSE	No_Change
ENSMUSG00000038806	596.353	0.243226	0.299736	0.811468	0.417097	0.822884	Sde2	protein_coding	FALSE	No_Change
ENSMUSG00000103979	248.267	-0.542528	0.346567	-1.56543	0.117482	0.59855	Gm20305	processed_pseudogene	FALSE	No_Change
ENSMUSG00000026519	72.1943	0.568232	0.504588	1.12613	0.26011	0.747152	Tmem63a	protein_coding	FALSE	No_Change
ENSMUSG00000026516	614.812	-0.0782391	0.274531	-0.284991	0.775651	0.944954	Nvl	protein_coding	FALSE	No_Change
ENSMUSG00000062169	1995.24	0.0186454	0.293356	0.0635589	0.949321	0.98839	Cnih4	protein_coding	FALSE	No_Change
ENSMUSG00000038733	1176.94	-0.34907	0.317903	-1.09804	0.272187	0.753617	Wdr26	protein_coding	FALSE	No_Change
ENSMUSG00000081214	73.7702	-0.16671	0.442282	-0.37693	0.706226	0.930306	Rpl35a-ps2	processed_pseudogene	FALSE	No_Change
ENSMUSG00000047369	464.218	-0.178415	0.360017	-0.495574	0.620195	0.907029	Dnah14	protein_coding	FALSE	No_Change
ENSMUSG00000004880	969.475	-0.0859296	0.309838	-0.277337	0.781521	0.94596	Lbr	protein_coding	FALSE	No_Change
ENSMUSG00000022995	1787.68	-0.320284	0.305178	-1.0495	0.293949	0.764639	Enah	protein_coding	FALSE	No_Change
ENSMUSG00000026511	7741.67	0.00353039	0.25287	0.0139613	0.988861	0.996426	Srp9	protein_coding	FALSE	No_Change
ENSMUSG00000038633	522.641	0.44448	0.317274	1.40093	0.161235	0.654922	Degs1	protein_coding	FALSE	No_Change
ENSMUSG00000047539	84.7333	0.00581173	0.454512	0.0127867	0.989798	0.996426	Fbxo28	protein_coding	FALSE	No_Change
ENSMUSG00000046836	119.816	-0.184667	0.391354	-0.471867	0.637021	0.911799	Brox	protein_coding	FALSE	No_Change
ENSMUSG00000056050	87.7716	0.126689	0.430273	0.294439	0.768422	0.943567	Mia3	protein_coding	FALSE	No_Change
ENSMUSG00000072258	368.836	0.267991	0.343109	0.781065	0.434764	0.835978	Taf1a	protein_coding	FALSE	No_Change
ENSMUSG00000039384	116.277	-0.710788	0.373041	-1.90539	0.0567297	0.501274	Dusp10	protein_coding	FALSE	No_Change
ENSMUSG00000073481	2260.69	-0.269504	0.318964	-0.844936	0.398146	0.813523	Mtarc2	protein_coding	FALSE	No_Change
ENSMUSG00000039349	398.608	0.409156	0.310973	1.31573	0.188265	0.688219	C130074G19Rik	protein_coding	FALSE	No_Change
ENSMUSG00000026620	60.9434	0.578017	0.471803	1.22512	0.220529	0.708097	Mark1	protein_coding	FALSE	No_Change
ENSMUSG00000026615	623.451	0.36494	0.347609	1.04986	0.293784	0.764639	Eprs	protein_coding	FALSE	No_Change
ENSMUSG00000001305	3517.93	0.214391	0.288091	0.744181	0.456767	0.843733	Rrp15	protein_coding	FALSE	No_Change
ENSMUSG00000026608	82.1977	-0.810381	0.433229	-1.87056	0.0614058	0.512237	Kctd3	protein_coding	FALSE	No_Change
ENSMUSG00000026605	107.077	-1.11078	0.377927	-2.93913	0.00329138	0.239474	Cenpf	protein_coding	FALSE	No_Change
ENSMUSG00000026632	130.26	-0.569068	0.389957	-1.45931	0.144479	0.632994	Tatdn3	protein_coding	FALSE	No_Change
ENSMUSG00000062510	73.6304	-0.195116	0.439929	-0.443517	0.657392	0.915507	Nsl1	protein_coding	FALSE	No_Change
ENSMUSG00000026626	74.5572	0.232975	0.452187	0.515219	0.6064	0.903379	Ppp2r5a	protein_coding	FALSE	No_Change
ENSMUSG00000037474	1195.3	-0.058414	0.301968	-0.193444	0.846611	0.969448	Dtl	protein_coding	FALSE	No_Change
ENSMUSG00000037461	183.297	0.194499	0.340931	0.570493	0.568343	0.890349	Ints7	protein_coding	FALSE	No_Change
ENSMUSG00000026623	227.809	0.22501	0.336081	0.669512	0.503169	0.865291	Lpgat1	protein_coding	FALSE	No_Change
ENSMUSG00000026622	487.969	-0.223486	0.302368	-0.739118	0.459835	0.844714	Nek2	protein_coding	FALSE	No_Change
ENSMUSG00000055833	339.802	-0.575635	0.335222	-1.71718	0.0859466	0.559272	1700034H15Rik	antisense	FALSE	No_Change
ENSMUSG00000037434	82.7303	-1.0048	0.571285	-1.75884	0.0786055	0.552946	Slc30a1	protein_coding	FALSE	No_Change
ENSMUSG00000016481	94.2739	-0.337386	0.578802	-0.582903	0.559958	0.886714	Cr1l	protein_coding	FALSE	No_Change
ENSMUSG00000026643	351.578	0.498308	0.327072	1.52354	0.127623	0.6101	Nmt2	protein_coding	FALSE	No_Change
ENSMUSG00000049950	870.126	0.0114838	0.262715	0.0437121	0.965134	0.993134	Rpp38	protein_coding	FALSE	No_Change
ENSMUSG00000026648	175.859	0.56017	0.42637	1.31381	0.18891	0.688219	Dclre1c	protein_coding	FALSE	No_Change
ENSMUSG00000109865	537.457	0.912149	0.370383	2.46271	0.013789	0.367689	Hspa14	protein_coding	FALSE	No_Change
ENSMUSG00000051396	60.8351	1.12705	0.532168	2.11785	0.0341876	0.443907	Gm45902	protein_coding	FALSE	No_Change
ENSMUSG00000039449	385.75	-0.0839547	0.294328	-0.285242	0.775459	0.944954	Prpf18	protein_coding	FALSE	No_Change
ENSMUSG00000026662	211.683	0.177759	0.381141	0.466388	0.640938	0.912128	Sephs1	protein_coding	FALSE	No_Change
ENSMUSG00000026664	591.783	1.05939	0.355107	2.9833	0.00285159	0.222514	Phyh	protein_coding	FALSE	No_Change
ENSMUSG00000026669	279.92	0.416659	0.321596	1.2956	0.195114	0.689121	Mcm10	protein_coding	FALSE	No_Change
ENSMUSG00000039128	156.772	0.0341534	0.343201	0.0995145	0.92073	0.983336	Cdc123	protein_coding	FALSE	No_Change
ENSMUSG00000025817	117.49	-0.930554	0.540251	-1.72245	0.0849885	0.559272	Nudt5	protein_coding	FALSE	No_Change
ENSMUSG00000025816	365.953	-0.0929077	0.318556	-0.291652	0.770553	0.943979	Sec61a2	protein_coding	FALSE	No_Change
ENSMUSG00000025815	263.002	-0.198579	0.356789	-0.556571	0.57782	0.894505	Dhtkd1	protein_coding	FALSE	No_Change
ENSMUSG00000043241	241.934	-0.890762	0.331995	-2.68306	0.0072952	0.307806	Upf2	protein_coding	FALSE	No_Change
ENSMUSG00000002107	55.2932	-0.468251	0.545988	-0.857622	0.391101	0.809696	Celf2	protein_coding	FALSE	No_Change
ENSMUSG00000015619	48.9281	0.597164	0.594162	1.00505	0.314871	0.777011	Gata3	protein_coding	FALSE	No_Change
ENSMUSG00000025782	68.5324	0.201782	0.496123	0.406717	0.684216	0.924928	Taf3	protein_coding	FALSE	No_Change
ENSMUSG00000025781	3306.45	0.279792	0.304509	0.918832	0.358183	0.798766	Atp5c1	protein_coding	FALSE	No_Change
ENSMUSG00000037262	171.005	0.106453	0.395555	0.269123	0.787835	0.948664	Kin	protein_coding	FALSE	No_Change
ENSMUSG00000026773	217.19	-0.114876	0.377243	-0.304515	0.760736	0.94083	Pfkfb3	protein_coding	FALSE	No_Change
ENSMUSG00000037197	1399.13	0.0257243	0.275596	0.0933404	0.925633	0.983336	Rbm17	protein_coding	FALSE	No_Change
ENSMUSG00000026767	177.888	0.150104	0.339259	0.442445	0.658167	0.915641	Mindy3	protein_coding	FALSE	No_Change
ENSMUSG00000026723	141.949	-0.0500253	0.362362	-0.138053	0.890198	0.979247	Trdmt1	protein_coding	FALSE	No_Change
ENSMUSG00000026718	126.996	0.016274	0.419181	0.0388233	0.969031	0.994024	Stam	protein_coding	FALSE	No_Change
ENSMUSG00000026707	53.1325	1.16343	0.50858	2.2876	0.0221607	0.407635	Nsun6	protein_coding	FALSE	No_Change
ENSMUSG00000026743	211.034	-0.0720764	0.339034	-0.212593	0.831644	0.965181	Mllt10	protein_coding	FALSE	No_Change
ENSMUSG00000026740	91.0753	-0.16184	0.396717	-0.407949	0.683311	0.924678	Dnajc1	protein_coding	FALSE	No_Change
ENSMUSG00000051154	326.108	0.313188	0.351213	0.891733	0.372536	0.801473	Commd3	protein_coding	FALSE	No_Change
ENSMUSG00000026739	536.59	-0.897662	0.408804	-2.19582	0.0281045	0.425341	Bmi1	protein_coding	FALSE	No_Change
ENSMUSG00000043415	74.4174	-0.307125	0.455058	-0.674914	0.499731	0.864774	Otud1	protein_coding	FALSE	No_Change
ENSMUSG00000036617	116.539	0.226101	0.404836	0.558501	0.576502	0.894232	Etl4	protein_coding	FALSE	No_Change
ENSMUSG00000036591	262.272	-0.225738	0.393741	-0.573315	0.566431	0.889199	Arhgap21	protein_coding	FALSE	No_Change
ENSMUSG00000026784	277.706	-0.13318	0.326287	-0.408167	0.683151	0.924678	Pdss1	protein_coding	FALSE	No_Change
ENSMUSG00000058835	239.548	-0.465726	0.404437	-1.15154	0.24951	0.738158	Abi1	protein_coding	FALSE	No_Change
ENSMUSG00000026781	678.914	0.0991407	0.27794	0.356699	0.721317	0.933034	Acbd5	protein_coding	FALSE	No_Change
ENSMUSG00000026779	285.592	-0.164674	0.298741	-0.551225	0.581479	0.894937	Mastl	protein_coding	FALSE	No_Change
ENSMUSG00000026775	1335.07	-0.331439	0.278388	-1.19056	0.233825	0.724642	Yme1l1	protein_coding	FALSE	No_Change
ENSMUSG00000026771	72.9134	-0.0229043	0.46275	-0.0494962	0.960524	0.991142	Spopl	protein_coding	FALSE	No_Change
ENSMUSG00000036893	186.798	-0.137758	0.347031	-0.396962	0.691396	0.926945	Ehmt1	protein_coding	FALSE	No_Change
ENSMUSG00000026972	117.493	0.389434	0.503217	0.773888	0.438997	0.836439	Arrdc1	protein_coding	FALSE	No_Change
ENSMUSG00000026974	690.847	-0.320565	0.361617	-0.886476	0.375361	0.803024	Zmynd19	protein_coding	FALSE	No_Change
ENSMUSG00000026975	111.066	-0.0835662	0.422943	-0.197582	0.843372	0.969212	Dph7	protein_coding	FALSE	No_Change
ENSMUSG00000036850	1142.41	0.0793843	0.284937	0.278603	0.78055	0.94596	Mrpl41	protein_coding	FALSE	No_Change
ENSMUSG00000013465	83.8023	-0.0531651	0.441737	-0.120355	0.904202	0.981047	Nelfb	protein_coding	FALSE	No_Change
ENSMUSG00000026969	233.711	0.152976	0.32427	0.471755	0.637102	0.911799	Fam166a	protein_coding	FALSE	No_Change
ENSMUSG00000036752	870.234	0.521508	0.288678	1.80654	0.0708337	0.533086	Tubb4b	protein_coding	FALSE	No_Change
ENSMUSG00000006471	126.953	-0.109535	0.370801	-0.2954	0.767688	0.943291	Ndor1	protein_coding	FALSE	No_Change
ENSMUSG00000078201	71.6915	0.321381	0.45083	0.712866	0.475929	0.852579	Tmem203	protein_coding	FALSE	No_Change
ENSMUSG00000048707	268.019	0.20162	0.305866	0.65918	0.50978	0.869239	Tprn	protein_coding	FALSE	No_Change
ENSMUSG00000026966	1534.58	0.132481	0.318276	0.416246	0.67723	0.920988	Ssna1	protein_coding	FALSE	No_Change
ENSMUSG00000026965	101.102	-0.132899	0.396564	-0.335127	0.737529	0.934937	Anapc2	protein_coding	FALSE	No_Change
ENSMUSG00000026959	63.1807	-0.541913	0.502613	-1.07819	0.280948	0.758663	Grin1	protein_coding	FALSE	No_Change
ENSMUSG00000026958	65.5917	0.0419701	0.472717	0.0887847	0.929253	0.984411	Dpp7	protein_coding	FALSE	No_Change
ENSMUSG00000026956	91.3293	-0.0766337	0.433892	-0.176619	0.859808	0.972764	Uap1l1	protein_coding	FALSE	No_Change
ENSMUSG00000026955	536.445	0.178628	0.328141	0.544363	0.586192	0.894937	Sapcd2	protein_coding	FALSE	No_Change
ENSMUSG00000015093	123.625	0.950462	0.394884	2.40694	0.0160869	0.383447	Clic3	protein_coding	FALSE	No_Change
ENSMUSG00000015092	2416.69	0.244004	0.278215	0.877032	0.380469	0.803874	Edf1	protein_coding	FALSE	No_Change
ENSMUSG00000026933	218.97	0.156733	0.36504	0.429359	0.667662	0.919605	Camsap1	protein_coding	FALSE	No_Change
ENSMUSG00000036352	115.405	0.667072	0.438104	1.52263	0.127851	0.6101	Ubac1	protein_coding	FALSE	No_Change
ENSMUSG00000026932	88.5669	-0.169271	0.481752	-0.351365	0.725315	0.933141	Nacc2	protein_coding	FALSE	No_Change
ENSMUSG00000075467	111.35	0.210964	0.475046	0.444092	0.656976	0.915507	Dnlz	protein_coding	FALSE	No_Change
ENSMUSG00000026927	207.374	-0.0112686	0.368593	-0.0305719	0.975611	0.995261	Entr1	protein_coding	FALSE	No_Change
ENSMUSG00000026926	129.615	0.142725	0.394724	0.361583	0.717664	0.933034	Pmpca	protein_coding	FALSE	No_Change
ENSMUSG00000026924	69.8978	-0.0426034	0.500071	-0.0851948	0.932107	0.985224	Sec16a	protein_coding	FALSE	No_Change
ENSMUSG00000026922	675.922	-0.591377	0.292763	-2.01999	0.0433845	0.468818	Agpat2	protein_coding	FALSE	No_Change
ENSMUSG00000015787	59.768	1.09099	0.486393	2.24303	0.0248949	0.418604	Abo	protein_coding	FALSE	No_Change
ENSMUSG00000036160	156.666	0.180169	0.353315	0.509939	0.610094	0.904953	Surf6	protein_coding	FALSE	No_Change
ENSMUSG00000015776	251.552	0.369205	0.36061	1.02384	0.305913	0.769903	Med22	protein_coding	FALSE	No_Change
ENSMUSG00000062647	3631.06	0.526652	0.278614	1.89026	0.0587232	0.510933	Rpl7a	protein_coding	FALSE	No_Change
ENSMUSG00000015790	418.632	0.680286	0.392465	1.73337	0.0830305	0.556688	Surf1	protein_coding	FALSE	No_Change
ENSMUSG00000014873	988.578	0.674589	0.360509	1.87121	0.061316	0.512237	Surf2	protein_coding	FALSE	No_Change
ENSMUSG00000014867	347.379	0.645828	0.35737	1.80717	0.070736	0.532894	Surf4	protein_coding	FALSE	No_Change
ENSMUSG00000052406	338.071	0.054875	0.317864	0.172637	0.862937	0.972829	Rexo4	protein_coding	FALSE	No_Change
ENSMUSG00000026918	382.549	-0.166987	0.352592	-0.473598	0.635787	0.911799	Brd3	protein_coding	FALSE	No_Change
ENSMUSG00000026917	1098.25	0.204227	0.296924	0.687807	0.491574	0.859652	Wdr5	protein_coding	FALSE	No_Change
ENSMUSG00000015846	97.0372	-0.138279	0.420188	-0.329088	0.742089	0.936464	Rxra	protein_coding	FALSE	No_Change
ENSMUSG00000035772	262.835	-0.249887	0.325776	-0.767053	0.44305	0.838613	Mrps2	protein_coding	FALSE	No_Change
ENSMUSG00000026816	142.091	-0.340368	0.433556	-0.785062	0.432417	0.835025	Gtf3c5	protein_coding	FALSE	No_Change
ENSMUSG00000035666	203.507	0.293113	0.405152	0.723464	0.469395	0.849518	Gtf3c4	protein_coding	FALSE	No_Change
ENSMUSG00000026806	121.579	-0.513242	0.382506	-1.34179	0.179664	0.678823	Ddx31	protein_coding	FALSE	No_Change
ENSMUSG00000026803	191.606	0.079002	0.339583	0.232644	0.816038	0.959443	Ttf1	protein_coding	FALSE	No_Change
ENSMUSG00000043535	822.988	0.0336341	0.287163	0.117126	0.906761	0.981047	Setx	protein_coding	FALSE	No_Change
ENSMUSG00000026799	1356.99	0.51877	0.281727	1.84139	0.0655645	0.522577	Med27	protein_coding	FALSE	No_Change
ENSMUSG00000086994	221.061	0.811943	0.370084	2.19394	0.0282398	0.425341	Gm13402	antisense	FALSE	No_Change
ENSMUSG00000039826	111.033	-0.37044	0.383934	-0.964853	0.334619	0.786785	Trub2	protein_coding	FALSE	No_Change
ENSMUSG00000026798	182.13	-0.137176	0.358687	-0.38244	0.702135	0.928733	Coq4	protein_coding	FALSE	No_Change
ENSMUSG00000069020	287.177	0.424706	0.305238	1.39139	0.164106	0.658288	Urm1	protein_coding	FALSE	No_Change
ENSMUSG00000019715	719.311	-0.194836	0.271915	-0.716532	0.473663	0.851075	Gle1	protein_coding	FALSE	No_Change
ENSMUSG00000057738	447.083	0.041565	0.312733	0.132909	0.894265	0.979595	Sptan1	protein_coding	FALSE	No_Change
ENSMUSG00000039715	144.539	0.136765	0.347907	0.393108	0.69424	0.926945	Wdr34	protein_coding	FALSE	No_Change
ENSMUSG00000054766	9985.09	0.38526	0.288077	1.33735	0.181109	0.681502	Set	protein_coding	FALSE	No_Change
ENSMUSG00000026785	107.211	1.0264	0.406384	2.52568	0.0115475	0.344369	Pkn3	protein_coding	FALSE	No_Change
ENSMUSG00000015335	49.4048	0.471699	0.526896	0.895242	0.370658	0.801327	Zdhhc12	protein_coding	FALSE	No_Change
ENSMUSG00000015337	495.68	0.143119	0.29852	0.479427	0.631635	0.911799	Endog	protein_coding	FALSE	No_Change
ENSMUSG00000039660	345.167	0.0746907	0.292979	0.254936	0.798773	0.952744	Spout1	protein_coding	FALSE	No_Change
ENSMUSG00000052533	70.6153	-0.550674	0.450695	-1.22183	0.221771	0.710005	Nup188	protein_coding	FALSE	No_Change
ENSMUSG00000026856	55.0752	0.28167	0.570929	0.493353	0.621763	0.907163	Dolpp1	protein_coding	FALSE	No_Change
ENSMUSG00000044320	69.8467	-0.0191586	0.47685	-0.0401773	0.967952	0.993826	1700001O22Rik	protein_coding	FALSE	No_Change
ENSMUSG00000026857	709.884	-0.0212773	0.284373	-0.074822	0.940356	0.986815	Ntmt1	protein_coding	FALSE	No_Change
ENSMUSG00000026848	556.299	-0.280799	0.296723	-0.946335	0.343978	0.793899	Tor1b	protein_coding	FALSE	No_Change
ENSMUSG00000026849	193.287	-0.0781041	0.354773	-0.220153	0.825752	0.962304	Tor1a	protein_coding	FALSE	No_Change
ENSMUSG00000026851	141.297	0.540251	0.45111	1.1976	0.231071	0.721537	BC005624	protein_coding	FALSE	No_Change
ENSMUSG00000075415	71.8645	0.240156	0.467104	0.514138	0.607156	0.903721	Fnbp1	protein_coding	FALSE	No_Change
ENSMUSG00000000194	74.6332	-0.101584	0.531816	-0.191013	0.848515	0.969638	Gpr107	protein_coding	FALSE	No_Change
ENSMUSG00000026843	119.516	-0.190817	0.40447	-0.47177	0.637091	0.911799	Fubp3	protein_coding	FALSE	No_Change
ENSMUSG00000039356	450.496	-0.568001	0.30256	-1.87731	0.060475	0.512237	Exosc2	protein_coding	FALSE	No_Change
ENSMUSG00000001855	360.646	0.165437	0.291827	0.566902	0.570781	0.891637	Nup214	protein_coding	FALSE	No_Change
ENSMUSG00000044627	433.902	0.139738	0.298899	0.46751	0.640135	0.911799	Swi5	protein_coding	FALSE	No_Change
ENSMUSG00000002546	66.4892	0.589283	0.454065	1.29779	0.194359	0.689121	Golga2	protein_coding	FALSE	No_Change
ENSMUSG00000039195	545.924	-0.141047	0.323234	-0.436364	0.662573	0.918066	1110008P14Rik	protein_coding	FALSE	No_Change
ENSMUSG00000026820	144.415	0.028192	0.358028	0.0787424	0.937237	0.98624	Ptges2	protein_coding	FALSE	No_Change
ENSMUSG00000026819	170.947	0.503501	0.362493	1.389	0.164834	0.659824	Slc25a25	protein_coding	FALSE	No_Change
ENSMUSG00000103175	68.8483	0.745431	0.508101	1.46709	0.142351	0.630612	Gm37169	TEC	FALSE	No_Change
ENSMUSG00000039157	62.8597	-0.552411	0.497768	-1.10978	0.267095	0.750886	Fam102a	protein_coding	FALSE	No_Change
ENSMUSG00000026810	650.763	0.0455322	0.33973	0.134025	0.893383	0.979247	Dpm2	protein_coding	FALSE	No_Change
ENSMUSG00000009566	63.6925	-0.729276	0.538414	-1.35449	0.175581	0.674044	Fpgs	protein_coding	FALSE	No_Change
ENSMUSG00000009555	201.349	-0.482449	0.34112	-1.41431	0.157271	0.652517	Cdk9	protein_coding	FALSE	No_Change
ENSMUSG00000039021	70.7118	0.532121	0.452567	1.17578	0.239681	0.731793	Ttc16	protein_coding	FALSE	No_Change
ENSMUSG00000009563	614.189	0.666067	0.30919	2.15423	0.031222	0.435054	Tor2a	protein_coding	FALSE	No_Change
ENSMUSG00000053746	415.57	0.391294	0.304364	1.28561	0.198579	0.689121	Ptrh1	protein_coding	FALSE	No_Change
ENSMUSG00000038987	229.766	0.129415	0.322557	0.401217	0.68826	0.926209	Cfap157	protein_coding	FALSE	No_Change
ENSMUSG00000038900	4176.66	0.15931	0.255337	0.623921	0.532679	0.876332	Rpl12	protein_coding	FALSE	No_Change
ENSMUSG00000104277	196.811	-1.21276	1.07351	-1.12971	0.258597	0.746777	Gm38299	TEC	FALSE	No_Change
ENSMUSG00000068966	100.932	-0.453951	0.54626	-0.831016	0.405965	0.817412	Zbtb34	protein_coding	FALSE	No_Change
ENSMUSG00000026788	136.243	-0.184989	0.381317	-0.485131	0.627583	0.910822	Zbtb43	protein_coding	FALSE	No_Change
ENSMUSG00000038718	101.574	1.05493	0.614895	1.71562	0.0862317	0.559911	Pbx3	protein_coding	FALSE	No_Change
ENSMUSG00000038696	267.769	0.437285	0.329538	1.32697	0.18452	0.686919	Mapkap1	protein_coding	FALSE	No_Change
ENSMUSG00000026867	147.628	-0.222741	0.393509	-0.566037	0.571369	0.891755	Gapvd1	protein_coding	FALSE	No_Change
ENSMUSG00000026864	403.143	0.0971317	0.283443	0.342685	0.731835	0.934268	Hspa5	protein_coding	FALSE	No_Change
ENSMUSG00000035949	315.149	-0.331272	0.379831	-0.872156	0.383123	0.804301	Fbxw2	protein_coding	FALSE	No_Change
ENSMUSG00000026869	433.434	0.224109	0.320653	0.698915	0.484605	0.855612	Psmd5	protein_coding	FALSE	No_Change
ENSMUSG00000026878	421.392	-0.197269	0.310834	-0.634645	0.52566	0.874964	Rab14	protein_coding	FALSE	No_Change
ENSMUSG00000026895	1140.46	0.624533	0.302301	2.06593	0.0388348	0.45479	Ndufa8	protein_coding	FALSE	No_Change
ENSMUSG00000026894	91.9406	0.373559	0.453128	0.8244	0.409712	0.820167	Morn5	protein_coding	FALSE	No_Change
ENSMUSG00000026889	454.164	0.251767	0.28427	0.885661	0.3758	0.803024	Rbm18	protein_coding	FALSE	No_Change
ENSMUSG00000026887	249.712	-0.170058	0.354506	-0.479705	0.631437	0.911799	Mrrf	protein_coding	FALSE	No_Change
ENSMUSG00000009030	340.549	-0.0993837	0.352392	-0.282026	0.777924	0.945742	Pdcl	protein_coding	FALSE	No_Change
ENSMUSG00000075376	456.488	-0.208873	0.383941	-0.544025	0.586424	0.894937	Rc3h2	protein_coding	FALSE	No_Change
ENSMUSG00000066798	85.5055	0.0936169	0.499209	0.187531	0.851245	0.970273	Zbtb6	protein_coding	FALSE	No_Change
ENSMUSG00000050714	56.1906	0.346116	0.592843	0.583824	0.559339	0.886714	Zbtb26	protein_coding	FALSE	No_Change
ENSMUSG00000035437	249.645	0.554083	0.315575	1.75579	0.0791249	0.553352	Rabgap1	protein_coding	FALSE	No_Change
ENSMUSG00000026915	268.68	-0.35589	0.333563	-1.06694	0.286001	0.76057	Strbp	protein_coding	FALSE	No_Change
ENSMUSG00000035392	77.9351	-0.366165	0.47593	-0.769369	0.441674	0.837743	Dennd1a	protein_coding	FALSE	No_Change
ENSMUSG00000026749	1153.9	0.26431	0.27663	0.955465	0.339343	0.790801	Nek6	protein_coding	FALSE	No_Change
ENSMUSG00000026750	2557.76	0.291785	0.263748	1.1063	0.268595	0.751024	Psmb7	protein_coding	FALSE	No_Change
ENSMUSG00000063972	113.921	-0.330773	0.45956	-0.719761	0.471672	0.849904	Nr6a1	protein_coding	FALSE	No_Change
ENSMUSG00000035295	2404.76	0.14491	0.267414	0.541894	0.587892	0.895421	Wdr38	protein_coding	FALSE	No_Change
ENSMUSG00000062997	4798.02	0.131406	0.275052	0.477747	0.63283	0.911799	Rpl35	protein_coding	FALSE	No_Change
ENSMUSG00000026755	1037.48	-0.130756	0.262152	-0.498779	0.617935	0.906795	Arpc5l	protein_coding	FALSE	No_Change
ENSMUSG00000026754	110.17	-0.18572	0.40904	-0.454038	0.649801	0.913446	Golga1	protein_coding	FALSE	No_Change
ENSMUSG00000035236	165.81	-0.199471	0.400462	-0.498102	0.618412	0.906795	Scai	protein_coding	FALSE	No_Change
ENSMUSG00000026753	2829.95	-0.0163954	0.270282	-0.0606604	0.95163	0.988426	Ppp6c	protein_coding	FALSE	No_Change
ENSMUSG00000036890	51.4256	0.13812	0.539573	0.25598	0.797967	0.952524	Gtdc1	protein_coding	FALSE	No_Change
ENSMUSG00000086202	47.9779	-0.466322	0.655991	-0.710867	0.477167	0.8532	1700019E08Rik	lincRNA	FALSE	No_Change
ENSMUSG00000052155	91.8252	-0.839392	0.43786	-1.91703	0.0552342	0.500092	Acvr2a	protein_coding	FALSE	No_Change
ENSMUSG00000026761	2085.72	-0.136341	0.250752	-0.543729	0.586628	0.894937	Orc4	protein_coding	FALSE	No_Change
ENSMUSG00000036792	75.292	-0.409248	0.464489	-0.881071	0.378279	0.803219	Mbd5	protein_coding	FALSE	No_Change
ENSMUSG00000069495	390.415	-0.68561	0.391128	-1.75291	0.0796183	0.55365	Epc2	protein_coding	FALSE	No_Change
ENSMUSG00000026766	463.934	0.833705	0.333161	2.50241	0.0123353	0.349635	Mmadhc	protein_coding	FALSE	No_Change
ENSMUSG00000087701	220.735	-0.0129336	0.359542	-0.0359724	0.971304	0.994545	Gm13493	processed_pseudogene	FALSE	No_Change
ENSMUSG00000036202	2865.47	0.0876513	0.252883	0.346608	0.728886	0.933814	Rif1	protein_coding	FALSE	No_Change
ENSMUSG00000036093	99.4491	-1.47306	0.411682	-3.57814	0.000346044	0.0633306	Arl5a	protein_coding	FALSE	No_Change
ENSMUSG00000055371	851.598	0.532331	0.350789	1.51752	0.129135	0.611073	Stam2	protein_coding	FALSE	No_Change
ENSMUSG00000061136	1237.35	-0.0733045	0.26624	-0.275332	0.783061	0.946492	Prpf40a	protein_coding	FALSE	No_Change
ENSMUSG00000026960	270.311	-0.315801	0.338477	-0.933005	0.350818	0.796268	Arl6ip6	protein_coding	FALSE	No_Change
ENSMUSG00000084938	63.5852	0.702074	0.52419	1.33935	0.180456	0.67994	BB557941	processed_transcript	FALSE	No_Change
ENSMUSG00000086396	120.68	-1.09599	0.473313	-2.31556	0.0205823	0.403185	4930555B11Rik	processed_transcript	FALSE	No_Change
ENSMUSG00000026827	929.388	0.117578	0.278649	0.421959	0.673055	0.919769	Gpd2	protein_coding	FALSE	No_Change
ENSMUSG00000026991	60.4271	0.0858703	0.535056	0.160489	0.872496	0.976355	Pkp4	protein_coding	FALSE	No_Change
ENSMUSG00000026987	234.853	0.323035	0.316905	1.01934	0.308041	0.772678	Baz2b	protein_coding	FALSE	No_Change
ENSMUSG00000026977	795.077	-0.275749	0.32598	-0.845908	0.397604	0.813523	Marchf7	protein_coding	FALSE	No_Change
ENSMUSG00000026970	56.8467	-0.902489	0.527385	-1.71125	0.0870347	0.56201	Rbms1	protein_coding	FALSE	No_Change
ENSMUSG00000064289	133.832	1.05025	0.367754	2.85585	0.00429217	0.256261	Tank	protein_coding	FALSE	No_Change
ENSMUSG00000026914	2629.16	0.401617	0.349828	1.14804	0.250951	0.739032	Psmd14	protein_coding	FALSE	No_Change
ENSMUSG00000026893	447.661	0.0353582	0.333491	0.106024	0.915563	0.983336	Gca	protein_coding	FALSE	No_Change
ENSMUSG00000082127	49.6317	0.517057	0.53917	0.958986	0.337566	0.788795	Gm13577	processed_pseudogene	FALSE	No_Change
ENSMUSG00000044647	41.8782	1.49558	0.720987	2.07435	0.0380466	0.453446	Csrnp3	protein_coding	FALSE	No_Change
ENSMUSG00000027035	91.1894	-0.0486056	0.468199	-0.103814	0.917317	0.983336	Cers6	protein_coding	FALSE	No_Change
ENSMUSG00000005233	1332.59	0.398623	0.25932	1.53719	0.124248	0.606366	Spc25	protein_coding	FALSE	No_Change
ENSMUSG00000027070	55.4619	2.33845	0.592913	3.944	8.01341e-05	0.0228475	Lrp2	protein_coding	TRUE	Up
ENSMUSG00000063145	632.644	0.362683	0.283007	1.28153	0.200006	0.690037	Bbs5	protein_coding	FALSE	No_Change
ENSMUSG00000027086	355.841	0.340396	0.291886	1.1662	0.243535	0.732252	Fastkd1	protein_coding	FALSE	No_Change
ENSMUSG00000042133	3553.83	0.476791	0.301371	1.58207	0.113633	0.596997	Ppig	protein_coding	FALSE	No_Change
ENSMUSG00000070883	160.949	-0.063391	0.361576	-0.175318	0.860829	0.972764	Ccdc173	protein_coding	FALSE	No_Change
ENSMUSG00000027088	218.269	-0.163882	0.357324	-0.458637	0.646495	0.912597	Phospho2	protein_coding	FALSE	No_Change
ENSMUSG00000068882	1698.62	-0.134049	0.312095	-0.429515	0.667549	0.919605	Ssb	protein_coding	FALSE	No_Change
ENSMUSG00000051730	822.696	-0.073432	0.267201	-0.274819	0.783455	0.946659	Mettl5	protein_coding	FALSE	No_Change
ENSMUSG00000089902	202.544	-0.30837	0.324489	-0.950325	0.341947	0.792418	Gm13625	processed_transcript	FALSE	No_Change
ENSMUSG00000044308	332.485	0.034388	0.370572	0.092797	0.926065	0.983357	Ubr3	protein_coding	FALSE	No_Change
ENSMUSG00000047965	37.3912	0.674734	0.654546	1.03084	0.302615	0.768247	Rpl9-ps7	processed_pseudogene	FALSE	No_Change
ENSMUSG00000014959	258.169	0.295119	0.320946	0.91953	0.357818	0.798766	Gorasp2	protein_coding	FALSE	No_Change
ENSMUSG00000041997	264.47	-0.0853729	0.379584	-0.224912	0.822048	0.961032	Tlk1	protein_coding	FALSE	No_Change
ENSMUSG00000041966	134.565	-0.0272192	0.360736	-0.0754547	0.939853	0.986815	Dcaf17	protein_coding	FALSE	No_Change
ENSMUSG00000027012	154.285	-0.640328	0.401326	-1.59553	0.110593	0.593873	Dync1i2	protein_coding	FALSE	No_Change
ENSMUSG00000027010	300.787	0.165884	0.320305	0.517893	0.604533	0.902833	Slc25a12	protein_coding	FALSE	No_Change
ENSMUSG00000027018	2389.63	0.306153	0.285241	1.07331	0.283131	0.760178	Hat1	protein_coding	FALSE	No_Change
ENSMUSG00000041921	120.897	0.0784487	0.364432	0.215263	0.829562	0.964727	Metap1d	protein_coding	FALSE	No_Change
ENSMUSG00000027111	79.3375	-0.125213	0.438688	-0.285427	0.775317	0.944954	Itga6	protein_coding	FALSE	No_Change
ENSMUSG00000055612	196.526	-0.00782743	0.367405	-0.0213046	0.983003	0.995534	Cdca7	protein_coding	FALSE	No_Change
ENSMUSG00000027109	791.781	-0.741212	0.385624	-1.92211	0.0545917	0.497258	Sp3	protein_coding	FALSE	No_Change
ENSMUSG00000063714	996.358	-0.141276	0.314119	-0.449754	0.652888	0.914923	Sp3os	antisense	FALSE	No_Change
ENSMUSG00000027108	3049.69	0.325829	0.260536	1.25061	0.211077	0.700724	Ola1	protein_coding	FALSE	No_Change
ENSMUSG00000041777	393.58	0.105193	0.326535	0.322148	0.747341	0.937718	Cir1	protein_coding	FALSE	No_Change
ENSMUSG00000075284	235.403	-0.614092	0.416097	-1.47584	0.139987	0.626265	Wipf1	protein_coding	FALSE	No_Change
ENSMUSG00000027107	97.1117	0.33087	0.468809	0.705767	0.480333	0.85402	Chrna1	protein_coding	FALSE	No_Change
ENSMUSG00000027104	734.326	-0.520223	0.362753	-1.4341	0.151544	0.644518	Atf2	protein_coding	FALSE	No_Change
ENSMUSG00000018770	2270.07	0.484452	0.360673	1.34319	0.179211	0.678581	Atp5g3	protein_coding	FALSE	No_Change
ENSMUSG00000009207	119.633	-0.322252	0.406919	-0.791931	0.428401	0.833217	Lnpk	protein_coding	FALSE	No_Change
ENSMUSG00000027099	919.741	0.0373345	0.278077	0.13426	0.893197	0.979247	Mtx2	protein_coding	FALSE	No_Change
ENSMUSG00000081406	195.704	0.401824	0.395504	1.01598	0.309639	0.772678	Rps6-ps4	processed_pseudogene	FALSE	No_Change
ENSMUSG00000059005	810.291	-0.022635	0.263323	-0.0859589	0.931499	0.985112	Hnrnpa3	protein_coding	FALSE	No_Change
ENSMUSG00000042410	516.83	-0.323056	0.356041	-0.907357	0.364218	0.798766	Agps	protein_coding	FALSE	No_Change
ENSMUSG00000075273	77.0143	-0.138305	0.648233	-0.213356	0.831049	0.96485	Ttc30b	protein_coding	FALSE	No_Change
ENSMUSG00000056436	130.932	0.0638975	0.392459	0.162813	0.870666	0.975403	Cyct	protein_coding	FALSE	No_Change
ENSMUSG00000042369	111.813	0.509619	0.378265	1.34726	0.177898	0.677731	Rbm45	protein_coding	FALSE	No_Change
ENSMUSG00000042359	381.303	0.292784	0.290123	1.00917	0.312892	0.775705	Osbpl6	protein_coding	FALSE	No_Change
ENSMUSG00000002733	133.838	-0.392598	0.379624	-1.03417	0.301055	0.766707	Plekha3	protein_coding	FALSE	No_Change
ENSMUSG00000051747	100.551	0.250501	0.412125	0.607829	0.543301	0.88029	Ttn	protein_coding	FALSE	No_Change
ENSMUSG00000027014	221.106	0.127878	0.331276	0.386015	0.699485	0.928733	Cwc22	protein_coding	FALSE	No_Change
ENSMUSG00000027011	5161.99	0.324899	0.257817	1.26019	0.207601	0.696207	Ube2e3	protein_coding	FALSE	No_Change
ENSMUSG00000027006	69.6784	-0.537965	0.442864	-1.21474	0.224465	0.713228	Dnajc10	protein_coding	FALSE	No_Change
ENSMUSG00000085921	89.0573	-0.946846	0.463309	-2.04366	0.0409871	0.460284	Gm13752	antisense	FALSE	No_Change
ENSMUSG00000027002	735.86	-0.27782	0.353798	-0.78525	0.432307	0.835025	Nckap1	protein_coding	FALSE	No_Change
ENSMUSG00000027001	91.8162	-0.230607	0.426966	-0.540107	0.589123	0.896381	Dusp19	protein_coding	FALSE	No_Change
ENSMUSG00000026999	1702	0.135083	0.268668	0.502788	0.615113	0.906795	Nup35	protein_coding	FALSE	No_Change
ENSMUSG00000027091	2319.08	-0.0882296	0.267519	-0.329807	0.741546	0.936188	Zc3h15	protein_coding	FALSE	No_Change
ENSMUSG00000027087	459.051	-0.872568	0.416335	-2.09583	0.0360971	0.447377	Itgav	protein_coding	FALSE	No_Change
ENSMUSG00000034101	208.581	-0.225204	0.327048	-0.688598	0.491076	0.859652	Ctnnd1	protein_coding	FALSE	No_Change
ENSMUSG00000101645	83.4927	-0.0351699	0.450548	-0.0780603	0.93778	0.986486	Gm28635	protein_coding	FALSE	No_Change
ENSMUSG00000086598	544.998	-0.341464	0.303429	-1.12535	0.26044	0.747152	Btbd18	protein_coding	FALSE	No_Change
ENSMUSG00000076437	190.066	0.508374	0.476374	1.06717	0.285893	0.76057	Selenoh	protein_coding	FALSE	No_Change
ENSMUSG00000050043	340.908	0.388944	0.392472	0.99101	0.321681	0.78183	Tmx2	protein_coding	FALSE	No_Change
ENSMUSG00000027080	497.951	0.322769	0.283901	1.13691	0.255576	0.742684	Med19	protein_coding	FALSE	No_Change
ENSMUSG00000034075	224.116	0.158994	0.348434	0.456309	0.648168	0.912779	Zdhhc5	protein_coding	FALSE	No_Change
ENSMUSG00000027079	625.79	0.913877	0.316619	2.88636	0.00389728	0.249056	Clp1	protein_coding	FALSE	No_Change
ENSMUSG00000027076	2930.02	0.152653	0.296233	0.515314	0.606333	0.903379	Timm10	protein_coding	FALSE	No_Change
ENSMUSG00000027074	404.334	0.253477	0.290406	0.872836	0.382752	0.804301	Slc43a3	protein_coding	FALSE	No_Change
ENSMUSG00000027067	272.514	0.140119	0.324681	0.43156	0.666061	0.919537	Ssrp1	protein_coding	FALSE	No_Change
ENSMUSG00000025839	8552.84	-0.186025	0.261352	-0.711781	0.476601	0.852863	Pramel7	protein_coding	FALSE	No_Change
ENSMUSG00000025838	4919.48	0.142638	0.249373	0.571987	0.567331	0.889812	Pramel6	protein_coding	FALSE	No_Change
ENSMUSG00000082908	691.112	-0.174541	0.276314	-0.631676	0.527599	0.874964	Gm13736	processed_pseudogene	FALSE	No_Change
ENSMUSG00000075065	111.005	0.233343	0.392243	0.594893	0.551915	0.883278	Olfr1270	protein_coding	FALSE	No_Change
ENSMUSG00000091703	80.687	0.244304	0.435125	0.561457	0.574486	0.893364	Gm4222	processed_pseudogene	FALSE	No_Change
ENSMUSG00000051329	487.474	-0.0661062	0.277332	-0.238365	0.811598	0.957535	Nup160	protein_coding	FALSE	No_Change
ENSMUSG00000008200	347.923	-0.949863	0.310636	-3.0578	0.00222968	0.194454	Fnbp4	protein_coding	FALSE	No_Change
ENSMUSG00000027282	4074.79	0.848724	0.320975	2.64421	0.00818823	0.308733	Mtch2	protein_coding	FALSE	No_Change
ENSMUSG00000040794	344.034	-0.206845	0.348025	-0.594339	0.552285	0.88349	C1qtnf4	protein_coding	FALSE	No_Change
ENSMUSG00000005510	929.728	0.795493	0.332192	2.39468	0.0166349	0.386303	Ndufs3	protein_coding	FALSE	No_Change
ENSMUSG00000005505	139.023	0.384765	0.357497	1.07628	0.281804	0.758663	Kbtbd4	protein_coding	FALSE	No_Change
ENSMUSG00000063235	289.276	0.379496	0.314329	1.20732	0.227309	0.715624	Ptpmt1	protein_coding	FALSE	No_Change
ENSMUSG00000005506	505.394	-0.176015	0.281697	-0.624836	0.532079	0.876327	Celf1	protein_coding	FALSE	No_Change
ENSMUSG00000082108	126.157	-0.341824	0.358998	-0.95216	0.341016	0.791258	Gm13777	processed_pseudogene	FALSE	No_Change
ENSMUSG00000002102	335.827	0.40722	0.36698	1.10965	0.267149	0.750886	Psmc3	protein_coding	FALSE	No_Change
ENSMUSG00000002108	102.677	-0.336189	0.453729	-0.740947	0.458726	0.844014	Nr1h3	protein_coding	FALSE	No_Change
ENSMUSG00000040549	317.364	-0.0787441	0.349965	-0.225006	0.821975	0.961032	Ckap5	protein_coding	FALSE	No_Change
ENSMUSG00000027249	94.0922	-0.243937	0.412347	-0.591583	0.55413	0.883705	F2	protein_coding	FALSE	No_Change
ENSMUSG00000027247	352.098	0.311059	0.301251	1.03256	0.301811	0.767517	Arhgap1	protein_coding	FALSE	No_Change
ENSMUSG00000027244	253.464	0.230224	0.308818	0.745499	0.45597	0.843078	Atg13	protein_coding	FALSE	No_Change
ENSMUSG00000027243	149.106	-0.931475	0.364536	-2.55524	0.0106115	0.334831	Harbi1	protein_coding	FALSE	No_Change
ENSMUSG00000040479	79.1031	-0.914769	0.454904	-2.0109	0.0443356	0.476319	Dgkz	protein_coding	FALSE	No_Change
ENSMUSG00000027222	515.464	0.774771	0.340808	2.27334	0.0230058	0.410638	Pex16	protein_coding	FALSE	No_Change
ENSMUSG00000040174	121.836	0.550584	0.399565	1.37796	0.168216	0.666224	Alkbh3	protein_coding	FALSE	No_Change
ENSMUSG00000027195	157.911	0.0190312	0.356268	0.0534181	0.957399	0.989742	Hsd17b12	protein_coding	FALSE	No_Change
ENSMUSG00000027193	990.761	-0.582966	0.344831	-1.69059	0.090916	0.569778	Api5	protein_coding	FALSE	No_Change
ENSMUSG00000075014	102.591	-0.590803	0.499695	-1.18233	0.237076	0.729688	Gm10800	protein_coding	FALSE	No_Change
ENSMUSG00000027165	358.392	0.397554	0.344951	1.15249	0.249118	0.737807	B230118H07Rik	protein_coding	FALSE	No_Change
ENSMUSG00000027163	213.819	0.878195	0.442692	1.98376	0.0472827	0.489787	Commd9	protein_coding	FALSE	No_Change
ENSMUSG00000010914	382.138	0.446115	0.295327	1.51058	0.130895	0.61338	Pdhx	protein_coding	FALSE	No_Change
ENSMUSG00000010911	194.9	0.417442	0.356284	1.17165	0.241336	0.731823	Apip	protein_coding	FALSE	No_Change
ENSMUSG00000027185	195.379	-0.028617	0.362119	-0.0790266	0.937011	0.98624	Nat10	protein_coding	FALSE	No_Change
ENSMUSG00000027184	1485.41	-0.216154	0.33509	-0.645062	0.518887	0.873492	Caprin1	protein_coding	FALSE	No_Change
ENSMUSG00000068686	52.0661	-1.68777	0.548049	-3.07961	0.00207275	0.186797	Cd59b	protein_coding	FALSE	No_Change
ENSMUSG00000032679	486.652	0.311728	0.338845	0.919972	0.357588	0.798766	Cd59a	protein_coding	FALSE	No_Change
ENSMUSG00000027177	1914.17	-0.733689	0.404368	-1.81441	0.069615	0.530193	Hipk3	protein_coding	FALSE	No_Change
ENSMUSG00000086454	479.583	-0.000714633	0.333387	-0.00214356	0.99829	0.998694	Platr14	processed_transcript	FALSE	No_Change
ENSMUSG00000027176	371.451	0.495028	0.294356	1.68174	0.0926202	0.570436	Cstf3	protein_coding	FALSE	No_Change
ENSMUSG00000027175	521.314	-0.302744	0.34228	-0.884492	0.376431	0.803219	Tcp11l1	protein_coding	FALSE	No_Change
ENSMUSG00000074997	213.027	0.427541	0.348959	1.22519	0.220504	0.708097	Pin1rt1	protein_coding	FALSE	No_Change
ENSMUSG00000027173	1664.03	0.530356	0.289443	1.83233	0.0669021	0.524562	Depdc7	protein_coding	FALSE	No_Change
ENSMUSG00000045106	298.727	0.211248	0.325506	0.648985	0.516348	0.872238	Ccdc73	protein_coding	FALSE	No_Change
ENSMUSG00000027170	3909.02	0.512947	0.322453	1.59076	0.111663	0.594196	Eif3m	protein_coding	FALSE	No_Change
ENSMUSG00000027168	130.261	-1.40311	0.575178	-2.43944	0.0147101	0.37123	Pax6	protein_coding	FALSE	No_Change
ENSMUSG00000027167	83.7718	0.116693	0.424168	0.27511	0.783232	0.946543	Elp4	protein_coding	FALSE	No_Change
ENSMUSG00000042670	752.978	-0.286347	0.34523	-0.829439	0.406856	0.817757	Immp1l	protein_coding	FALSE	No_Change
ENSMUSG00000027166	695.211	-0.0466513	0.317696	-0.146842	0.883256	0.979173	Dnajc24	protein_coding	FALSE	No_Change
ENSMUSG00000027122	186.057	-0.529564	0.375153	-1.41159	0.15807	0.652815	Arl14ep	protein_coding	FALSE	No_Change
ENSMUSG00000027115	1290.71	-0.321344	0.298157	-1.07777	0.281137	0.758663	Kif18a	protein_coding	FALSE	No_Change
ENSMUSG00000027162	1718.17	-0.301568	0.33099	-0.911108	0.362238	0.798766	Lin7c	protein_coding	FALSE	No_Change
ENSMUSG00000027134	82.4351	-0.754317	0.436948	-1.72633	0.0842881	0.558549	Lpcat4	protein_coding	FALSE	No_Change
ENSMUSG00000027133	5748.92	-0.108506	0.295293	-0.367453	0.713281	0.931775	Nop10	protein_coding	FALSE	No_Change
ENSMUSG00000027130	301.91	0.552943	0.376896	1.4671	0.14235	0.630612	Slc12a6	protein_coding	FALSE	No_Change
ENSMUSG00000096764	216.407	-0.388785	0.34503	-1.12681	0.259821	0.747152	Gm21985	protein_coding	FALSE	No_Change
ENSMUSG00000027131	2134.41	0.82198	0.351253	2.34013	0.0192768	0.401402	Emc4	protein_coding	FALSE	No_Change
ENSMUSG00000027132	1237.32	-0.720934	0.341804	-2.10921	0.0349268	0.443907	Katnbl1	protein_coding	FALSE	No_Change
ENSMUSG00000055943	897.33	0.16787	0.318875	0.526444	0.598579	0.901151	Emc7	protein_coding	FALSE	No_Change
ENSMUSG00000003604	301.024	0.168263	0.318283	0.528657	0.597043	0.899935	Aven	protein_coding	FALSE	No_Change
ENSMUSG00000041219	289.404	-0.606664	0.390367	-1.55409	0.120164	0.598686	Arhgap11a	protein_coding	FALSE	No_Change
ENSMUSG00000096006	116.11	0.644438	0.426384	1.5114	0.130686	0.61338	Gm21596	processed_pseudogene	FALSE	No_Change
ENSMUSG00000040383	194.964	-0.0752997	0.326284	-0.23078	0.817486	0.959727	Aqr	protein_coding	FALSE	No_Change
ENSMUSG00000040321	155.12	-0.58071	0.348529	-1.66617	0.0956788	0.572785	Zfp770	protein_coding	FALSE	No_Change
ENSMUSG00000057147	328.441	0.13322	0.345291	0.38582	0.69963	0.928733	Dph6	protein_coding	FALSE	No_Change
ENSMUSG00000040282	198.49	-0.267618	0.326012	-0.820883	0.411713	0.820839	BC052040	protein_coding	FALSE	No_Change
ENSMUSG00000027351	241.559	-0.340989	0.453131	-0.752517	0.45174	0.842127	Spred1	protein_coding	FALSE	No_Change
ENSMUSG00000027349	333.534	0.393183	0.331471	1.18618	0.235553	0.727253	Fam98b	protein_coding	FALSE	No_Change
ENSMUSG00000009549	4130.01	-0.0942658	0.27978	-0.336929	0.73617	0.934268	Srp14	protein_coding	FALSE	No_Change
ENSMUSG00000040084	97.098	0.150553	0.425528	0.353802	0.723487	0.933034	Bub1b	protein_coding	FALSE	No_Change
ENSMUSG00000027331	114.427	0.0771602	0.445512	0.173194	0.862499	0.972829	Knstrn	protein_coding	FALSE	No_Change
ENSMUSG00000027326	195.926	0.0735963	0.396457	0.185635	0.852731	0.971013	Knl1	protein_coding	FALSE	No_Change
ENSMUSG00000027323	420.667	0.240286	0.371149	0.647412	0.517365	0.872238	Rad51	protein_coding	FALSE	No_Change
ENSMUSG00000070730	79.0594	-0.279573	0.442056	-0.632437	0.527101	0.874964	Rmdn3	protein_coding	FALSE	No_Change
ENSMUSG00000034278	126.583	0.352924	0.391531	0.901395	0.367378	0.800595	Dnajc17	protein_coding	FALSE	No_Change
ENSMUSG00000027315	200.05	-0.501415	0.343022	-1.46176	0.143808	0.632649	Spint1	protein_coding	FALSE	No_Change
ENSMUSG00000034154	158.61	-0.254177	0.350216	-0.725773	0.467978	0.849407	Ino80	protein_coding	FALSE	No_Change
ENSMUSG00000048647	247.309	0.150195	0.311692	0.481869	0.629899	0.911799	Exd1	protein_coding	FALSE	No_Change
ENSMUSG00000014077	453.914	0.118883	0.282293	0.421132	0.673658	0.919769	Chp1	protein_coding	FALSE	No_Change
ENSMUSG00000085438	574.97	-0.124241	0.290405	-0.427821	0.668782	0.919605	Oip5os1	lincRNA	FALSE	No_Change
ENSMUSG00000072980	623.511	0.476769	0.282267	1.68907	0.091206	0.569778	Oip5	protein_coding	FALSE	No_Change
ENSMUSG00000027306	780.075	-0.441054	0.271097	-1.62692	0.103753	0.588015	Nusap1	protein_coding	FALSE	No_Change
ENSMUSG00000027305	468.129	0.310456	0.371542	0.835588	0.403387	0.816471	Ndufaf1	protein_coding	FALSE	No_Change
ENSMUSG00000027304	220.962	-0.083619	0.313368	-0.26684	0.789593	0.949278	Rtf1	protein_coding	FALSE	No_Change
ENSMUSG00000034032	186.401	-0.519409	0.536079	-0.968903	0.332594	0.786445	Rpap1	protein_coding	FALSE	No_Change
ENSMUSG00000033943	555.221	-0.312284	0.279834	-1.11596	0.264439	0.750207	Mga	protein_coding	FALSE	No_Change
ENSMUSG00000050211	185.222	0.436455	0.388416	1.12368	0.261149	0.748083	Pla2g4e	protein_coding	FALSE	No_Change
ENSMUSG00000033808	269.348	0.369083	0.328153	1.12473	0.260704	0.74762	Tmem87a	protein_coding	FALSE	No_Change
ENSMUSG00000027288	1201.16	0.0335528	0.261132	0.12849	0.897762	0.980836	Zfp106	protein_coding	FALSE	No_Change
ENSMUSG00000027287	1475.84	0.209882	0.254218	0.8256	0.409031	0.8195	Snap23	protein_coding	FALSE	No_Change
ENSMUSG00000027286	820.014	-0.0760242	0.274983	-0.276468	0.782188	0.94596	Lrrc57	protein_coding	FALSE	No_Change
ENSMUSG00000027285	1358.64	-0.293314	0.296081	-0.990653	0.321855	0.78183	Haus2	protein_coding	FALSE	No_Change
ENSMUSG00000027284	306.424	0.130566	0.345154	0.378284	0.70522	0.930012	Cdan1	protein_coding	FALSE	No_Change
ENSMUSG00000054484	271.535	0.183286	0.309746	0.591729	0.554032	0.883705	Tmem62	protein_coding	FALSE	No_Change
ENSMUSG00000023572	235.55	0.66683	0.371587	1.79455	0.0727257	0.539116	Ccndbp1	protein_coding	FALSE	No_Change
ENSMUSG00000027259	70.6257	-0.475738	0.526736	-0.903182	0.36643	0.800595	Adal	protein_coding	FALSE	No_Change
ENSMUSG00000027263	77.5358	-0.850606	0.429898	-1.97862	0.0478584	0.489787	Tubgcp4	protein_coding	FALSE	No_Change
ENSMUSG00000043909	139.027	-0.479904	0.355662	-1.34933	0.177232	0.677228	Trp53bp1	protein_coding	FALSE	No_Change
ENSMUSG00000033526	69.1687	-0.868359	0.492446	-1.76336	0.0778402	0.552946	Ppip5k1	protein_coding	FALSE	No_Change
ENSMUSG00000000308	179.578	-0.877764	0.369237	-2.37724	0.0174428	0.388101	Ckmt1	protein_coding	FALSE	No_Change
ENSMUSG00000027248	1083.3	0.124705	0.352058	0.354216	0.723177	0.933034	Pdia3	protein_coding	FALSE	No_Change
ENSMUSG00000027246	82.7989	-0.544205	0.505131	-1.07736	0.281321	0.758663	Ell3	protein_coding	FALSE	No_Change
ENSMUSG00000046110	180.661	-0.300069	0.354081	-0.847459	0.39674	0.813523	Serinc4	protein_coding	FALSE	No_Change
ENSMUSG00000074884	8792.4	-0.0370064	0.255601	-0.144782	0.884883	0.979247	Serf2	protein_coding	FALSE	No_Change
ENSMUSG00000080374	3229.28	-0.0679508	0.262514	-0.258846	0.795754	0.952069	Gm22953	miRNA	FALSE	No_Change
ENSMUSG00000027245	4183	-0.017537	0.26799	-0.0654392	0.947824	0.988269	Hypk	protein_coding	FALSE	No_Change
ENSMUSG00000048222	183.162	-0.198703	0.341835	-0.581285	0.561049	0.886969	Mfap1b	protein_coding	FALSE	No_Change
ENSMUSG00000068479	116.675	-0.434357	0.452668	-0.95955	0.337282	0.78848	Mfap1a	protein_coding	FALSE	No_Change
ENSMUSG00000060227	379.139	-0.0636826	0.384161	-0.165771	0.868337	0.975215	Casc4	protein_coding	FALSE	No_Change
ENSMUSG00000033411	740.747	0.178633	0.283573	0.629937	0.528736	0.875197	Ctdspl2	protein_coding	FALSE	No_Change
ENSMUSG00000027236	618.847	0.207282	0.342312	0.605536	0.544823	0.88029	Eif3j1	protein_coding	FALSE	No_Change
ENSMUSG00000060802	653.041	-0.202105	0.29631	-0.682074	0.495192	0.861021	B2m	protein_coding	FALSE	No_Change
ENSMUSG00000027229	590.22	-0.123697	0.366433	-0.337571	0.735686	0.934268	Terb2	protein_coding	FALSE	No_Change
ENSMUSG00000027227	2560.63	0.518706	0.266691	1.94497	0.0517785	0.492368	Sord	protein_coding	FALSE	No_Change
ENSMUSG00000033213	88.2087	0.186596	0.472108	0.395239	0.692666	0.926945	AA467197	protein_coding	FALSE	No_Change
ENSMUSG00000005802	418.391	0.140526	0.364565	0.385463	0.699895	0.928733	Slc30a4	protein_coding	FALSE	No_Change
ENSMUSG00000035183	534.078	-0.053115	0.332946	-0.159531	0.873251	0.976355	Slc24a5	protein_coding	FALSE	No_Change
ENSMUSG00000027201	749.916	-0.106386	0.318308	-0.334224	0.73821	0.93532	Myef2	protein_coding	FALSE	No_Change
ENSMUSG00000027203	839.511	0.394313	0.29172	1.35168	0.176477	0.676359	Dut	protein_coding	FALSE	No_Change
ENSMUSG00000035093	79.5825	-0.0447926	0.424545	-0.105507	0.915973	0.983336	Secisbp2l	protein_coding	FALSE	No_Change
ENSMUSG00000027206	1959.58	-0.162393	0.287108	-0.565616	0.571655	0.891755	Cops2	protein_coding	FALSE	No_Change
ENSMUSG00000023330	108.751	-0.166621	0.400237	-0.416304	0.677187	0.920988	Dtwd1	protein_coding	FALSE	No_Change
ENSMUSG00000027359	78.9994	0.674487	0.482271	1.39857	0.161943	0.655473	Slc27a2	protein_coding	FALSE	No_Change
ENSMUSG00000027361	950.516	0.133863	0.272344	0.49152	0.623059	0.907493	Gabpb1	protein_coding	FALSE	No_Change
ENSMUSG00000027363	254.906	-0.0636715	0.312839	-0.203528	0.838722	0.968299	Usp8	protein_coding	FALSE	No_Change
ENSMUSG00000027364	353.428	0.161053	0.307425	0.523876	0.600365	0.901406	Usp50	protein_coding	FALSE	No_Change
ENSMUSG00000074846	155.912	0.0570868	0.357068	0.159877	0.872978	0.976355	Gm10774	processed_pseudogene	FALSE	No_Change
ENSMUSG00000027365	445.351	0.673963	0.375272	1.79593	0.0725052	0.539116	Trpm7	protein_coding	FALSE	No_Change
ENSMUSG00000001999	50.7859	-0.272724	0.603494	-0.451908	0.651335	0.914286	Blvra	protein_coding	FALSE	No_Change
ENSMUSG00000044145	85.8746	-0.347303	0.477618	-0.727155	0.467131	0.848812	1810024B03Rik	protein_coding	FALSE	No_Change
ENSMUSG00000003660	369.461	0.257312	0.300601	0.855991	0.392003	0.809861	Snrnp200	protein_coding	FALSE	No_Change
ENSMUSG00000003662	254.88	0.228839	0.333445	0.686288	0.492532	0.860266	Ciao1	protein_coding	FALSE	No_Change
ENSMUSG00000103957	105.175	-0.732937	0.467696	-1.56712	0.117086	0.598034	Gm10766	TEC	FALSE	No_Change
ENSMUSG00000027374	60.4877	0.775301	0.528942	1.46576	0.142714	0.630927	Mrps5	protein_coding	FALSE	No_Change
ENSMUSG00000051319	69.0406	-0.540387	0.452919	-1.19312	0.232822	0.723149	Mtln	protein_coding	FALSE	No_Change
ENSMUSG00000027379	449.778	-0.318244	0.336738	-0.945078	0.344619	0.794097	Bub1	protein_coding	FALSE	No_Change
ENSMUSG00000027381	96.2024	0.480491	0.423051	1.13578	0.256051	0.743479	Bcl2l11	protein_coding	FALSE	No_Change
ENSMUSG00000074813	106.957	-0.172292	0.407106	-0.423211	0.672141	0.919605	Morrbid	lincRNA	FALSE	No_Change
ENSMUSG00000014355	374.839	0.14501	0.301024	0.481723	0.630003	0.911799	Anapc1	protein_coding	FALSE	No_Change
ENSMUSG00000014361	112.645	-0.977017	0.447612	-2.18273	0.0290554	0.425483	Mertk	protein_coding	FALSE	No_Change
ENSMUSG00000014353	323.326	-0.133732	0.349006	-0.383179	0.701587	0.928733	Tmem87b	protein_coding	FALSE	No_Change
ENSMUSG00000027387	552.339	0.76449	0.348469	2.19385	0.0282461	0.425341	Zc3h8	protein_coding	FALSE	No_Change
ENSMUSG00000027394	145.859	-0.192208	0.407366	-0.471831	0.637048	0.911799	Ttl	protein_coding	FALSE	No_Change
ENSMUSG00000027395	326.907	0.120674	0.319584	0.377597	0.70573	0.930012	Polr1b	protein_coding	FALSE	No_Change
ENSMUSG00000037938	529.051	0.705692	0.301741	2.33874	0.0193491	0.401779	Chchd5	protein_coding	FALSE	No_Change
ENSMUSG00000027397	92.537	1.12173	0.409108	2.7419	0.00610851	0.29791	Slc20a1	protein_coding	FALSE	No_Change
ENSMUSG00000037885	331.396	-0.0429489	0.300318	-0.143012	0.886281	0.979247	Stk35	protein_coding	FALSE	No_Change
ENSMUSG00000027404	4250.45	0.522831	0.293274	1.78274	0.0746285	0.546094	Snrpb	protein_coding	FALSE	No_Change
ENSMUSG00000027405	1161.07	0.28097	0.280509	1.00164	0.316516	0.777355	Nop56	protein_coding	FALSE	No_Change
ENSMUSG00000065287	62.8776	-0.851	0.468429	-1.81671	0.0692613	0.529859	Gm24451	snoRNA	FALSE	No_Change
ENSMUSG00000027406	659.428	0.272836	0.312343	0.873514	0.382383	0.804301	Idh3b	protein_coding	FALSE	No_Change
ENSMUSG00000027411	110.052	-0.343964	0.391758	-0.878001	0.379943	0.803572	Vps16	protein_coding	FALSE	No_Change
ENSMUSG00000027303	76.7938	0.369295	0.54141	0.682099	0.495177	0.861021	Ptpra	protein_coding	FALSE	No_Change
ENSMUSG00000037740	739.156	-0.0100426	0.281106	-0.0357253	0.971501	0.994545	Mrps26	protein_coding	FALSE	No_Change
ENSMUSG00000027300	73.7962	-0.0818196	0.468342	-0.1747	0.861315	0.972829	Ubox5	protein_coding	FALSE	No_Change
ENSMUSG00000079043	70.7922	-0.0544673	0.531808	-0.102419	0.918424	0.983336	Fastkd5	protein_coding	FALSE	No_Change
ENSMUSG00000074797	440.831	0.193191	0.329382	0.586526	0.557522	0.885351	Itpa	protein_coding	FALSE	No_Change
ENSMUSG00000074796	170.212	0.12782	0.355204	0.359848	0.718961	0.933034	Slc4a11	protein_coding	FALSE	No_Change
ENSMUSG00000027309	347.55	-0.245875	0.294435	-0.835076	0.403675	0.816471	4930402H24Rik	protein_coding	FALSE	No_Change
ENSMUSG00000027330	82.7091	0.339127	0.43168	0.785597	0.432104	0.835025	Cdc25b	protein_coding	FALSE	No_Change
ENSMUSG00000037514	99.372	-0.195774	0.440657	-0.444278	0.656841	0.915507	Pank2	protein_coding	FALSE	No_Change
ENSMUSG00000048911	76.481	0.279241	0.438896	0.636235	0.524623	0.874951	Rnf24	protein_coding	FALSE	No_Change
ENSMUSG00000082044	419.603	-0.150073	0.311064	-0.48245	0.629487	0.911799	Snrpert	processed_pseudogene	FALSE	No_Change
ENSMUSG00000027341	70.6001	0.107702	0.540769	0.199164	0.842134	0.96919	Tmem230	protein_coding	FALSE	No_Change
ENSMUSG00000027342	536.365	0.50067	0.355818	1.4071	0.159398	0.654637	Pcna	protein_coding	FALSE	No_Change
ENSMUSG00000058793	201.618	0.80079	0.42874	1.86777	0.0617936	0.512237	Cds2	protein_coding	FALSE	No_Change
ENSMUSG00000027346	2511.91	-0.325956	0.289506	-1.1259	0.260207	0.747152	Gpcpd1	protein_coding	FALSE	No_Change
ENSMUSG00000074783	67.2321	0.58283	0.510217	1.14232	0.253323	0.739032	AU019990	lincRNA	FALSE	No_Change
ENSMUSG00000044991	102.52	0.441046	0.403774	1.09231	0.274697	0.753617	Shld1	protein_coding	FALSE	No_Change
ENSMUSG00000037376	391.444	0.111965	0.348852	0.320954	0.748246	0.938079	Trmt6	protein_coding	FALSE	No_Change
ENSMUSG00000027357	2033.16	-0.0531645	0.267795	-0.198527	0.842633	0.969212	Crls1	protein_coding	FALSE	No_Change
ENSMUSG00000043110	77.7947	0.289873	0.452125	0.641135	0.521435	0.873492	Lrrn4	protein_coding	FALSE	No_Change
ENSMUSG00000027274	556.1	0.00440202	0.301239	0.0146131	0.988341	0.996426	Mkks	protein_coding	FALSE	No_Change
ENSMUSG00000115423	433.713	0.0310929	0.318649	0.0975774	0.922268	0.983336	AL731706.1	protein_coding	FALSE	No_Change
ENSMUSG00000116563	245.864	0.0829273	0.346881	0.239066	0.811054	0.957499	AL731706.2	protein_coding	FALSE	No_Change
ENSMUSG00000027281	97.2857	-0.75906	0.412494	-1.84017	0.0657427	0.522621	Slx4ip	protein_coding	FALSE	No_Change
ENSMUSG00000039033	717.048	-0.600222	0.296307	-2.02567	0.0427982	0.46486	Tasp1	protein_coding	FALSE	No_Change
ENSMUSG00000080006	252.901	0.0264514	0.3114	0.0849435	0.932306	0.985224	Rps19-ps7	processed_pseudogene	FALSE	No_Change
ENSMUSG00000045624	794.756	-0.399773	0.276045	-1.44822	0.147556	0.638177	Esf1	protein_coding	FALSE	No_Change
ENSMUSG00000027384	278.992	0.363535	0.384906	0.944476	0.344926	0.794097	Ndufaf5	protein_coding	FALSE	No_Change
ENSMUSG00000038844	329.996	-0.193792	0.391412	-0.495112	0.620521	0.907029	Kif16b	protein_coding	FALSE	No_Change
ENSMUSG00000008333	4144.07	-0.409609	0.295646	-1.38547	0.165909	0.661461	Snrpb2	protein_coding	FALSE	No_Change
ENSMUSG00000015932	918.378	0.146135	0.31423	0.465058	0.64189	0.91257	Dstn	protein_coding	FALSE	No_Change
ENSMUSG00000027422	106.149	0.327749	0.403851	0.81156	0.417044	0.822884	Rrbp1	protein_coding	FALSE	No_Change
ENSMUSG00000027423	3559.2	-0.0289832	0.276121	-0.104966	0.916403	0.983336	Snx5	protein_coding	FALSE	No_Change
ENSMUSG00000027424	257.587	0.649692	0.319916	2.03082	0.0422736	0.463892	Mgme1	protein_coding	FALSE	No_Change
ENSMUSG00000037279	878.131	0.304962	0.284777	1.07088	0.284223	0.76057	Ovol2	protein_coding	FALSE	No_Change
ENSMUSG00000027425	136.995	-0.585718	0.376523	-1.5556	0.119804	0.598686	Kat14	protein_coding	FALSE	No_Change
ENSMUSG00000027427	255.948	-0.436399	0.37759	-1.15575	0.247785	0.736472	Polr3f	protein_coding	FALSE	No_Change
ENSMUSG00000027428	61.9818	-0.693925	0.587472	-1.18121	0.237521	0.729993	Rbbp9	protein_coding	FALSE	No_Change
ENSMUSG00000027429	242.698	0.538444	0.32103	1.67724	0.0934954	0.570908	Sec23b	protein_coding	FALSE	No_Change
ENSMUSG00000074754	554.483	-0.183545	0.302724	-0.606311	0.544308	0.88029	Smim26	protein_coding	FALSE	No_Change
ENSMUSG00000027430	167.852	0.709578	0.349219	2.0319	0.042164	0.463892	Dtd1	protein_coding	FALSE	No_Change
ENSMUSG00000002728	796.795	0.191619	0.311109	0.615921	0.537947	0.878799	Naa20	protein_coding	FALSE	No_Change
ENSMUSG00000001767	2210.26	-0.0358138	0.25831	-0.138647	0.889729	0.979247	Crnkl1	protein_coding	FALSE	No_Change
ENSMUSG00000074749	258.075	0.426839	0.372209	1.14677	0.251476	0.739032	Kiz	protein_coding	FALSE	No_Change
ENSMUSG00000027433	460.596	0.45791	0.335317	1.3656	0.172064	0.669767	Xrn2	protein_coding	FALSE	No_Change
ENSMUSG00000036992	879.158	0.319831	0.285662	1.11962	0.262877	0.748928	Nxt1	protein_coding	FALSE	No_Change
ENSMUSG00000027447	578.958	0.256674	0.317668	0.807993	0.419095	0.824924	Cst3	protein_coding	FALSE	No_Change
ENSMUSG00000068134	238.365	-0.30762	0.388216	-0.792394	0.428131	0.833001	Zfp120	protein_coding	FALSE	No_Change
ENSMUSG00000079009	434.68	-0.0401329	0.391913	-0.102403	0.918437	0.983336	Gm14139	protein_coding	FALSE	No_Change
ENSMUSG00000095315	171.359	0.398507	0.360123	1.10658	0.268474	0.751024	Gm10130	protein_coding	FALSE	No_Change
ENSMUSG00000074731	369.668	-0.309262	0.33348	-0.927376	0.353731	0.798303	Zfp345	protein_coding	FALSE	No_Change
ENSMUSG00000068129	1647.26	0.434477	0.336174	1.29242	0.196213	0.689121	Cst7	protein_coding	FALSE	No_Change
ENSMUSG00000033096	61.4667	0.566409	0.486533	1.16417	0.244354	0.732934	Apmap	protein_coding	FALSE	No_Change
ENSMUSG00000027454	1548.51	0.0897553	0.267854	0.33509	0.737557	0.934937	Gins1	protein_coding	FALSE	No_Change
ENSMUSG00000027455	351.348	0.97382	0.440544	2.21049	0.027071	0.424398	Nsfl1c	protein_coding	FALSE	No_Change
ENSMUSG00000032966	503.58	0.325526	0.301087	1.08117	0.279621	0.758663	Fkbp1a	protein_coding	FALSE	No_Change
ENSMUSG00000032869	229.457	0.538819	0.465129	1.15843	0.246688	0.735895	Psmf1	protein_coding	FALSE	No_Change
ENSMUSG00000068079	74.4407	-1.01005	0.51409	-1.96474	0.0494441	0.491326	Tcf15	protein_coding	FALSE	No_Change
ENSMUSG00000081087	202.274	-0.913741	0.402316	-2.2712	0.0231347	0.411265	Rps15a-ps7	processed_pseudogene	FALSE	No_Change
ENSMUSG00000074698	292.574	0.360007	0.369451	0.974436	0.32984	0.785954	Csnk2a1	protein_coding	FALSE	No_Change
ENSMUSG00000027465	251.17	-0.323712	0.392887	-0.823932	0.409978	0.820167	Tbc1d20	protein_coding	FALSE	No_Change
ENSMUSG00000027466	62.8167	0.0780917	0.497719	0.156899	0.875324	0.976537	Rbck1	protein_coding	FALSE	No_Change
ENSMUSG00000081434	70.6203	0.0597565	0.508945	0.117413	0.906533	0.981047	Gm14165	processed_pseudogene	FALSE	No_Change
ENSMUSG00000074682	72.7762	-0.147069	0.462409	-0.31805	0.750447	0.938594	Zcchc3	protein_coding	FALSE	No_Change
ENSMUSG00000019188	237.978	0.825662	0.347673	2.37482	0.0175573	0.388101	H13	protein_coding	FALSE	No_Change
ENSMUSG00000042814	759.292	0.0570237	0.269985	0.211211	0.832723	0.965353	Mcts2	protein_coding	FALSE	No_Change
ENSMUSG00000009876	109.42	-0.524057	0.417372	-1.25561	0.209257	0.699266	Cox4i2	protein_coding	FALSE	No_Change
ENSMUSG00000027469	887.705	0.13309	0.304929	0.436463	0.662501	0.918066	Tpx2	protein_coding	FALSE	No_Change
ENSMUSG00000027472	1035.05	0.332743	0.295187	1.12723	0.259646	0.747152	Pdrg1	protein_coding	FALSE	No_Change
ENSMUSG00000068040	53.7143	0.684186	0.527788	1.29633	0.194862	0.689121	Tm9sf4	protein_coding	FALSE	No_Change
ENSMUSG00000073236	35.4896	-2.28679	0.802756	-2.84867	0.00439028	0.256261	2500004C02Rik	processed_transcript	FALSE	No_Change
ENSMUSG00000042548	77.8365	-0.641222	0.416816	-1.53838	0.123955	0.605742	Asxl1	protein_coding	FALSE	No_Change
ENSMUSG00000061411	165.813	-0.778478	0.376973	-2.06508	0.0389157	0.454901	Nol4l	protein_coding	FALSE	No_Change
ENSMUSG00000056941	544.415	0.104101	0.319681	0.325639	0.744697	0.937219	Commd7	protein_coding	FALSE	No_Change
ENSMUSG00000027478	44.6927	-1.27227	0.553492	-2.29862	0.0215264	0.403987	Dnmt3b	protein_coding	FALSE	No_Change
ENSMUSG00000027479	1248.38	0.353556	0.260221	1.35868	0.174249	0.671717	Mapre1	protein_coding	FALSE	No_Change
ENSMUSG00000083097	113.165	-0.148111	0.436725	-0.339141	0.734504	0.934268	Gm14494	processed_pseudogene	FALSE	No_Change
ENSMUSG00000027487	287.245	0.461755	0.333892	1.38295	0.166681	0.662878	Cdk5rap1	protein_coding	FALSE	No_Change
ENSMUSG00000038533	89.2632	-0.00771449	0.456279	-0.0169074	0.98651	0.996426	Cbfa2t2	protein_coding	FALSE	No_Change
ENSMUSG00000027490	83.275	-0.205369	0.518171	-0.396334	0.691859	0.926945	E2f1	protein_coding	FALSE	No_Change
ENSMUSG00000000876	181.114	0.604997	0.34854	1.7358	0.0825983	0.556688	Pxmp4	protein_coding	FALSE	No_Change
ENSMUSG00000038467	98.402	-0.222228	0.408352	-0.544206	0.5863	0.894937	Chmp4b	protein_coding	FALSE	No_Change
ENSMUSG00000074656	52621	-0.0490858	0.251799	-0.19494	0.84544	0.969448	Eif2s2	protein_coding	FALSE	No_Change
ENSMUSG00000027598	675.614	-0.0565833	0.304168	-0.186026	0.852424	0.970813	Itch	protein_coding	FALSE	No_Change
ENSMUSG00000047459	2656.19	0.12427	0.275786	0.450603	0.652276	0.914923	Dynlrb1	protein_coding	FALSE	No_Change
ENSMUSG00000027602	4253.64	0.103395	0.263241	0.392776	0.694485	0.92702	Map1lc3a	protein_coding	FALSE	No_Change
ENSMUSG00000038383	65.9813	-0.579531	0.479028	-1.20981	0.226353	0.715201	Pigu	protein_coding	FALSE	No_Change
ENSMUSG00000038375	57.4859	0.0364119	0.521192	0.0698628	0.944303	0.988269	Trp53inp2	protein_coding	FALSE	No_Change
ENSMUSG00000038369	143.132	-0.989517	0.463997	-2.13259	0.032958	0.442605	Ncoa6	protein_coding	FALSE	No_Change
ENSMUSG00000027605	64.8623	0.260213	0.495107	0.52557	0.599187	0.901406	Acss2	protein_coding	FALSE	No_Change
ENSMUSG00000038324	139.593	0.256742	0.394565	0.650696	0.515243	0.872031	Trpc4ap	protein_coding	FALSE	No_Change
ENSMUSG00000038312	103.006	0.466607	0.442332	1.05488	0.291481	0.764553	Edem2	protein_coding	FALSE	No_Change
ENSMUSG00000027613	3705.91	0.477768	0.279463	1.70959	0.0873416	0.562522	Eif6	protein_coding	FALSE	No_Change
ENSMUSG00000005882	543.588	0.389032	0.342828	1.13477	0.25647	0.743508	Uqcc1	protein_coding	FALSE	No_Change
ENSMUSG00000005881	251.887	0.684325	0.40428	1.6927	0.0905125	0.569778	Ergic3	protein_coding	FALSE	No_Change
ENSMUSG00000074643	124.651	-0.29224	0.40185	-0.727236	0.467081	0.848812	Cpne1	protein_coding	FALSE	No_Change
ENSMUSG00000098950	142.75	-0.345275	0.392988	-0.87859	0.379624	0.803506	Gm28036	protein_coding	FALSE	No_Change
ENSMUSG00000089824	212.711	-0.696992	0.404784	-1.72189	0.08509	0.559272	Rbm12	protein_coding	FALSE	No_Change
ENSMUSG00000027618	254.711	-0.511638	0.356011	-1.43714	0.150678	0.643257	Nfs1	protein_coding	FALSE	No_Change
ENSMUSG00000067847	1409.34	-0.0189919	0.278925	-0.0680898	0.945714	0.988269	Romo1	protein_coding	FALSE	No_Change
ENSMUSG00000027620	2573.12	-0.12671	0.264687	-0.478717	0.63214	0.911799	Rbm39	protein_coding	FALSE	No_Change
ENSMUSG00000038116	196.119	-0.322988	0.37575	-0.859581	0.39002	0.809638	Phf20	protein_coding	FALSE	No_Change
ENSMUSG00000046229	791.701	-0.0590728	0.288746	-0.204584	0.837897	0.968042	Scand1	protein_coding	FALSE	No_Change
ENSMUSG00000038085	443.777	-0.0944942	0.289244	-0.326694	0.7439	0.936703	Cnbd2	protein_coding	FALSE	No_Change
ENSMUSG00000102869	310.766	-0.254487	0.351551	-0.7239	0.469127	0.849518	2900097C17Rik	lincRNA	FALSE	No_Change
ENSMUSG00000027628	117.139	-0.202902	0.399494	-0.507897	0.611525	0.904953	Aar2	protein_coding	FALSE	No_Change
ENSMUSG00000061689	102.791	-0.17604	0.41076	-0.428571	0.668236	0.919605	Dlgap4	protein_coding	FALSE	No_Change
ENSMUSG00000085741	136.297	-0.119896	0.366388	-0.327238	0.743488	0.936703	5430405H02Rik	processed_transcript	FALSE	No_Change
ENSMUSG00000027637	456.457	0.0199202	0.290724	0.0685193	0.945372	0.988269	Rab5if	protein_coding	FALSE	No_Change
ENSMUSG00000027636	344.314	0.02244	0.308625	0.0727097	0.942037	0.98725	Sla2	protein_coding	FALSE	No_Change
ENSMUSG00000027634	235.624	-0.133669	0.351352	-0.380441	0.703618	0.929257	Ndrg3	protein_coding	FALSE	No_Change
ENSMUSG00000082163	115.896	0.212361	0.430622	0.493149	0.621907	0.907163	Gm14276	processed_pseudogene	FALSE	No_Change
ENSMUSG00000027635	786.111	0.459027	0.264194	1.73746	0.0823063	0.556688	Dsn1	protein_coding	FALSE	No_Change
ENSMUSG00000027639	298.004	-0.0304281	0.304677	-0.0998702	0.920447	0.983336	Samhd1	protein_coding	FALSE	No_Change
ENSMUSG00000074627	319.061	-0.405069	0.311163	-1.30179	0.192988	0.689121	Mroh8	protein_coding	FALSE	No_Change
ENSMUSG00000027642	237.858	0.10841	0.314396	0.344819	0.73023	0.933837	Rpn2	protein_coding	FALSE	No_Change
ENSMUSG00000063019	122.177	-0.0114867	0.365266	-0.0314474	0.974913	0.995261	Manbal	protein_coding	FALSE	No_Change
ENSMUSG00000067787	82.3194	-0.318881	0.423026	-0.75381	0.450964	0.842127	Blcap	protein_coding	FALSE	No_Change
ENSMUSG00000087547	94.0987	-0.666376	0.405133	-1.64483	0.100004	0.580318	Platr27	lincRNA	FALSE	No_Change
ENSMUSG00000027649	95.8791	0.685891	0.41868	1.63822	0.101375	0.582555	Ctnnbl1	protein_coding	FALSE	No_Change
ENSMUSG00000027650	75.5628	-0.0329547	0.449826	-0.073261	0.941598	0.98714	Tti1	protein_coding	FALSE	No_Change
ENSMUSG00000027651	210.913	0.361436	0.348531	1.03703	0.299724	0.766047	Rprd1b	protein_coding	FALSE	No_Change
ENSMUSG00000085385	357.936	-0.191115	0.298347	-0.640579	0.521797	0.87355	Snhg17	processed_transcript	FALSE	No_Change
ENSMUSG00000044349	63.5331	-0.260768	0.539784	-0.483098	0.629026	0.911799	Snhg11	protein_coding	FALSE	No_Change
ENSMUSG00000037761	131.93	0.0602067	0.390537	0.154164	0.877481	0.977088	Actr5	protein_coding	FALSE	No_Change
ENSMUSG00000037754	80.3997	-0.59231	0.447769	-1.3228	0.185901	0.688009	Ppp1r16b	protein_coding	FALSE	No_Change
ENSMUSG00000070544	1087.54	0.542841	0.364201	1.4905	0.136094	0.622235	Top1	protein_coding	FALSE	No_Change
ENSMUSG00000016921	1555.5	-0.144616	0.269627	-0.536356	0.591712	0.897873	Srsf6	protein_coding	FALSE	No_Change
ENSMUSG00000017861	132.952	-0.0513179	0.404255	-0.126945	0.898984	0.980836	Mybl2	protein_coding	FALSE	No_Change
ENSMUSG00000070708	283.257	0.313491	0.359403	0.872255	0.383069	0.804301	Gtsf1l	protein_coding	FALSE	No_Change
ENSMUSG00000035399	1074.34	0.439129	0.331395	1.32509	0.18514	0.687018	Oser1	protein_coding	FALSE	No_Change
ENSMUSG00000017707	2168.99	-0.0920347	0.247941	-0.371196	0.710492	0.931152	Serinc3	protein_coding	FALSE	No_Change
ENSMUSG00000035268	1189.21	-0.242368	0.287315	-0.843562	0.398914	0.814194	Pkig	protein_coding	FALSE	No_Change
ENSMUSG00000018326	1338.64	0.064808	0.276049	0.23477	0.814387	0.958363	Ywhab	protein_coding	FALSE	No_Change
ENSMUSG00000018322	76.2731	-0.0103997	0.441856	-0.0235365	0.981222	0.995534	Tomm34	protein_coding	FALSE	No_Change
ENSMUSG00000018209	465.796	0.685953	0.287645	2.38472	0.0170922	0.388101	Stk4	protein_coding	FALSE	No_Change
ENSMUSG00000051769	182.765	-0.438995	0.464018	-0.946074	0.344111	0.793899	Wfdc15a	protein_coding	FALSE	No_Change
ENSMUSG00000045503	833.789	0.0925168	0.297822	0.310645	0.75607	0.940002	Sys1	protein_coding	FALSE	No_Change
ENSMUSG00000090996	269.193	0.162349	0.323365	0.502062	0.615624	0.906795	Gm20458	protein_coding	FALSE	No_Change
ENSMUSG00000017299	159.534	-0.022682	0.350745	-0.0646679	0.948438	0.988269	Dnttip1	protein_coding	FALSE	No_Change
ENSMUSG00000001403	9473.45	0.189901	0.297033	0.639328	0.52261	0.874386	Ube2c	protein_coding	FALSE	No_Change
ENSMUSG00000017307	128.678	-0.128259	0.369731	-0.346898	0.728668	0.933814	Acot8	protein_coding	FALSE	No_Change
ENSMUSG00000039873	161.374	0.227755	0.338518	0.672802	0.501074	0.865279	Neurl2	protein_coding	FALSE	No_Change
ENSMUSG00000017760	2256.3	0.64278	0.342814	1.87501	0.0607915	0.512237	Ctsa	protein_coding	FALSE	No_Change
ENSMUSG00000017754	181.865	0.176644	0.329673	0.535816	0.592086	0.897873	Pltp	protein_coding	FALSE	No_Change
ENSMUSG00000039849	202.644	-0.0884493	0.334052	-0.264777	0.791181	0.950263	Pcif1	protein_coding	FALSE	No_Change
ENSMUSG00000039834	65.5432	0.281131	0.455271	0.617503	0.536903	0.878407	Zfp335	protein_coding	FALSE	No_Change
ENSMUSG00000039671	191.696	0.0325288	0.326232	0.0997106	0.920574	0.983336	Zmynd8	protein_coding	FALSE	No_Change
ENSMUSG00000027678	723.424	-0.118981	0.310264	-0.383483	0.701362	0.928733	Ncoa3	protein_coding	FALSE	No_Change
ENSMUSG00000006800	63.3935	-0.259519	0.527001	-0.492445	0.622405	0.907493	Sulf2	protein_coding	FALSE	No_Change
ENSMUSG00000042854	206.095	0.179475	0.321612	0.558048	0.576811	0.894232	Trp53rkb	protein_coding	FALSE	No_Change
ENSMUSG00000074582	83.4935	0.283867	0.524006	0.541724	0.588009	0.895421	Arfgef2	protein_coding	FALSE	No_Change
ENSMUSG00000002718	1007.83	-0.126803	0.305265	-0.415387	0.677859	0.921336	Cse1l	protein_coding	FALSE	No_Change
ENSMUSG00000039536	81.9762	-1.04334	0.492534	-2.11831	0.0341492	0.443907	Stau1	protein_coding	FALSE	No_Change
ENSMUSG00000082665	225.594	-0.553176	0.480749	-1.15066	0.249874	0.738158	Gm11470	processed_pseudogene	FALSE	No_Change
ENSMUSG00000017999	538.196	0.194628	0.282131	0.689849	0.490289	0.859647	Ddx27	protein_coding	FALSE	No_Change
ENSMUSG00000074578	439.569	-0.0152073	0.281305	-0.05406	0.956887	0.989742	Zfas1	processed_transcript	FALSE	No_Change
ENSMUSG00000017969	788.664	0.64912	0.326176	1.99009	0.0465813	0.487271	Ptgis	protein_coding	FALSE	No_Change
ENSMUSG00000039463	143.751	0.212359	0.363132	0.584798	0.558684	0.886456	Slc9a8	protein_coding	FALSE	No_Change
ENSMUSG00000047030	62.2169	-0.098164	0.498194	-0.19704	0.843796	0.969303	Spata2	protein_coding	FALSE	No_Change
ENSMUSG00000006418	283.658	-0.116752	0.316352	-0.369058	0.712085	0.931478	Rnf114	protein_coding	FALSE	No_Change
ENSMUSG00000078923	105.156	0.624136	0.439043	1.42158	0.155147	0.649045	Ube2v1	protein_coding	FALSE	No_Change
ENSMUSG00000089739	120.955	0.68776	0.425603	1.61597	0.106101	0.588194	Gm20431	protein_coding	FALSE	No_Change
ENSMUSG00000090213	266.538	0.84131	0.355065	2.36945	0.0178144	0.388407	Tmem189	protein_coding	FALSE	No_Change
ENSMUSG00000027540	70.7627	0.138219	0.495008	0.279226	0.780072	0.94596	Ptpn1	protein_coding	FALSE	No_Change
ENSMUSG00000093752	1544.15	0.16138	0.251836	0.640813	0.521644	0.873492	Gm20716	protein_coding	FALSE	No_Change
ENSMUSG00000051149	628.955	-0.367683	0.348661	-1.05456	0.291628	0.764553	Adnp	protein_coding	FALSE	No_Change
ENSMUSG00000078919	972.526	0.561113	0.296445	1.89281	0.0583837	0.509174	Dpm1	protein_coding	FALSE	No_Change
ENSMUSG00000074576	50.2211	-0.495937	0.642305	-0.772121	0.440043	0.836849	Mocs3	protein_coding	FALSE	No_Change
ENSMUSG00000027547	681.095	-0.238074	0.324276	-0.734169	0.462846	0.846611	Sall4	protein_coding	FALSE	No_Change
ENSMUSG00000052056	262.026	-0.202315	0.362429	-0.55822	0.576694	0.894232	Zfp217	protein_coding	FALSE	No_Change
ENSMUSG00000084067	97.7063	-0.520698	0.42436	-1.22702	0.219816	0.708097	Gm14269	processed_pseudogene	FALSE	No_Change
ENSMUSG00000052033	1217.11	-0.357352	0.34467	-1.0368	0.299831	0.766047	Pfdn4	protein_coding	FALSE	No_Change
ENSMUSG00000085495	144.007	-0.22668	0.373889	-0.606277	0.544331	0.88029	Gm16796	antisense	FALSE	No_Change
ENSMUSG00000027495	71.9581	0.140183	0.439747	0.318781	0.749892	0.938506	Fam210b	protein_coding	FALSE	No_Change
ENSMUSG00000027496	1060.74	0.168933	0.350631	0.481798	0.62995	0.911799	Aurka	protein_coding	FALSE	No_Change
ENSMUSG00000027498	250.697	0.352953	0.471689	0.748274	0.454295	0.842132	Cstf1	protein_coding	FALSE	No_Change
ENSMUSG00000027502	681.23	0.666049	0.366566	1.817	0.0692175	0.529859	Rtf2	protein_coding	FALSE	No_Change
ENSMUSG00000081344	409.581	-0.265667	0.323852	-0.820335	0.412025	0.820839	Gm14303	processed_pseudogene	FALSE	No_Change
ENSMUSG00000028640	532.609	0.162889	0.305943	0.532418	0.594437	0.898931	Tfap2c	protein_coding	FALSE	No_Change
ENSMUSG00000027509	216.308	-0.134704	0.362897	-0.37119	0.710496	0.931152	Rae1	protein_coding	FALSE	No_Change
ENSMUSG00000027519	78.422	-0.307983	0.441644	-0.697356	0.48558	0.855826	Rab22a	protein_coding	FALSE	No_Change
ENSMUSG00000082519	307.582	-0.30003	0.312412	-0.960365	0.336871	0.788266	Vamp7-ps	processed_pseudogene	FALSE	No_Change
ENSMUSG00000027523	145.664	-0.377491	0.381357	-0.989864	0.322241	0.782434	Gnas	protein_coding	FALSE	No_Change
ENSMUSG00000090625	137.2	-0.387895	0.387452	-1.00114	0.316758	0.777355	Gm20721	protein_coding	FALSE	No_Change
ENSMUSG00000016253	172.86	0.187319	0.341257	0.548909	0.583068	0.894937	Nelfcd	protein_coding	FALSE	No_Change
ENSMUSG00000016256	1174.75	0.962777	0.383611	2.50978	0.0120807	0.347476	Ctsz	protein_coding	FALSE	No_Change
ENSMUSG00000016252	1431.55	-0.0128896	0.317352	-0.040616	0.967602	0.993802	Atp5e	protein_coding	FALSE	No_Change
ENSMUSG00000016257	224.353	-0.0216314	0.36905	-0.0586137	0.95326	0.988426	Prelid3b	protein_coding	FALSE	No_Change
ENSMUSG00000078902	40.5422	-1.61735	0.655905	-2.46584	0.0136694	0.365817	Gm14443	protein_coding	FALSE	No_Change
ENSMUSG00000078877	170.555	0.234919	0.462734	0.507676	0.611681	0.904953	Gm14295	protein_coding	FALSE	No_Change
ENSMUSG00000078872	837.555	0.582154	0.305786	1.9038	0.0569369	0.501274	Gm14401	protein_coding	FALSE	No_Change
ENSMUSG00000078866	58.926	0.858357	0.532641	1.61151	0.107068	0.588362	Zfp970	protein_coding	FALSE	No_Change
ENSMUSG00000060445	53.2838	-0.637252	0.534374	-1.19252	0.233057	0.72317	Sycp2	protein_coding	FALSE	No_Change
ENSMUSG00000061897	239.707	-0.737819	0.358937	-2.05557	0.0398242	0.458348	Gm14292	processed_pseudogene	FALSE	No_Change
ENSMUSG00000039138	107.785	-0.860372	0.43053	-1.9984	0.0456732	0.483529	4930591A17Rik	lincRNA	FALSE	No_Change
ENSMUSG00000039117	66.392	-0.3238	0.504175	-0.642238	0.520719	0.873492	Taf4	protein_coding	FALSE	No_Change
ENSMUSG00000027566	4641.27	0.620763	0.325744	1.90568	0.0566921	0.501274	Psma7	protein_coding	FALSE	No_Change
ENSMUSG00000039069	100.53	0.51812	0.457765	1.13185	0.257698	0.745635	Mtg2	protein_coding	FALSE	No_Change
ENSMUSG00000039050	120.548	0.0148849	0.368361	0.0404083	0.967768	0.993802	Osbpl2	protein_coding	FALSE	No_Change
ENSMUSG00000039041	977.672	0.272989	0.32581	0.837878	0.402099	0.81553	Adrm1	protein_coding	FALSE	No_Change
ENSMUSG00000039001	4410.09	-0.21563	0.286107	-0.753668	0.451049	0.842127	Rps21	protein_coding	FALSE	No_Change
ENSMUSG00000092827	112.593	-0.210955	0.387467	-0.544446	0.586134	0.894937	Mir3091	miRNA	FALSE	No_Change
ENSMUSG00000084843	154.867	-0.749419	0.477657	-1.56895	0.11666	0.598034	B230312C02Rik	lincRNA	FALSE	No_Change
ENSMUSG00000038932	67.0565	-0.629595	0.585259	-1.07575	0.282037	0.758889	Tcfl5	protein_coding	FALSE	No_Change
ENSMUSG00000038914	137.363	-0.216738	0.450976	-0.480597	0.630803	0.911799	Dido1	protein_coding	FALSE	No_Change
ENSMUSG00000027573	73.8774	-0.762318	0.476295	-1.60052	0.109484	0.592096	Gid8	protein_coding	FALSE	No_Change
ENSMUSG00000038848	234.739	-0.349187	0.37961	-0.919857	0.357647	0.798766	Ythdf1	protein_coding	FALSE	No_Change
ENSMUSG00000016344	276.567	-0.752712	0.324464	-2.31986	0.0203482	0.403185	Ppdpf	protein_coding	FALSE	No_Change
ENSMUSG00000027581	1130.96	-0.128743	0.278744	-0.46187	0.644174	0.91257	Stmn3	protein_coding	FALSE	No_Change
ENSMUSG00000038685	142.603	-0.292597	0.382744	-0.764471	0.444587	0.83878	Rtel1	protein_coding	FALSE	No_Change
ENSMUSG00000038671	941.212	0.305456	0.296852	1.02898	0.303487	0.768357	Arfrp1	protein_coding	FALSE	No_Change
ENSMUSG00000027582	74.8441	-0.0130077	0.441622	-0.0294543	0.976502	0.995436	Zgpat	protein_coding	FALSE	No_Change
ENSMUSG00000000827	2956.45	0.521468	0.324075	1.6091	0.107595	0.589507	Tpd52l2	protein_coding	FALSE	No_Change
ENSMUSG00000000826	311.111	0.175405	0.315176	0.556532	0.577847	0.894505	Dnajc5	protein_coding	FALSE	No_Change
ENSMUSG00000002455	125.934	1.03235	0.493606	2.09145	0.0364876	0.449307	Prpf6	protein_coding	FALSE	No_Change
ENSMUSG00000002458	43.0388	-2.0443	0.571836	-3.57497	0.00035027	0.0633306	Rgs19	protein_coding	FALSE	No_Change
ENSMUSG00000038628	3718.61	-0.0287405	0.264192	-0.108786	0.913372	0.983336	Polr3k	protein_coding	FALSE	No_Change
ENSMUSG00000004317	220.789	0.571461	0.33453	1.70825	0.08759	0.563096	Clcn5	protein_coding	FALSE	No_Change
ENSMUSG00000031146	124.481	-1.07738	0.450592	-2.39102	0.0168016	0.386303	Plp2	protein_coding	FALSE	No_Change
ENSMUSG00000031148	404.496	-0.977444	0.324132	-3.01557	0.00256493	0.212523	Gpkow	protein_coding	FALSE	No_Change
ENSMUSG00000039382	1787.07	0.267384	0.368741	0.725126	0.468375	0.849407	Wdr45	protein_coding	FALSE	No_Change
ENSMUSG00000109493	1009.48	0.446442	0.420113	1.06267	0.287932	0.762311	Gm45208	protein_coding	FALSE	No_Change
ENSMUSG00000031149	69.7024	0.361444	0.498224	0.725464	0.468167	0.849407	Praf2	protein_coding	FALSE	No_Change
ENSMUSG00000031154	213.009	-0.254183	0.328627	-0.773469	0.439245	0.836439	Otud5	protein_coding	FALSE	No_Change
ENSMUSG00000031156	80.6289	0.253549	0.550096	0.460918	0.644858	0.912597	Slc35a2	protein_coding	FALSE	No_Change
ENSMUSG00000031157	1277.66	1.01231	0.407904	2.48174	0.0130742	0.358628	Pqbp1	protein_coding	FALSE	No_Change
ENSMUSG00000031158	2146.69	0.151084	0.302856	0.498866	0.617874	0.906795	Timm17b	protein_coding	FALSE	No_Change
ENSMUSG00000031162	280.592	-0.215048	0.327561	-0.656515	0.511493	0.869855	Gata1	protein_coding	FALSE	No_Change
ENSMUSG00000031163	95.9398	-0.356062	0.398072	-0.894466	0.371073	0.801473	Glod5	protein_coding	FALSE	No_Change
ENSMUSG00000039231	96.9476	-0.40027	0.449652	-0.890176	0.373372	0.801473	Suv39h1	protein_coding	FALSE	No_Change
ENSMUSG00000031167	898.185	0.49197	0.372238	1.32165	0.186283	0.688219	Rbm3	protein_coding	FALSE	No_Change
ENSMUSG00000055188	63.3232	0.202512	0.548064	0.369505	0.711752	0.931371	Rbm3os	antisense	FALSE	No_Change
ENSMUSG00000039201	60.6597	-0.308002	0.564686	-0.54544	0.585451	0.894937	Tbc1d25	protein_coding	FALSE	No_Change
ENSMUSG00000031168	674.297	1.38409	0.881336	1.57045	0.116311	0.598034	Ebp	protein_coding	FALSE	No_Change
ENSMUSG00000031169	338.091	0.00743972	0.320021	0.0232476	0.981453	0.995534	Porcn	protein_coding	FALSE	No_Change
ENSMUSG00000031171	244.562	0.247508	0.372384	0.664658	0.506269	0.866639	Ftsj1	protein_coding	FALSE	No_Change
ENSMUSG00000072249	69.2253	0.498434	0.523457	0.952196	0.340998	0.791258	Fthl17f	protein_coding	FALSE	No_Change
ENSMUSG00000031176	471.322	-0.305447	0.278573	-1.09647	0.272873	0.753617	Dynlt3	protein_coding	FALSE	No_Change
ENSMUSG00000080811	118.231	0.057485	0.415278	0.138425	0.889904	0.979247	Gm14513	processed_pseudogene	FALSE	No_Change
ENSMUSG00000040363	61.156	-0.569215	0.529783	-1.07443	0.282629	0.759656	Bcor	protein_coding	FALSE	No_Change
ENSMUSG00000031007	1619.09	-0.0544257	0.27997	-0.194398	0.845864	0.969448	Atp6ap2	protein_coding	FALSE	No_Change
ENSMUSG00000044148	56.0235	-0.767482	0.59766	-1.28415	0.199091	0.689121	1810030O07Rik	protein_coding	FALSE	No_Change
ENSMUSG00000064127	1238.57	-0.519544	0.341343	-1.52206	0.127994	0.610173	Med14	protein_coding	FALSE	No_Change
ENSMUSG00000031010	237.707	0.114009	0.328121	0.34746	0.728246	0.933814	Usp9x	protein_coding	FALSE	No_Change
ENSMUSG00000084349	172.032	0.371595	0.440431	0.843707	0.398833	0.814194	Rpl3-ps1	processed_pseudogene	FALSE	No_Change
ENSMUSG00000000787	4079.04	-0.124638	0.260428	-0.478591	0.632229	0.911799	Ddx3x	protein_coding	FALSE	No_Change
ENSMUSG00000031012	78.5495	-0.0758625	0.461835	-0.164263	0.869524	0.975351	Cask	protein_coding	FALSE	No_Change
ENSMUSG00000025040	244.785	-0.411174	0.394477	-1.04233	0.297261	0.766047	Fundc1	protein_coding	FALSE	No_Change
ENSMUSG00000037369	299.369	-0.125483	0.324279	-0.386959	0.698787	0.928667	Kdm6a	protein_coding	FALSE	No_Change
ENSMUSG00000023070	389.659	0.135621	0.485743	0.279204	0.780088	0.94596	Rgn	protein_coding	FALSE	No_Change
ENSMUSG00000084830	63.1836	-0.688618	0.543083	-1.26798	0.204805	0.695146	Gm14539	processed_pseudogene	FALSE	No_Change
ENSMUSG00000031059	1885.53	0.0966553	0.272719	0.354414	0.723029	0.933034	Ndufb11	protein_coding	FALSE	No_Change
ENSMUSG00000031060	125.548	0.188065	0.396868	0.473872	0.635591	0.911799	Rbm10	protein_coding	FALSE	No_Change
ENSMUSG00000001924	797.094	0.452464	0.314048	1.44075	0.149655	0.643257	Uba1	protein_coding	FALSE	No_Change
ENSMUSG00000031065	327.924	0.343334	0.321632	1.06747	0.285757	0.76057	Cdk16	protein_coding	FALSE	No_Change
ENSMUSG00000001127	418.013	-0.300225	0.312203	-0.961633	0.336234	0.788017	Araf	protein_coding	FALSE	No_Change
ENSMUSG00000001134	2019.27	0.0575553	0.293673	0.195985	0.844622	0.969448	Uxt	protein_coding	FALSE	No_Change
ENSMUSG00000086877	751.204	-0.107207	0.300385	-0.356899	0.721168	0.933034	A230072C01Rik	processed_transcript	FALSE	No_Change
ENSMUSG00000031089	104.157	0.373688	0.38531	0.969836	0.332128	0.786445	Slc6a14	protein_coding	FALSE	No_Change
[truncated: 6,328 more rows]

## Sheet: Nr5a2_Klf5_dKD_vs_NT
DESeq2 results of Klf5 KD vs. NT control in 8-cell embryo
[truncated: 7,513 more rows]
